# Supplementary material for: Brain Transcriptomic Dataset During Parturition in Ovoviviparous Sebastes schlegelii
Source: Front Genet. 2022 Feb 4;13:840067. doi: 10.3389/fgene.2022.840067 (PMC8854175; doi:10.3389/fgene.2022.840067)
Supplement: Supplementary file 1 [file Table2.XLSX]

## Sheet: supplementary 2
transcript_id	gene_locus	B_II_1	B_II_2	B_II_3	B_III_2	B_III_3	B_III_1	B_I_2	B_I_3	B_I_1
XLOC_000001	Chr1:636856-642157	0.176358	0.195624	1.16774	0.622165	0.368361	0.523478	0.329527	0.521366	0.175342
XLOC_001208	Chr1:636877-641422	0.648422	0	1.29664	0.572945	0	0.42903	0.430999	0	1.07891
XLOC_001209	Chr1:638472-647658	0	0	0.720412	0.115288	0.17577	0	0	0.483902	0
XLOC_000002	Chr1:649479-654467	0.279328	0.801123	1.40758	0.081928	0.318596	0.181538	0.514986	0.801904	0.646662
evm.TU.Chr1.1	Chr1:658194-685769	0.628875	0.447807	0.877035	0.412536	0.657603	0.740165	0.410944	1.01565	0.596211
evm.TU.Chr1.2	Chr1:693200-702652	25.6293	31.7923	30.4679	28.4054	27.9529	31.3347	30.43	26.4193	26.5409
evm.TU.Chr1.3	Chr1:719161-729016	55.0147	67.2389	39.6626	78.7455	55.8835	57.1511	66.8999	47.753	55.5518
evm.TU.Chr1.4	Chr1:733480-748589	3.31618	1.50964	1.90289	4.92016	2.3137	2.42191	2.81074	2.93587	2.44899
evm.TU.Chr1.5	Chr1:773664-810439	0.182571	0.111743	0.039444	0.188391	0.050465	0.110747	0.250735	0.175117	0.042116
evm.TU.Chr1.7	Chr1:831875-845651	4.36193	1.08858	1.15604	5.77505	2.43962	1.49629	5.71535	3.30913	2.62166
XLOC_000008	Chr1:892028-897313	39.6007	28.1405	33.5074	40.2452	39.5226	32.0921	34.6318	38.8432	38.5599
evm.TU.Chr1.9	Chr1:906859-950121	10.4278	2.16883	3.0977	15.5615	5.74247	4.2543	13.4708	6.92024	4.86752
evm.TU.Chr1.10	Chr1:951818-991274	6.17868	0.581858	2.10035	11.3187	1.81987	1.39073	10.6038	3.0739	2.47261
evm.TU.Chr1.11	Chr1:994425-1003101	7.94873	5.22851	6.41844	6.26803	7.87596	6.5536	4.53057	6.9814	7.06713
evm.TU.Chr1.12	Chr1:1004357-1011887	9.37446	7.12372	4.62238	6.89725	6.91713	5.21583	8.31813	4.80831	7.78975
evm.TU.Chr1.14	Chr1:1030532-1036697	0.113667	0.10152	0.149368	0.124261	0.118302	0.080863	0.086959	0.059547	0.10266
evm.TU.Chr1.16	Chr1:1095700-1101912	1.95171	0.944369	2.27694	1.92034	1.99657	1.62332	1.4573	1.60569	1.95553
evm.TU.Chr1.15	Chr1:1038191-1090185	1.51563	1.84235	1.56209	1.75467	1.54271	1.57692	1.44455	1.56202	1.67328
evm.TU.Chr1.13	Chr1:1013237-1026213	143.29	187.533	116.365	128.797	129.803	155.49	148.139	139.27	147.959
evm.TU.Chr1.18	Chr1:1119240-1128143	0.664613	1.54599	1.38096	1.56157	0.963366	0.974705	1.10506	1.89573	1.29367
evm.TU.Chr1.17	Chr1:1103289-1115304	50.722	41.2963	56.8287	56.6132	52.9751	49.116	54.5852	51.1798	51.0942
evm.TU.Chr1.22	Chr1:1205520-1210515	0.135701	0	0	0	0	0	0	0	0
evm.TU.Chr1.21	Chr1:1159773-1201199	0.04402	0.044161	0.018561	0.025828	0.030997	0.028588	0.021186	0.012782	0.029728
evm.TU.Chr1.19	Chr1:1129314-1141709	14.4767	9.42116	15.0618	13.9132	14.6143	12.1497	14.2286	15.7195	15.5763
XLOC_001220	Chr1:1141716-1148027	7.27266	7.14591	8.80647	7.9545	8.6124	8.6517	8.72483	8.08838	9.32924
evm.TU.Chr1.25	Chr1:1267548-1389366	0.271129	0.089727	0.106391	0.306563	0.152093	0.056836	0.393422	0.16539	0.258893
evm.TU.Chr1.27	Chr1:1410310-1522532	0.323856	0.144586	0.107743	0.842454	0.339031	0	0.188342	0.185314	0
evm.TU.Chr1.29	Chr1:1583948-1606899	5.60482	8.23531	4.5759	5.01739	6.47152	6.21837	4.45641	4.16369	6.64113
evm.TU.Chr1.30	Chr1:1609013-1618106	1.03613	1.4494	1.63595	1.09975	1.11309	0.978751	0.960786	1.32176	1.58008
evm.TU.Chr1.31	Chr1:1618018-1620580	1.44392	1.75517	1.49852	1.39598	1.38745	0.870006	2.10456	0.728602	1.04513
XLOC_000017	Chr1:1570728-1575789	187.717	511.002	153.281	94.1825	197.214	277.021	108.497	67.3302	86.2314
XLOC_001222	Chr1:1571578-1575789	0.797131	43.3051	9.6361	0.273975	11.0119	8.21851	2.31438	0.432412	4.07823
XLOC_001223	Chr1:1572601-1578281	0.484436	1.78389	1.0174	0.646342	1.27195	1.80045	0	0.163007	0.154783
XLOC_001224	Chr1:1575200-1579204	3.207	8.70201	3.66695	0.068583	4.61125	3.76639	1.7716	0.955508	1.60953
XLOC_000018	Chr1:1577892-1579099	0.388431	2.07063	0	0	0.402884	1.28622	0.669396	0	0.203762
evm.TU.Chr1.32	Chr1:1632651-1644877	2.6321	0.074448	0.224612	4.3381	0.828756	0.759192	3.0086	0.323417	0.171998
evm.TU.Chr1.33	Chr1:1644698-1659694	0.624907	0.958147	0.564717	1.14911	1.16033	1.09624	0.85002	1.60183	1.52121
evm.TU.Chr1.34	Chr1:1668855-1692319	3.05531	0.263045	1.0265	5.14039	1.61615	1.04922	3.67922	1.5756	0.7586
evm.TU.Chr1.35	Chr1:1702907-1711620	5.92762	4.62902	6.8272	8.14628	6.45094	5.67881	6.15031	7.30663	6.63508
evm.TU.Chr1.36	Chr1:1728736-1737789	1.02503	0.432801	0.333942	0.72421	0.25687	0.465791	0.270786	0.302445	0.588608
XLOC_000022	Chr1:1740190-1743596	6.88861	5.20357	6.70821	7.57554	4.49639	6.77427	6.6518	7.31449	8.42526
evm.TU.Chr1.37	Chr1:1743602-1760329	2.98982	0.870842	1.74918	4.41148	2.45942	1.87632	4.4672	2.34599	1.85305
evm.TU.Chr1.38	Chr1:1767593-1780506	3.96898	1.36343	2.47465	4.39898	2.95969	1.84376	3.67064	1.82877	2.4457
evm.TU.Chr1.40	Chr1:1790342-1793989	5.28295	22.4538	8.43811	20.1534	14.2247	13.5963	8.43535	12.7072	13.0367
evm.TU.Chr1.42	Chr1:1810613-1846885	0.767049	0.164969	0.431326	0.825889	0.52262	0.370197	0.640161	0.360382	0.22099
evm.TU.Chr1.39	Chr1:1783008-1787682	115.364	184.776	134.045	115.515	128.726	132.991	133.243	137.625	117.696
evm.TU.Chr1.43	Chr1:1857781-1866892	14.7569	12.5365	19.7074	13.9841	18.5833	14.9783	15.1992	15.2184	18.5518
evm.TU.Chr1.44	Chr1:1873047-1881634	4.29786	2.68046	3.78592	5.7124	3.52132	2.53866	4.27623	2.99046	2.60476
evm.TU.Chr1.45	Chr1:1881673-1882065	7.15164	5.89374	7.09968	6.71721	9.42114	5.04223	6.4522	6.99335	6.20765
evm.TU.Chr1.47	Chr1:1909558-1912477	0.176858	0.454346	0.206768	0.241288	0.366229	0	0.072075	0.534331	0.12793
evm.TU.Chr1.46	Chr1:1892742-1897286	5.67663	1.06635	4.10474	6.93403	4.67663	3.10094	5.34173	4.85436	5.18017
evm.TU.Chr1.49	Chr1:1992424-2010710	3.79467	2.31315	2.48433	4.01123	3.75258	3.58438	3.64765	3.20721	4.13687
evm.TU.Chr1.48	Chr1:1914769-1977216	11.2118	7.43611	11.3166	10.8647	11.3896	10.1727	8.69682	10.5469	9.24278
evm.TU.Chr1.51	Chr1:2029081-2036405	1.05769	0.638642	0.370938	1.05386	0.944242	0.251867	0.601832	0.723979	0.764196
evm.TU.Chr1.50	Chr1:2014562-2025700	343.965	444.108	412.49	313.39	384.308	419.622	341.035	399.829	408.496
evm.TU.Chr1.52	Chr1:2037816-2060617	5.54657	3.73725	6.53948	5.77913	6.58745	5.33519	4.18578	6.00163	5.68501
evm.TU.Chr1.53	Chr1:2078120-2092553	7.20305	4.01211	8.54132	5.84339	7.26716	4.96242	6.3951	6.72816	7.64069
evm.TU.Chr1.54	Chr1:2099269-2104326	17.8906	11.2554	9.97802	24.693	12.3136	12.6301	22.0961	13.5922	10.1066
evm.TU.Chr1.55	Chr1:2106065-2111053	3.61328	3.41281	3.53154	6.19506	4.79416	3.84734	3.73942	5.05272	4.29135
XLOC_001242	Chr1:2114241-2158820	0.912945	1.30506	0.860015	0.887889	0.754642	0.717402	0.90374	0.653461	0.501559
evm.TU.Chr1.56	Chr1:2159902-2167371	12.4515	14.2035	14.3828	13.1943	14.0272	14.0566	14.3614	13.9505	12.7956
evm.TU.Chr1.57	Chr1:2169209-2173827	3.59652	1.47999	1.73388	2.90799	2.93224	2.4824	2.12648	2.78948	2.87846
evm.TU.Chr1.58	Chr1:2177144-2216819	1.5884	0.258969	0.799035	2.54651	0.995045	0.908043	1.67246	1.42937	0.73318
evm.TU.Chr1.59	Chr1:2221970-2228290	1.71914	1.1417	1.07505	2.22133	1.27897	1.33694	2.21108	1.22739	1.0928
evm.TU.Chr1.61	Chr1:2240549-2242207	0.376706	0	0	0.198735	0.26722	0.14185	0.558319	0.17818	0.20263
XLOC_000032	Chr1:2247681-2247963	0.568358	0	0	0.188779	0.26557	1.46282	1.03896	0	0
XLOC_001245	Chr1:2248626-2249218	2.49946	12.5057	5.8623	3.0803	4.98198	6.6536	3.16028	4.29329	14.6195
evm.TU.Chr1.60	Chr1:2231016-2236589	6.66054	4.05306	3.07107	9.20373	4.69744	4.83975	6.56002	4.89618	3.66443
evm.TU.Chr1.63	Chr1:2267675-2278284	6.30565	2.41607	6.06381	7.26981	5.40753	4.63555	6.50324	4.89981	5.63714
evm.TU.Chr1.66	Chr1:2301851-2304925	1.45553	0.20212	1.62605	1.33816	0.88091	2.02353	1.33515	0.988071	0.692728
XLOC_000036	Chr1:2319900-2323202	0.408324	0.150162	0.582003	0.39687	0.397801	0.362405	0.026862	0.376236	0.270086
evm.TU.Chr1.64	Chr1:2280010-2292191	30.145	22.8822	35.3663	25.4944	35.2127	27.8394	23.413	30.2869	30.7965
evm.TU.Chr1.65	Chr1:2293699-2300154	18.1203	12.3012	15.3438	18.7584	16.1947	14.9549	18.2516	15.0512	16.2567
evm.TU.Chr1.108	Chr1:2841859-2853798	2.1636	1.44036	1.08319	3.36647	1.12654	1.10507	2.84883	1.68752	1.43012
evm.TU.Chr1.110	Chr1:2873023-2879917	4.34146	4.45966	5.26929	5.64785	4.93611	5.13666	4.76278	6.47268	5.64445
evm.TU.Chr1.109	Chr1:2855978-2872635	11.2139	8.65544	11.3957	11.8623	13.9031	11.1714	9.77372	12.3742	12.9142
evm.TU.Chr1.111	Chr1:2882316-2898594	16.258	10.9051	11.0037	17.2835	15.8514	14.069	17.4024	16.7809	17.1009
evm.TU.Chr1.112	Chr1:2907918-2911131	4.49408	3.55072	4.68556	4.13056	5.05931	3.80094	4.59328	4.49888	5.01975
evm.TU.Chr1.113	Chr1:2937371-2942550	9.56889	10.7703	10.2768	11.051	10.0175	11.7657	10.8813	10.4211	9.74222
evm.TU.Chr1.114	Chr1:2943552-2951361	7.28774	3.13625	4.77605	8.84443	6.26035	5.92161	7.31835	4.76595	6.1608
evm.TU.Chr1.116	Chr1:2960063-2964215	1.37719	1.78416	1.59513	0.87772	0.887699	1.52394	2.06936	1.41443	0.757858
evm.TU.Chr1.115	Chr1:2954159-2958921	14.6968	24.8551	22.1902	10.4903	16.0109	16.1718	14.6016	14.4338	18.991
evm.TU.Chr1.117	Chr1:2965588-2974268	8.72302	6.69188	8.05243	8.14491	9.08299	9.64163	8.00276	8.51708	9.38396
evm.TU.Chr1.118	Chr1:2975551-2991743	5.69843	3.69466	5.48257	6.7125	6.49445	5.87721	6.01075	6.74076	4.94166
evm.TU.Chr1.119	Chr1:2997760-2999787	3.00175	2.27811	2.36029	4.42588	2.23257	3.00944	2.97742	2.27041	2.24483
evm.TU.Chr1.120	Chr1:2999954-3001995	5.17686	5.57343	3.34852	7.49002	5.61093	5.15102	8.67908	5.78515	5.41664
evm.TU.Chr1.121	Chr1:3007704-3046754	2.67245	0.5967	1.3413	2.46301	1.51088	1.08857	1.61211	0.780441	0.743961
XLOC_001266	Chr1:3051351-3056225	0.528341	0.097804	0	0	0.104188	0.25287	0.772942	0	0
evm.TU.Chr1.122	Chr1:3065306-3088934	7.28736	20.2512	10.101	6.90396	10.265	9.2089	8.44714	13.14	12.9228
evm.TU.Chr1.124	Chr1:3103429-3103746	9.85814	2.45959	5.13486	12.5027	4.7729	3.48368	7.78517	4.19708	3.61065
evm.TU.Chr1.125	Chr1:3214586-3268247	1.7844	2.0899	1.52399	2.24407	1.9409	1.65106	1.28867	1.60955	1.27239
evm.TU.Chr1.126	Chr1:3274058-3279165	18.2144	14.0999	17.4303	15.761	18.3027	16.4984	16.8165	17.1794	18.3636
evm.TU.Chr1.68	Chr1:2331187-2335424	4.57672	1.38711	2.22217	5.7854	1.9838	1.71689	3.38127	2.14219	3.05093
evm.TU.Chr1.69	Chr1:2339254-2354957	0.512137	0.387876	0.482933	0.801983	1.88906	0.992434	0.323168	0.635925	0.69645
evm.TU.Chr1.70	Chr1:2356378-2379985	40.9288	34.4791	37.013	45.0414	40.1185	35.5587	37.5697	39.1081	42.2701
evm.TU.Chr1.71	Chr1:2386766-2403789	1.51183	1.59278	0	2.20286	0.442327	0.14434	3.62236	1.02609	0.529624
XLOC_000039	Chr1:2410313-2411705	0.278273	0	0.148937	0.402991	0	0.476403	0.429966	0.393184	0.607185
evm.TU.Chr1.72	Chr1:2412556-2413418	9.7745	10.3346	8.94625	9.667	10.3491	11.672	12.6576	10.6239	11.067
evm.TU.Chr1.73	Chr1:2413477-2413812	14.2806	24.032	19.0123	15.3234	15.8734	24.1443	16.8111	20.012	18.0325
evm.TU.Chr1.75	Chr1:2415744-2420750	7.37965	3.65047	6.93461	11.4161	6.4359	6.11115	10.4821	7.38017	6.13599
evm.TU.Chr1.76	Chr1:2424020-2432349	0.337757	0.251361	0.20306	0.137808	0.281837	0.264704	0.169529	0.275947	0.494024
evm.TU.Chr1.77	Chr1:2436019-2443351	12.7261	14.23	13.3738	10.7922	14.4907	13.5569	11.908	12.52	15.1127
evm.TU.Chr1.78	Chr1:2445525-2450420	7.50315	2.25804	3.40012	8.8412	4.5043	4.75189	7.00041	6.88694	5.39117
evm.TU.Chr1.79	Chr1:2450445-2469982	0.447051	0	0.181919	0.430746	0.330439	0.293646	0.372826	0.255053	0.272157
evm.TU.Chr1.80	Chr1:2475247-2479358	20.3394	23.1091	20.5573	18.2552	17.7599	21.2383	19.8987	20.7611	17.8153
evm.TU.Chr1.81	Chr1:2480630-2497865	1.37986	0.204848	0.928478	2.6998	0.792079	0.685812	1.50575	0.974054	0.578071
evm.TU.Chr1.82	Chr1:2506216-2515708	2.6791	1.918	3.75492	2.68026	3.71531	2.76634	2.34423	2.9911	2.03707
evm.TU.Chr1.83	Chr1:2532762-2553479	121.886	86.1414	96.5589	135.112	100.826	105.591	130.092	110.868	90.6201
evm.TU.Chr1.84	Chr1:2553241-2560780	98.6554	160.819	163.217	67.019	127.057	138.941	87.2267	121.864	115.767
evm.TU.Chr1.85	Chr1:2562489-2567440	116.8	74.5395	91.6994	92.0481	99.3829	92.0524	98.1225	96.3093	93.7615
evm.TU.Chr1.86	Chr1:2568322-2573150	5.38204	2.296	4.32365	5.6619	5.2655	4.16585	4.98261	4.40513	4.02901
evm.TU.Chr1.87	Chr1:2573289-2588506	1.43135	2.17283	2.30893	1.19648	1.73954	1.58559	1.30304	1.65302	1.87956
evm.TU.Chr1.88	Chr1:2589535-2594977	9.89371	9.93071	12.9771	9.19598	7.45429	9.15103	11.512	8.20271	8.67489
evm.TU.Chr1.89	Chr1:2597902-2608577	2.65128	0.686341	1.6855	3.2516	1.96999	1.69071	2.38202	2.31152	1.4911
XLOC_000048	Chr1:2611867-2615749	1.57632	1.36852	1.83907	1.3392	2.1116	2.10518	1.90011	1.74592	1.71375
evm.TU.Chr1.91	Chr1:2618008-2628063	0.29231	0.049601	0.353034	0.550245	0.37519	0.186421	0.204404	0.189779	0.270491
evm.TU.Chr1.92	Chr1:2631948-2635991	15.5223	16.9421	15.0946	13.9689	17.3779	14.6569	13.0096	16.7706	16.543
evm.TU.Chr1.93	Chr1:2642078-2654719	2.00443	0.284474	1.47479	1.84643	1.0584	1.31113	1.70359	1.2964	1.90385
evm.TU.Chr1.94	Chr1:2661691-2665754	0.368419	0.549354	0.899869	0.429198	1.08754	0.845708	0.352517	0.555741	0.479184
evm.TU.Chr1.95	Chr1:2672816-2693173	12.2546	4.47455	6.82471	14.7709	7.74969	9.22859	13.2676	9.54055	6.96519
evm.TU.Chr1.96	Chr1:2694723-2709623	10.208	6.59472	9.66423	12.6498	10.8474	8.85369	11.0437	9.59848	10.998
evm.TU.Chr1.97	Chr1:2713232-2719239	6.11512	1.44568	2.85623	8.70149	3.87946	2.80895	5.44151	3.12832	3.63188
evm.TU.Chr1.98	Chr1:2723679-2732621	4.4983	3.54074	4.52748	2.70048	5.86912	4.23658	4.50039	4.80089	4.55436
evm.TU.Chr1.99	Chr1:2733678-2749078	8.63788	7.5248	7.8462	8.44514	8.12212	9.25178	7.74929	8.8649	7.90942
evm.TU.Chr1.100	Chr1:2751496-2759781	4.20824	4.56582	3.61351	2.03144	3.36834	3.75665	3.41631	2.80777	3.42051
evm.TU.Chr1.101	Chr1:2761711-2766069	6.32342	2.58684	3.38601	7.0487	5.04639	3.78797	5.22273	4.9138	5.04465
evm.TU.Chr1.102	Chr1:2771358-2779445	24.709	16.7614	12.512	28.4028	19.8627	19.6927	38.3451	23.2221	20.8909
evm.TU.Chr1.103	Chr1:2783948-2792537	3.63346	1.29248	2.58404	3.31037	3.23376	2.62009	3.51861	3.0986	3.71406
evm.TU.Chr1.104	Chr1:2794637-2800705	1.45219	0.75054	1.30454	1.32629	1.10427	1.69174	1.35678	1.24689	1.09789
evm.TU.Chr1.105	Chr1:2801555-2812730	3.98252	3.27388	4.21882	3.77681	3.90777	3.79805	4.26616	3.42333	4.28798
evm.TU.Chr1.106	Chr1:2814151-2817654	17.4712	15.152	14.883	18.4354	15.879	17.9738	18.7351	14.9019	16.1167
evm.TU.Chr1.127	Chr1:3280028-3284888	184.713	254.407	248.524	153.126	222.999	218.296	188.546	217.635	229.923
evm.TU.Chr1.134	Chr1:3388524-3427525	4.70442	1.93512	3.43365	5.84042	3.83623	3.32888	5.09663	3.78153	3.41014
evm.TU.Chr1.135	Chr1:3442355-3469801	8.62302	2.85211	5.86495	10.3883	7.44792	5.2364	6.62573	8.6715	6.44795
evm.TU.Chr1.136	Chr1:3473023-3480294	4.67718	1.74506	2.39366	5.92983	3.35903	2.50903	4.54375	3.71536	2.6728
evm.TU.Chr1.137	Chr1:3485079-3493151	11.0942	7.8047	15.3454	7.07401	14.2033	10.1214	11.3457	8.8579	12.7548
evm.TU.Chr1.143	Chr1:3588323-3591955	0.025629	0.286957	0	0.173581	0.170252	0	0.113931	0.199258	0
evm.TU.Chr1.142	Chr1:3573331-3586217	0.557353	0.305633	0.416887	0.368723	0.465459	0.301655	0.500789	0.412197	0.373442
evm.TU.Chr1.145	Chr1:3616728-3631642	0.025958	0.058741	0.043124	0.089903	0.089397	0	0.051465	0.018792	0
evm.TU.Chr1.144	Chr1:3605130-3606759	2.16703	1.77829	0.75563	1.74844	1.54669	1.4976	2.15481	0.586975	1.33804
evm.TU.Chr1.138	Chr1:3495665-3530932	1.02018	0.679094	0.662476	1.37689	0.701109	0.659094	0.500006	1.54548	1.20963
evm.TU.Chr1.139	Chr1:3530937-3531644	1.75947	1.17863	0.034326	1.60972	0.988525	1.23705	0.660282	1.67154	1.821
evm.TU.Chr1.140	Chr1:3547163-3549859	0.09353	0	0	0	0.088264	0	0.089085	0	0.091482
evm.TU.Chr1.141	Chr1:3560022-3567199	23.8288	20.2622	21.6548	24.4565	23.9226	20.8108	22.9071	19.7602	22.9703
evm.TU.Chr1.146	Chr1:3639552-3650089	27.1984	37.1435	35.7371	23.4836	30.0477	30.7163	27.4569	21.7505	26.0126
XLOC_000081	Chr1:3674297-3675977	0	0.701209	0.617546	0.12478	0	0	0.197165	0	0
evm.TU.Chr1.147	Chr1:3651944-3667988	2.35506	1.33937	2.19161	2.38898	2.0137	2.07727	2.24114	1.95249	2.38444
evm.TU.Chr1.150	Chr1:3911997-3976333	2.6135	0.185907	0.640764	2.33108	1.56109	0.958385	2.13631	1.10937	1.17896
evm.TU.Chr1.151	Chr1:4016989-4046018	6.14419	4.79237	6.44632	5.84282	6.78894	6.75608	6.65254	6.08909	5.90856
evm.TU.Chr1.154	Chr1:4068174-4081978	19.3789	18.6522	19.8641	18.369	21.3352	16.8324	17.8553	20.7976	15.3873
evm.TU.Chr1.157	Chr1:4092584-4100486	2.08006	0.839563	1.54235	1.58755	1.1246	1.29832	1.42992	1.43027	1.49576
evm.TU.Chr1.155	Chr1:4082331-4089995	75.0159	63.2465	86.0783	62.6395	77.9972	73.1867	73.3987	75.9634	84.1591
evm.TU.Chr1.158	Chr1:4103305-4163242	10.9563	8.24058	10.3313	11.0934	10.1648	8.37489	9.20887	9.91676	10.1462
evm.TU.Chr1.159	Chr1:4168146-4180346	57.1666	85.8388	59.9162	55.3717	62.8558	63.6382	60.1754	66.2485	58.6695
evm.TU.Chr1.160	Chr1:4180126-4185311	6.86184	8.87798	6.64572	7.48453	7.63191	8.13907	7.45701	8.45539	8.44572
evm.TU.Chr1.161	Chr1:4187321-4190289	139.345	224.255	175.819	112.543	142.871	174.622	127.947	158.201	169.659
XLOC_000091	Chr1:4191660-4201326	2.4256	1.4873	2.06766	0.687688	2.48671	2.48015	1.85177	0.896626	1.39688
XLOC_001281	Chr1:4191925-4207016	23.7592	16.6703	16.7547	16.0853	26.7258	22.7067	22.8689	22.3413	26.8594
evm.TU.Chr1.163	Chr1:4208470-4217382	3.64083	4.20239	4.60019	3.326	4.64232	3.32387	3.93574	4.30762	4.43503
evm.TU.Chr1.165	Chr1:4225993-4228824	7.27812	7.26791	14.1142	4.926	14.2345	8.52013	6.62331	7.15479	7.9093
evm.TU.Chr1.166	Chr1:4231059-4235856	38.5336	10.6476	22.7274	34.9968	34.0725	22.8464	32.0035	31.2753	30.7963
evm.TU.Chr1.168	Chr1:4246772-4250769	6.25999	5.22824	8.37168	7.31324	9.78815	7.82886	7.21505	8.45092	6.91
evm.TU.Chr1.167	Chr1:4239204-4245275	30.5294	26.647	29.6099	30.6358	32.8367	29.7685	30.7574	31.3624	31.4596
XLOC_001286	Chr1:4272594-4274318	4.02004	3.63709	5.29483	2.52229	5.94265	5.38719	3.24523	5.08511	2.91038
evm.TU.Chr1.169	Chr1:4253005-4270770	5.37947	2.93665	4.02642	7.21934	4.25424	3.27055	5.32984	4.76176	3.78182
evm.TU.Chr1.170	Chr1:4274963-4287164	3.2011	2.49846	2.91389	4.32929	3.50444	2.98002	3.15262	4.21999	3.45216
XLOC_000096	Chr1:4313936-4316907	0.188857	0	1.48818	0.198569	0	0	0.122404	0	0
evm.TU.Chr1.174	Chr1:4317782-4378183	0.221417	0	0.241635	0.535879	0.092993	0.187371	0.246856	0.209675	0.167893
evm.TU.Chr1.171	Chr1:4291388-4298386	26.0705	27.8941	25.8352	24.5733	24.9545	25.811	27.2486	24.9643	27.4401
evm.TU.Chr1.172	Chr1:4298864-4301901	1.88693	2.66074	1.78929	1.06751	2.77807	1.55716	1.95476	1.57333	1.84448
evm.TU.Chr1.173	Chr1:4301824-4313495	0	0	0	0	0.101592	0	0	0	0
evm.TU.Chr1.176	Chr1:4393969-4425410	21.3931	20.2509	17.4283	20.8949	20.4707	21.7172	19.7743	20.9133	20.7703
evm.TU.Chr1.179	Chr1:4442533-4449119	12.1322	13.31	10.4329	11.0718	14.3574	13.5911	12.1723	12.3799	16.0523
evm.TU.Chr1.181	Chr1:4526886-4545021	3.35008	0.179071	1.19519	2.09791	1.36905	1.53732	1.93485	1.00699	1.22021
evm.TU.Chr1.177	Chr1:4426882-4432171	29.1739	35.3153	38.2437	29.8464	33.8112	34.6404	29.3022	36.9321	36.9729
evm.TU.Chr1.178	Chr1:4432019-4438256	29.4834	11.8513	17.7441	33.9475	20.0668	19.4411	27.3525	21.6123	18.3667
evm.TU.Chr1.183	Chr1:4570907-4581164	14.8459	14.4895	13.3483	15.6505	14.2096	13.5867	15.7303	13.7055	14.0234
evm.TU.Chr1.184	Chr1:4583505-4609797	15.8067	7.83057	8.35647	20.0317	10.9288	12.0987	18.4	13.4013	11.507
evm.TU.Chr1.186	Chr1:4659582-4690794	2.33975	0.121848	0.191363	4.18522	0.761848	0.379314	4.03515	0.677483	0.642897
evm.TU.Chr1.187	Chr1:4696829-4702821	13.6406	9.81569	13.0251	10.8919	12.5065	9.78331	10.9629	9.22417	11.445
evm.TU.Chr1.188	Chr1:4722103-4726263	0.378312	0.310614	0.096058	0.267441	0.363809	0.373918	0.386048	0.398715	0.354206
evm.TU.Chr1.189	Chr1:4728293-4730809	0.809971	1.71904	0.674789	0.711619	1.2677	0.748688	0.387962	1.30316	0.931212
XLOC_000104	Chr1:4713324-4718427	12.1457	8.87932	9.19649	9.51314	11.4792	9.72831	9.41761	7.98813	9.33302
evm.TU.Chr1.191	Chr1:4746208-4750655	0.125185	0.322948	0	0	0.104713	0.215431	0	0.273786	0.194845
evm.TU.Chr1.190	Chr1:4736147-4737040	4.51083	1.7416	2.62693	7.27978	3.8895	2.06201	10.6435	2.83105	4.12738
XLOC_001296	Chr1:4751036-4756485	0.255702	0.125126	0	0	0.594243	0	0.109655	0	0
evm.TU.Chr1.192	Chr1:4757045-4763354	11.2866	8.80837	10.3834	10.8559	12.0454	10.0432	8.90773	9.55452	15.3748
XLOC_001298	Chr1:4769871-4776309	1.12093	0.49501	1.39169	0.952286	1.08107	0.906019	0.716234	1.12788	1.02371
evm.TU.Chr1.193	Chr1:4781511-4825083	4.97652	0.805464	2.30232	5.5311	3.00865	2.39091	4.68381	3.21944	2.76961
evm.TU.Chr1.194	Chr1:4827426-4837499	27.0603	32.302	23.8114	24.1237	25.6388	28.2198	26.824	27.6357	24.1744
evm.TU.Chr1.195	Chr1:4850098-4858127	2.34516	0.489785	0	2.03864	1.23706	1.26863	0.973482	0.980631	0.581976
evm.TU.Chr1.198	Chr1:4862510-4880126	50.6415	62.6819	62.9297	49.0673	64.9988	59.2219	49.3069	63.1819	70.2443
evm.TU.Chr1.204	Chr1:4925999-4943989	13.3692	11.9808	14.4424	15.8347	15.2844	15.6942	13.307	13.2316	9.4414
evm.TU.Chr1.205	Chr1:4945644-4991398	8.67567	3.19784	6.57835	9.49973	7.78646	6.32112	6.36579	5.59716	3.29164
evm.TU.Chr1.206	Chr1:4993348-5006141	7.00359	2.22471	2.9341	10.1865	3.61422	3.14566	8.92314	4.82864	2.75069
evm.TU.Chr1.207	Chr1:5011656-5031525	9.70341	8.43702	10.5522	10.6183	11.8985	9.37026	8.9409	10.8222	12.6984
evm.TU.Chr1.208	Chr1:5035701-5059160	4.85381	0.982081	2.16767	5.36447	2.54074	2.07859	4.36051	2.51828	2.1357
evm.TU.Chr1.210	Chr1:5077979-5097458	4.39143	2.50613	2.9933	2.80919	2.85175	2.71834	3.66976	3.01096	2.50419
XLOC_000114	Chr1:5099232-5108037	5.13753	3.92461	6.57228	5.74767	5.72214	4.96544	5.4285	6.45473	6.37921
XLOC_001305	Chr1:5099270-5108904	0	0	0	0	0	0	0	1.08079	0
evm.TU.Chr1.212	Chr1:5131940-5178570	7.61518	5.19837	6.31996	7.31869	6.41667	6.54417	6.62805	4.97697	4.6505
evm.TU.Chr1.214	Chr1:5187478-5206792	2.81561	0.818562	3.20205	2.90769	1.8702	1.25308	1.87315	1.55004	0.835794
evm.TU.Chr1.209	Chr1:5064330-5069647	222.585	316.762	237.851	181.775	179.751	223.988	193.799	157.047	187.402
evm.TU.Chr1.215	Chr1:5232621-5281330	2.18998	1.00781	1.75435	2.72065	1.71084	1.89695	2.41175	2.34905	1.85628
evm.TU.Chr1.217	Chr1:5312427-5330601	17.532	13.3675	15.5932	18.0042	15.2669	15.3764	15.9326	18.8458	14.7768
evm.TU.Chr1.218	Chr1:5337092-5338868	5.53235	1.39366	2.43677	7.69885	2.07585	3.35148	3.68468	3.86874	2.29981
evm.TU.Chr1.219	Chr1:5339709-5369633	2.36228	0.140318	0.963451	4.46477	1.08031	0.859523	2.90951	1.27267	1.03796
evm.TU.Chr1.220	Chr1:5369719-5380168	0.602593	0	0.112153	0.210432	0.04599	0.132718	0.481677	0.210817	0.312841
XLOC_001309	Chr1:5390639-5394669	1.13915	0.728703	0	1.07971	0	0.229794	1.02076	0.43603	0.100206
evm.TU.Chr1.221	Chr1:5397035-5418442	5.82995	3.42612	5.79162	5.84568	5.84807	5.10556	5.46207	5.62001	4.68715
evm.TU.Chr1.222	Chr1:5420421-5424209	31.6424	40.1342	34.3392	26.9653	38.4782	36.0134	33.9642	32.7385	34.8925
evm.TU.Chr1.223	Chr1:5430087-5445795	5.18241	1.29107	3.65332	6.18141	3.88066	2.58092	4.64658	3.38125	2.7925
evm.TU.Chr1.224	Chr1:5450785-5459476	4.63799	0.952899	2.60511	3.47747	2.52013	2.18524	3.5177	2.52177	2.88036
evm.TU.Chr1.225	Chr1:5466440-5479696	6.67827	1.97655	4.94113	6.42134	5.28355	3.52163	4.32141	4.86662	4.01017
evm.TU.Chr1.227	Chr1:5500551-5507775	0.461999	0.664264	0.415077	0.853051	0.945018	0.756983	0.874373	0.658402	0.4324
evm.TU.Chr1.226	Chr1:5482673-5499790	0.550617	0.264196	0.762362	0.642312	0.746659	0.755526	0.685282	0.652838	0.999844
evm.TU.Chr1.228	Chr1:5511700-5515874	33.5972	37.8163	48.62	31.8618	47.6739	40.1642	39.6275	41.3859	47.8454
evm.TU.Chr1.229	Chr1:5516555-5517550	3.66273	2.30949	2.16838	3.76468	4.62678	4.22301	3.56322	4.53279	4.14396
evm.TU.Chr1.231	Chr1:5519470-5561705	5.66138	0.917608	3.93981	8.23597	3.95694	4.07847	5.66998	5.58904	4.49758
XLOC_001316	Chr1:5561828-5564226	8.7195	11.369	9.54113	7.07367	13.3276	11.8765	6.91228	9.97594	16.2823
XLOC_000123	Chr1:5561828-5564252	18.8094	19.0661	26.9671	17.4212	23.0708	20.858	17.6139	26.0279	12.433
XLOC_000125	Chr1:5587945-5598356	1.53281	3.16503	2.80459	1.73206	3.01401	2.3974	4.99652	3.38508	3.99665
XLOC_000124	Chr1:5564690-5568236	11.2871	7.89789	11.7637	9.04703	10.7546	9.24408	9.18258	9.90188	10.7408
evm.TU.Chr1.232	Chr1:5568262-5568576	6.50916	0.779622	2.23843	5.28214	2.56173	2.90653	5.87805	3.63686	3.07377
evm.TU.Chr1.233	Chr1:5568577-5576435	6.98372	1.3786	1.56825	4.82641	3.26884	3.2436	6.97877	2.85753	2.69013
evm.TU.Chr1.235	Chr1:5602415-5610178	9.8464	14.8387	11.7461	8.62182	12.8518	13.717	10.354	12.6014	9.71469
evm.TU.Chr1.236	Chr1:5608834-5617818	7.2318	9.86043	9.12677	7.89369	7.77369	8.33039	7.51144	9.52236	7.87793
evm.TU.Chr1.237	Chr1:5620470-5624662	78.204	115.255	88.115	73.6423	85.0532	83.7121	78.098	85.469	98.0667
evm.TU.Chr1.240_evm.TU.Chr1.241	Chr1:5658118-5691351	2.51382	2.61169	2.90112	3.28683	3.19507	2.39342	3.71559	2.60328	1.83952
evm.TU.Chr1.238_evm.TU.Chr1.239	Chr1:5626609-5644885	6.95044	1.66699	4.18894	8.94807	5.57903	4.85206	7.27785	5.09398	4.33956
evm.TU.Chr1.242	Chr1:5695376-5705207	2.56202	1.75585	3.54665	1.47998	1.60628	1.85114	3.70055	2.32145	2.63897
evm.TU.Chr1.243	Chr1:5706895-5717056	0.467353	0.084005	0.832361	0.745632	0.663924	0.437097	0.727731	0.366773	0.499673
evm.TU.Chr1.246	Chr1:5784099-5816276	1.01882	0.091607	0.164484	1.13533	0.960606	0.338237	1.40049	1.03005	0.060422
evm.TU.Chr1.247	Chr1:5836450-5846302	5.00862	3.17262	4.84233	5.20953	5.19513	4.98904	5.34107	4.81695	2.78936
evm.TU.Chr1.248	Chr1:5848706-5866716	3.556	1.68128	1.16325	4.48596	1.56497	2.16047	3.20985	2.35931	1.80957
evm.TU.Chr1.249	Chr1:5867098-5869568	22.1049	28.6162	29.1271	21.3212	29.1314	28.1732	25.2376	25.4909	28.4015
evm.TU.Chr1.250	Chr1:5872413-5886936	6.51443	3.30841	5.24568	8.72617	6.01642	5.19249	7.47452	6.81336	4.78529
evm.TU.Chr1.251	Chr1:5892012-5906915	7.80404	2.4559	3.37981	8.02149	5.55652	4.55158	6.17826	4.67571	5.29157
evm.TU.Chr1.252	Chr1:5911920-5917880	4.37915	3.85976	4.80788	3.2291	4.50096	3.90547	4.19879	3.58067	4.16152
evm.TU.Chr1.254	Chr1:5932138-5942909	11.9985	6.2846	8.14157	11.2318	6.53606	7.35377	8.33737	8.77797	7.55392
evm.TU.Chr1.253	Chr1:5919798-5929401	164.751	126.342	111.971	179.102	129.8	146.326	168.194	136.709	129.337
evm.TU.Chr1.256	Chr1:5986252-5994109	2.49654	2.46158	2.22163	2.17603	3.15928	2.51542	2.10533	2.40871	2.33821
evm.TU.Chr1.258	Chr1:6010471-6012075	0.229174	0.009225	0.11359	0.509339	0.058326	0.150328	0.27867	0.100927	0.081371
evm.TU.Chr1.257	Chr1:5995576-6010181	0.193767	0.11727	0.109621	0.411711	0.226528	0.333396	0.201603	0.128139	0.171395
evm.TU.Chr1.260	Chr1:6074025-6084156	0.188527	0	0.023458	0.096637	0	0.032444	0.109043	0.082083	0.70657
evm.TU.Chr1.259	Chr1:6029142-6068389	0.733657	0.217839	0.511446	0.519238	0.122534	0.120935	0.449862	0.614991	0.091719
evm.TU.Chr1.255	Chr1:5945994-5976236	4.41873	1.4277	2.70816	6.27081	3.70639	2.72716	4.42314	3.72863	2.91492
evm.TU.Chr1.264	Chr1:6130376-6140419	0.5252	0.830981	0.787	0.80597	0.917057	0.73762	0.529959	0.393122	0.936898
evm.TU.Chr1.261	Chr1:6085658-6092637	105.474	139.034	122.233	85.1278	113.465	120.346	95.658	116.148	121.885
evm.TU.Chr1.263	Chr1:6104031-6122758	3.38251	1.47451	2.19782	3.95284	2.51307	2.14101	3.62184	2.47983	1.49429
evm.TU.Chr1.268	Chr1:6218394-6223547	1.11158	0.940302	2.16203	0.24521	0.81287	0.731011	0.752527	0.934534	0.63553
evm.TU.Chr1.266	Chr1:6142842-6163530	1.03549	0	0.890025	1.80941	0.946811	0.583475	1.78659	0.955758	0.927231
evm.TU.Chr1.267	Chr1:6173032-6193524	8.47534	2.99469	5.66783	9.59915	6.46245	5.68685	7.63525	7.35483	7.5418
XLOC_001329	Chr1:6250696-6258683	0	0	0.441663	0	0	0	0.347314	0	0
evm.TU.Chr1.270	Chr1:6244054-6246886	0.131612	0.207411	0	0	0	0.137726	0.184515	0.138508	0.25609
evm.TU.Chr1.269	Chr1:6236885-6237868	43.9232	21.7469	27.8939	43.3163	31.5041	27.7617	38.4144	32.4181	31.0596
evm.TU.Chr1.273	Chr1:6263685-6272580	2.40958	0.693192	2.61939	2.58774	2.85694	1.80931	1.92712	2.50847	2.28341
evm.TU.Chr1.274	Chr1:6274571-6286234	5.2304	2.48204	4.30717	5.04598	3.91237	2.20146	5.87663	3.1874	2.34887
evm.TU.Chr1.275	Chr1:6288875-6292071	19.8014	27.1707	30.6732	17.075	23.5544	28.4408	22.0785	27.1294	23.3631
evm.TU.Chr1.276	Chr1:6292531-6297380	23.6132	18.2556	16.1712	22.0133	17.701	19.4692	24.235	19.8895	19.2392
evm.TU.Chr1.279	Chr1:6353993-6369276	0.248591	0.205321	0.198873	0.235891	0.112434	0.105154	0.186992	0.100106	0.333588
XLOC_000149	Chr1:6303818-6316315	21.8472	3.88212	7.56645	30.7984	7.68329	9.1052	26.7291	10.2107	8.25373
evm.TU.Chr1.278	Chr1:6330928-6346939	16.0106	4.13019	7.58697	24.031	9.42236	9.07566	20.6133	9.95267	12.8156
evm.TU.Chr1.280	Chr1:6375434-6382491	3.70842	4.09771	9.35125	3.04913	6.41049	3.70195	4.33688	2.83216	4.5357
evm.TU.Chr1.281	Chr1:6390035-6422091	5.46389	1.22529	2.51972	5.62726	3.34695	3.31738	4.21557	2.96048	4.00384
evm.TU.Chr1.283	Chr1:6433579-6435678	37.653	56.1615	39.4657	30.0703	35.2425	42.6331	35.513	50.2666	38.9751
evm.TU.Chr1.284	Chr1:6442453-6445980	6.19725	0.673343	1.92286	5.54966	2.25452	2.54693	6.51131	1.27279	2.69316
evm.TU.Chr1.285	Chr1:6449036-6459819	10.4411	11.8789	13.9712	10.3843	12.8029	10.7314	10.0843	11.5249	12.2535
evm.TU.Chr1.286	Chr1:6461495-6464281	7.55823	6.86303	5.79115	7.22211	5.67626	6.93452	5.93486	3.9712	4.85509
evm.TU.Chr1.287	Chr1:6465261-6475267	4.03521	2.01644	1.54511	2.38766	2.99881	1.58105	2.47393	1.23896	0.753796
evm.TU.Chr1.282	Chr1:6426846-6431086	872.056	1251.15	864.902	611.987	842.498	777.075	893.467	829.4	925.023
XLOC_000158	Chr1:6576230-6577517	0.295589	0.403916	0.4204	0.251187	0.406315	0.295544	0.447526	0.35765	0.072598
XLOC_001338	Chr1:6579423-6586595	0.303262	0	0.057523	0.210864	0.218006	0	0.360369	0	0.06142
evm.TU.Chr1.290	Chr1:6505228-6519415	0.144693	0	0.055014	0	0.023462	0	0.042253	0.024424	0
evm.TU.Chr1.291	Chr1:6534483-6569547	3.28248	1.9892	2.51906	4.24205	2.98887	2.38356	2.48703	2.55998	1.5951
evm.TU.Chr1.289	Chr1:6489342-6504715	14.4787	12.725	12.4072	11.2479	13.1087	13.0269	12.4504	12.5398	11.7235
evm.TU.Chr1.303	Chr1:6742635-6771640	0.883652	1.77392	1.47535	1.57453	1.26496	1.41267	1.3017	2.17236	1.72235
XLOC_000161	Chr1:6666808-6669318	35.3981	35.7324	37.7392	40.7717	35.6457	32.2945	33.9937	40.1919	36.9768
evm.TU.Chr1.298	Chr1:6671267-6692219	4.35899	0.284077	2.12959	5.7205	1.82155	1.17846	4.46549	2.14148	1.07156
evm.TU.Chr1.306	Chr1:6857246-6860097	0.589439	0.766596	0.2029	0	0.468511	0.523773	0.265462	0.938456	0.368707
evm.TU.Chr1.309	Chr1:6884340-6885918	0.95	0.466213	0.740957	0.912519	0.692202	0.864329	0.604778	0.525838	0.421058
evm.TU.Chr1.308	Chr1:6873243-6880118	5.83817	4.24931	4.7108	6.78895	7.3245	6.22574	6.49073	6.08211	5.79863
evm.TU.Chr1.295	Chr1:6593755-6649385	1.35014	1.1389	1.13011	1.16329	1.09535	1.19725	0.636197	0.640364	0.780753
evm.TU.Chr1.296	Chr1:6650236-6653206	2.12847	2.05633	3.11795	2.92815	3.1778	2.69101	3.14332	1.29109	2.27719
XLOC_000159	Chr1:6653624-6654547	2.2291	3.75226	3.35891	1.71425	1.27863	3.83668	2.72642	1.81738	2.98747
XLOC_000160	Chr1:6656515-6659070	79.0213	57.769	87.2735	82.7801	86.9214	62.252	87.1259	82.5415	53.2716
XLOC_001340	Chr1:6656515-6662325	170.42	246.245	261.711	188.886	212.217	235.752	204.668	181.041	197.038
XLOC_000162	Chr1:6778347-6782845	36.4673	32.6881	37.9604	35.4251	35.6246	33.1432	32.9441	37.1946	37.2826
evm.TU.Chr1.305_evm.TU.Chr1.304	Chr1:6782943-6853780	10.9615	1.32424	3.89098	15.6175	4.54588	3.59154	13.3061	5.59146	3.95479
evm.TU.Chr1.311	Chr1:6903873-6920026	20.6027	6.77954	10.9874	26.4073	11.8325	11.9184	20.7655	15.3834	12.5381
XLOC_000168	Chr1:6959834-6967024	0.191212	0.533382	0.570928	0	0.361888	0.809669	0.219005	0.671365	0.664694
XLOC_001346	Chr1:6965071-6967165	0.426146	0	0.550724	0.223975	0.11332	0.231367	0.320625	0.68935	0.452664
evm.TU.Chr1.312	Chr1:6925146-6942029	1.1029	0.247115	2.2365	1.70345	0.930621	1.16627	1.80801	0.790296	1.25979
evm.TU.Chr1.313	Chr1:6945020-6953630	2.32349	0.395103	1.89721	3.72287	2.71598	1.58902	2.95871	2.7232	2.1171
evm.TU.Chr1.317	Chr1:7044298-7048448	0.094849	0	0	0	0	0	0	0	0
evm.TU.Chr1.314	Chr1:6980609-6997353	3.82813	1.46762	5.43545	4.13282	4.26445	2.61533	5.99663	4.48287	3.88812
evm.TU.Chr1.315	Chr1:7012048-7017394	1.45041	0.573449	0.705809	1.11875	0.950935	0.93479	0.949335	0.440588	0.610832
evm.TU.Chr1.316	Chr1:7030453-7042948	0.237107	0.154163	0	0	0	0	0.164775	0	0.311151
evm.TU.Chr1.318	Chr1:7049598-7053325	6.11045	7.24278	6.82478	5.03393	7.17727	6.58615	5.11357	6.79697	8.33208
evm.TU.Chr1.320	Chr1:7080888-7084949	0	0	0	0	0	0	0	0	0
evm.TU.Chr1.321	Chr1:7084975-7089419	0.208811	0	0	0.217828	0	0.082767	0.428096	0	0.127752
evm.TU.Chr1.322	Chr1:7094595-7179136	2.95697	0.869319	2.34428	5.65842	2.56438	1.90279	2.99557	3.09086	1.4418
evm.TU.Chr1.324	Chr1:7179841-7205809	12.3054	15.0748	14.4034	11.0948	11.955	14.5722	13.5418	12.9886	12.098
evm.TU.Chr1.323	Chr1:7184295-7185888	0.47767	0	0.801767	0.691198	0.270543	0.309206	0.194321	0.261803	0.244898
evm.TU.Chr1.326	Chr1:7215164-7217335	18.7108	36.4813	25.8962	21.7896	28.5089	29.5114	24.4098	26.7528	29.4454
evm.TU.Chr1.327	Chr1:7220446-7225611	0.20753	0.30995	0.460089	0.130957	0.130294	0.160655	0.323262	0	0.376143
XLOC_000181	Chr1:7360861-7362697	0.291853	0	0	0.268098	0	0.343074	0	0.34484	0
evm.TU.Chr1.335	Chr1:7376144-7379594	1.71419	2.68061	2.41976	0.957881	1.48202	1.46877	1.62658	1.74125	1.7956
evm.TU.Chr1.334	Chr1:7303498-7319944	1.80448	1.05052	0.743007	1.57044	1.14834	1.14613	1.86675	1.36479	1.01593
evm.TU.Chr1.328	Chr1:7229221-7230675	0.037193	0	0.24574	0.317869	0.064339	0.052477	0.050091	0.022326	0.053695
XLOC_000178	Chr1:7254961-7255425	0.600645	0	0	0	0	0	0	0	0
evm.TU.Chr1.331	Chr1:7285343-7291910	48.1524	56.3149	50.4213	40.3453	50.4523	57.1083	50.233	50.2984	56.8533
evm.TU.Chr1.332	Chr1:7296904-7299860	35.9083	37.485	35.4518	35.9523	44.5678	47.8138	38.4829	41.2494	41.9079
XLOC_000184	Chr1:7429719-7431900	0.418621	1.14562	0.152615	0	0.676577	0.582989	0.532315	1.38971	1.80738
evm.TU.Chr1.339	Chr1:7417403-7428424	0.826935	0.310078	0.386361	1.0957	0.500237	0.569532	1.27005	0.679622	0.868357
XLOC_000183	Chr1:7384248-7384875	20.2061	29.6598	31.8222	19.3829	33.1173	30.7661	25.3979	28.1855	29.0118
evm.TU.Chr1.336	Chr1:7384876-7397175	15.3325	9.94305	11.9737	15.3012	14.5146	15.725	14.8476	11.5195	14.2967
evm.TU.Chr1.337	Chr1:7399958-7403284	1.30504	0.862147	0.379391	1.02854	0.615788	0.952758	1.50546	0.70849	0.83648
evm.TU.Chr1.341	Chr1:7431966-7438235	7.87595	3.87601	9.36118	5.63376	10.062	7.40945	5.90899	8.59383	8.06258
evm.TU.Chr1.342	Chr1:7446270-7463170	48.1503	38.8357	40.4038	57.8288	41.4433	42.665	52.5729	43.7197	42.2699
evm.TU.Chr1.343	Chr1:7461300-7462342	0.164212	0	0.037444	0.154434	0.13381	0.125664	0.125256	0.49588	0.236597
evm.TU.Chr1.344	Chr1:7467974-7475979	35.363	53.5637	40.7397	32.7722	38.7411	45.9648	36.7586	39.3724	41.557
evm.TU.Chr1.345	Chr1:7476117-7477282	30.6366	44.382	31.7161	33.1796	39.5536	40.696	29.7208	37.9565	38.7727
evm.TU.Chr1.347	Chr1:7489139-7492804	0.030394	0.103964	0.118654	0.03416	0.051426	0.210467	0.160559	0.065924	0.118913
evm.TU.Chr1.346	Chr1:7478166-7488865	42.8598	27.4232	42.012	41.7549	47.2268	42.539	36.0132	49.1048	41.9283
evm.TU.Chr1.348	Chr1:7494255-7502264	8.25111	9.4686	6.80829	7.1651	7.40943	8.72279	8.0729	7.5008	7.44412
evm.TU.Chr1.349	Chr1:7512392-7518046	12.1698	16.6751	14.909	13.301	14.3549	14.0252	12.2511	14.2389	14.1497
evm.TU.Chr1.350	Chr1:7518312-7519493	1.05598	1.25551	1.73771	0.933532	0.54632	0.720517	1.00886	2.43042	1.58158
evm.TU.Chr1.351	Chr1:7523721-7523969	1.78515	0.543875	3.37929	1.20006	3.18728	1.81784	1.41959	2.63266	2.01851
evm.TU.Chr1.352	Chr1:7524634-7531086	1.45314	0.948997	1.59855	1.37938	1.17855	1.04022	1.35276	1.57167	1.49229
evm.TU.Chr1.353	Chr1:7532192-7539616	3.47922	0.620816	1.51225	3.32972	2.80057	2.14894	2.38475	2.46316	1.24207
evm.TU.Chr1.354	Chr1:7539897-7542012	8.90286	3.7888	8.02113	7.64737	8.27791	6.68104	7.15022	8.8272	5.41687
evm.TU.Chr1.359	Chr1:7575077-7579403	20.5247	10.5467	11.979	18.1647	16.767	13.8643	21.621	16.7765	15.1581
XLOC_001367	Chr1:7599252-7599633	0	0	0	1.2304	0.228578	0.19367	0	0	0
XLOC_001368	Chr1:7600693-7601134	0	0	0	0.638498	0.517391	0.14716	0.228615	0.186156	0.111928
evm.TU.Chr1.363	Chr1:7613769-7623990	0.162403	0.053719	0	0	0	0	0.115609	0	0.054574
evm.TU.Chr1.360	Chr1:7581043-7594648	11.9166	13.799	13.6145	11.1334	12.2121	15.6106	11.0091	12.8245	11.1116
evm.TU.Chr1.364	Chr1:7625883-7647992	2.98221	1.96365	4.18896	2.90146	3.89536	2.30911	2.50536	3.91669	2.27391
evm.TU.Chr1.355	Chr1:7545035-7548554	16.8179	29.2701	23.3146	14.9185	18.1129	19.8488	17.4803	22.5888	17.8439
evm.TU.Chr1.356	Chr1:7548404-7555784	19.7194	25.8536	20.2966	15.5233	21.5987	22.6656	18.0491	20.5567	17.9726
evm.TU.Chr1.357	Chr1:7557095-7560041	814.023	634.936	710.222	702.641	705.23	751.714	981.765	808.236	764.266
evm.TU.Chr1.358	Chr1:7562284-7572809	23.0126	21.965	26.03	23.0382	25.249	23.164	26.0015	23.077	23.4732
evm.TU.Chr1.365	Chr1:7650222-7652108	19.3916	50.5854	33.8674	29.4138	31.5342	36.4933	30.852	33.8542	34.6091
evm.TU.Chr1.366	Chr1:7653317-7655141	37.3816	94.0686	61.5528	33.0683	49.0202	61.6011	39.5336	54.5487	61.9562
evm.TU.Chr1.371	Chr1:7741272-7745112	0.700656	0	0	0.965625	0.090887	0	0.870549	0	0.249205
evm.TU.Chr1.372	Chr1:7745931-7746266	0.655817	0.275359	0.201432	1.29244	0.633994	0.587791	1.87407	0.751843	1.56972
XLOC_000203	Chr1:7706958-7718553	1.01301	0.832439	2.68156	0.561367	0.463213	0.888151	0.752891	0.353291	0.442365
XLOC_001371	Chr1:7710108-7718562	0	0.896172	0.840056	0.077732	0	0	0	0	0
XLOC_001372	Chr1:7716419-7734699	0	0	0.362837	0.003811	0	0.040597	0.041564	0	0
XLOC_000205	Chr1:7732539-7737081	0.509889	0.622561	0.928012	0.382136	0.691897	0.322289	0.655501	0.348801	0.678635
XLOC_000209	Chr1:7776346-7777000	0	0	0	0.720365	0	0	0	0	0
evm.TU.Chr1.373	Chr1:7752277-7762633	1.24469	1.05005	1.6658	1.2175	1.79235	1.01641	1.44835	1.70301	1.31205
evm.TU.Chr1.367	Chr1:7656410-7665513	10.6069	3.18635	4.74054	13.5095	7.03796	5.45649	10.9275	7.34473	6.41856
evm.TU.Chr1.368	Chr1:7672289-7681609	7.27121	4.38654	5.65647	7.43113	6.50165	6.31213	5.69209	6.86824	6.3307
evm.TU.Chr1.369	Chr1:7683300-7704023	42.4686	60.1323	46.2858	39.692	43.8241	50.3957	45.2238	47.4462	45.1243
evm.TU.Chr1.375	Chr1:7777596-7791003	1.93408	1.41715	2.04252	2.45872	1.72567	1.49606	1.72536	2.18616	1.22782
evm.TU.Chr1.376	Chr1:7793380-7809350	4.69397	4.61563	6.98094	4.42391	6.73863	4.54046	4.3117	4.44184	5.25491
evm.TU.Chr1.377	Chr1:7810066-7820002	2.3445	2.41074	2.18863	3.88718	2.90808	2.48062	2.90271	1.72236	2.98735
evm.TU.Chr1.378	Chr1:7820888-7824549	0.832218	0.32738	0.379716	0.791798	0.644234	0.704847	0.761865	0.28495	0.303555
evm.TU.Chr1.379	Chr1:7839908-7851140	34.3604	52.5312	39.5363	34.5626	39.916	51.1371	33.5056	38.3972	38.1711
evm.TU.Chr1.381	Chr1:7890571-7906471	0.309977	0.176664	0.193557	0.288184	0.11058	0.148976	0.106124	0.169424	0.093098
evm.TU.Chr1.380	Chr1:7859483-7882059	7.68394	1.29462	2.38031	13.6904	3.94741	3.41977	8.82838	4.51234	3.63578
XLOC_001376	Chr1:7882073-7883967	2.88943	1.59788	4.36271	1.31171	2.45486	3.52471	2.14059	3.76295	2.57197
evm.TU.Chr1.382	Chr1:7917350-7931106	1.62731	0.815867	1.17702	1.56732	1.34434	1.59301	1.72525	1.85343	1.23139
evm.TU.Chr1.383	Chr1:7934224-7937984	2.27282	1.46361	1.97169	2.1142	1.9672	1.93492	1.66327	1.33458	1.15841
evm.TU.Chr1.384	Chr1:7947420-7966482	9.356	8.40782	9.47681	12.2037	13.0132	9.90019	10.6659	10.5508	10.9798
evm.TU.Chr1.385	Chr1:7968540-7969465	2.42967	3.64296	2.72948	2.37651	3.89225	3.24533	1.43452	3.01011	3.99403
evm.TU.Chr1.386	Chr1:7972758-7974878	72.2163	7.76064	22.8379	92.5491	27.1749	24.4668	72.3412	32.9646	34.1726
evm.TU.Chr1.387	Chr1:7979440-7988629	18.9868	12.8071	16.5284	20.0243	20.2896	18.2181	17.1638	19.2194	17.6381
evm.TU.Chr1.388	Chr1:7989964-8001381	4.96164	3.60102	6.17825	6.12254	5.78658	4.44116	4.33472	5.08248	5.32551
evm.TU.Chr1.390	Chr1:8016371-8018292	10.0171	8.7903	11.9112	10.2529	8.16521	10.2908	10.9419	8.87069	9.21399
evm.TU.Chr1.391	Chr1:8025121-8029841	13.4028	16.1829	12.4047	11.0526	12.7393	13.5109	11.755	12.9212	13.1848
evm.TU.Chr1.392	Chr1:8031944-8045314	10.7894	5.1568	8.07073	13.9894	8.64761	8.39999	11.4923	9.85633	8.88557
evm.TU.Chr1.393	Chr1:8049692-8062040	11.1315	3.19354	4.24423	11.7171	6.51437	5.2237	10.1591	7.11301	4.43813
evm.TU.Chr1.395	Chr1:8075534-8080305	0.237135	0.090745	0.141303	0.222304	0.15368	0.203007	0.169018	0.255781	0.386054
evm.TU.Chr1.394	Chr1:8065942-8072548	6.57286	1.45907	4.45128	9.43022	4.80835	3.67536	6.50463	5.45124	3.85923
evm.TU.Chr1.397	Chr1:8104623-8114745	2.60319	1.11684	3.19357	3.7061	2.45243	1.95843	4.92021	2.84394	1.44623
evm.TU.Chr1.396	Chr1:8084640-8097126	7.6173	2.19804	3.0042	10.0131	5.07693	4.633	6.9246	5.8986	3.52091
evm.TU.Chr1.398	Chr1:8117832-8125711	3.39675	3.31496	6.87521	1.41461	1.47093	1.32707	4.86511	3.46321	3.20679
XLOC_000230	Chr1:8172872-8218950	0.31116	0.344661	2.38282	0.018945	0.44977	0.222165	2.69075	0.547689	1.9038
XLOC_001382	Chr1:8174893-8186492	0	0	0.688299	0	0	0	0.94296	0	0
evm.TU.Chr1.399	Chr1:8232421-8239071	6.34233	6.11257	6.89272	5.5205	5.44145	6.29112	6.52784	4.17769	5.62294
evm.TU.Chr1.402	Chr1:8272981-8279046	14.4169	16.8994	16.4249	17.4926	15.3675	17.2781	16.3226	15.3103	14.3929
evm.TU.Chr1.400	Chr1:8249351-8257298	13.5886	11.0092	12.9029	13.5914	12.9358	12.6426	13.7585	13.256	14.1505
evm.TU.Chr1.401	Chr1:8261136-8270563	6.09928	5.74198	7.48547	6.79287	6.77473	7.1801	6.30323	7.41482	6.91087
evm.TU.Chr1.406	Chr1:8315584-8321872	18.7712	15.5627	21.5857	17.6569	20.2655	19.6203	16.8925	23.1054	21.7858
evm.TU.Chr1.410	Chr1:8392274-8399492	0.147643	0.383026	0	0.031418	0.076906	0	0.033422	0.096872	0.392955
evm.TU.Chr1.409	Chr1:8343547-8371222	1.65644	0.61816	1.23381	3.06685	0.97786	1.05595	1.75547	2.37183	1.31912
evm.TU.Chr1.408	Chr1:8330666-8339694	34.4944	38.1674	31.8125	29.1706	34.1347	36.2258	29.7705	36.5759	35.721
evm.TU.Chr1.411	Chr1:8403019-8411339	3.86108	5.98494	3.16992	0.703316	2.3744	1.41503	1.67098	2.35955	7.76627
evm.TU.Chr1.412	Chr1:8432211-8432609	17.2752	8.60006	9.58592	17.6981	11.4489	12.4613	17.0524	11.8094	9.39924
evm.TU.Chr1.413	Chr1:8433127-8464425	13.4985	3.78045	4.30563	18.2802	7.22683	5.50463	14.8411	8.08526	5.42391
evm.TU.Chr1.423	Chr1:8719084-8738799	0.25066	0.233077	0.348997	0.18474	0.115837	0.273927	0.154725	0.074591	0.167759
evm.TU.Chr1.422	Chr1:8629272-8678313	3.89336	2.92081	2.47648	4.1323	3.12444	2.86065	3.29785	3.34652	2.46887
evm.TU.Chr1.414	Chr1:8477585-8510721	16.0849	3.97968	6.699	18.0479	9.8266	7.7856	12.6793	9.1477	9.29242
evm.TU.Chr1.415	Chr1:8544658-8555197	0.073655	0	0	0.016686	0	0	0	0.021259	0.025565
evm.TU.Chr1.416	Chr1:8563074-8572090	99.5885	26.1215	37.206	96.534	53.1361	57.3043	97.797	63.2433	52.4768
evm.TU.Chr1.417	Chr1:8573121-8573897	148.193	148.374	127.455	149.524	153.083	146.32	143.131	152.854	143.168
evm.TU.Chr1.418	Chr1:8575638-8580864	0.242821	0.073435	0.156663	0.355428	0.473794	0.291117	0.142206	0.274806	0.205286
evm.TU.Chr1.419	Chr1:8583858-8588047	6.89467	9.14128	8.60896	5.99886	9.30508	8.31997	7.49898	10.8456	10.4469
evm.TU.Chr1.420	Chr1:8589647-8599161	3.97278	0.44013	1.47647	4.60895	1.68975	1.48984	3.64903	2.1052	2.07624
evm.TU.Chr1.421	Chr1:8609061-8622640	67.8179	54.3035	74.1787	58.6009	62.707	57.3818	67.9763	59.9688	67.8802
evm.TU.Chr1.425	Chr1:8845438-8853293	0.091639	0	0.126597	0.075285	0.055875	0.062419	0.028437	0	0.058014
evm.TU.Chr1.424	Chr1:8805102-8840109	14.8945	3.84425	5.47145	23.5976	6.64792	6.64207	20.4468	8.63011	6.72533
evm.TU.Chr1.426	Chr1:8854324-8871367	7.0909	5.29131	11.3081	6.53856	6.46602	4.91155	7.34295	7.50854	6.44955
evm.TU.Chr1.427	Chr1:8880182-8895695	0.043568	0.090379	0.052327	0.037085	0.066948	0.006548	0.013016	0	0
evm.TU.Chr1.428	Chr1:8900918-8902209	1.41268	7.7096	2.31846	5.85604	17.6793	21.8009	3.0632	0.952359	34.8016
evm.TU.Chr1.429	Chr1:8908300-8917378	0.466286	0.405026	0.546766	1.09711	0.596355	0.429313	0.306088	0.657072	0.314883
XLOC_000250	Chr1:8874055-8876963	172.114	311.225	286.092	123.067	234.115	222.381	171.29	254.887	226.238
evm.TU.Chr1.431	Chr1:8956754-8965147	0.451511	0.466847	0.267279	0.253397	0.255279	0.334681	0.376922	0.431303	0.674374
evm.TU.Chr1.432	Chr1:8967999-8984658	0.428721	0.12975	0.411695	0.70623	0.198686	0.407061	0.278222	0.422051	0.663344
evm.TU.Chr1.433	Chr1:8986118-9004229	3.03341	2.79305	3.89365	2.82694	3.64518	3.26466	2.97252	3.74967	3.98633
evm.TU.Chr1.430	Chr1:8946610-8953703	104.466	141.832	110.65	106.786	108.824	127.713	115.644	121.125	110.918
evm.TU.Chr1.434_evm.TU.Chr1.435	Chr1:9006555-9045604	7.3865	5.75691	6.65193	6.16147	5.57421	6.37879	6.2724	5.8996	6.69864
evm.TU.Chr1.436	Chr1:9036279-9048816	0.836066	1.32974	1.4154	0.62374	2.13589	1.22246	0.587801	1.05575	1.33581
evm.TU.Chr1.437	Chr1:9054346-9072594	2.53732	1.79217	2.11467	2.78052	2.00126	4.18243	2.20404	2.46121	2.20865
evm.TU.Chr1.439	Chr1:9118728-9121516	0.092084	0.131753	0.407655	0.435655	0.508321	0.238162	0.130759	0.106331	0.191798
evm.TU.Chr1.438	Chr1:9076741-9111521	2.03131	0.386829	1.76325	1.9194	1.12098	0.759739	1.17776	0.837738	0.835011
evm.TU.Chr1.440	Chr1:9136527-9156905	6.22165	1.1396	2.23811	9.69051	4.15684	3.16204	7.44803	4.85041	3.34281
evm.TU.Chr1.403	Chr1:8281275-8286749	4.5644	3.4433	4.91906	5.23041	4.48776	4.54762	4.47528	4.08217	4.12754
evm.TU.Chr1.404	Chr1:8287394-8292471	4582.86	5546.86	4185.63	2816.11	4248.31	4290.55	4670.74	4530.35	4309.66
evm.TU.Chr1.405	Chr1:8294069-8303752	10.9701	7.45564	7.27764	15.0959	11.7404	10.7092	11.7117	8.87619	9.5112
evm.TU.Chr1.443_evm.TU.Chr1.441	Chr1:9162942-9247187	38.8903	26.7607	32.4823	44.0021	39.9719	37.1979	36.8926	38.7255	35.8256
evm.TU.Chr1.442	Chr1:9204153-9207755	1.43733	0.245081	0.504107	1.43414	0.699898	0.584291	0.854532	1.15488	0.44444
evm.TU.Chr1.444	Chr1:9263156-9357249	8.46949	1.11763	3.9791	10.2669	6.04511	4.18988	10.0884	6.23833	4.61171
evm.TU.Chr1.446	Chr1:9396356-9460416	8.67897	5.23311	7.58345	7.41917	6.9395	6.64683	6.43516	7.777	8.24456
evm.TU.Chr1.447	Chr1:9463473-9480207	12.0735	15.3427	14.8144	10.9738	12.6694	16.089	13.2982	15.5184	13.9668
evm.TU.Chr1.449	Chr1:9501652-9516034	1.5938	1.47602	1.61709	1.44884	1.17254	1.21923	1.2098	1.47023	1.31326
XLOC_000264	Chr1:9520483-9576130	5.02987	3.67692	3.94192	4.52428	4.38598	4.00104	4.94151	4.45911	3.99927
evm.TU.Chr1.451	Chr1:9576141-9588492	1.17361	1.34967	1.03716	1.0184	1.156	1.12997	0.994205	1.49585	0.937168
evm.TU.Chr1.452	Chr1:9589460-9594050	0.604899	0	0.472474	1.14037	0.491286	0.509784	0.280126	0.318996	0.469175
evm.TU.Chr1.453	Chr1:9628383-9629480	54.9151	15.6868	22.1521	41.3263	34.219	33.9994	38.9672	36.2298	33.6242
evm.TU.Chr1.456	Chr1:9686529-9689595	0.067212	0	0	0.44014	0.118508	0.038587	0.171611	0.048629	0
evm.TU.Chr1.454	Chr1:9641770-9648782	1.00859	0.390577	0.778235	0	0.951752	0.461089	0.818738	1.44592	0.695302
evm.TU.Chr1.455	Chr1:9655925-9685196	2.82706	0.644326	1.56728	5.30288	2.04535	2.32213	3.85658	2.12804	2.00262
evm.TU.Chr1.463	Chr1:9761021-9763894	1.81462	0.961052	1.40509	1.66856	1.17168	1.25801	1.36218	1.65744	0.958545
evm.TU.Chr1.459_evm.TU.Chr1.461	Chr1:9701859-9753199	4.71814	4.174	5.3383	4.38789	5.7363	4.2714	3.95437	4.69747	4.9702
evm.TU.Chr1.470	Chr1:9830554-9842773	3.08857	0.848206	1.65278	3.36097	2.00221	1.99784	2.9684	1.76799	2.19448
evm.TU.Chr1.465	Chr1:9785741-9795973	6.55398	3.51078	5.23233	6.42336	5.91814	5.36829	5.44585	6.5346	5.10822
evm.TU.Chr1.466	Chr1:9796170-9805901	10.5306	10.5087	12.9017	10.0212	13.975	11.3031	9.43884	12.9256	13.5925
evm.TU.Chr1.467	Chr1:9807697-9821503	17.7202	25.8064	25.8508	20.0432	22.773	21.696	15.8789	25.0653	21.5832
evm.TU.Chr1.468	Chr1:9821947-9827744	18.4354	18.6659	17.2379	17.1097	18.7539	18.6462	17.6528	17.4185	16.737
evm.TU.Chr1.469	Chr1:9827957-9828723	1.5104	0.991262	0.658174	2.0433	0	0.455916	2.55114	0.397798	0.575323
evm.TU.Chr1.473	Chr1:9880597-9883534	0.163856	0	0	0.070599	0.129211	0	0	0.13451	0.099207
evm.TU.Chr1.474	Chr1:9885217-9890815	0.572706	0.023125	1.05492	0.298665	0.489951	0.211171	0.369659	0.379992	0.608832
evm.TU.Chr1.476	Chr1:9895918-9901284	0.318696	0.095728	0	0	0.165651	0.135163	0.093004	0.070009	0.084187
evm.TU.Chr1.471	Chr1:9847605-9873348	46.4782	29.842	32.145	59.1653	40.0567	36.535	46.3875	42.4989	37.7481
evm.TU.Chr1.477	Chr1:9902542-9931048	5.6111	4.01027	5.81334	5.23752	5.05711	4.85362	4.99879	5.44929	4.78256
evm.TU.Chr1.478	Chr1:9960740-10009602	4.13055	0.796425	1.98219	5.1901	2.37811	1.50874	5.12202	2.46306	2.36371
evm.TU.Chr1.481	Chr1:10059962-10065392	0.411018	0.315034	0.182992	0.294876	0.067689	0.150553	0.297928	0.350132	0.049877
evm.TU.Chr1.480	Chr1:10051240-10054763	34.1137	36.1092	44.9036	24.9604	38.6463	40.2147	35.8234	36.0562	42.4758
evm.TU.Chr1.479	Chr1:10021905-10049783	46.177	14.0473	29.8773	49.9446	48.4332	33.2475	38.0282	50.1701	49.1013
XLOC_000281	Chr1:10211997-10213119	0.694674	0	0.45185	0.464664	0.209904	0.683585	1.24621	0.800346	0.500808
evm.TU.Chr1.487	Chr1:10218949-10222052	9.50437	9.94082	10.187	7.41889	9.95835	10.5354	9.02983	10.4271	9.0882
evm.TU.Chr1.488	Chr1:10223457-10230665	4.52719	3.76239	3.96903	4.71027	4.8198	5.34667	4.32186	4.5909	5.07851
XLOC_001409	Chr1:10074415-10176760	5.32681	4.44783	4.50931	5.14564	5.12306	4.42776	4.44868	6.26812	5.33072
evm.TU.Chr1.486	Chr1:10181029-10211383	40.9595	26.3137	25.0408	49.4159	30.0974	28.7922	40.6028	30.9336	29.0574
evm.TU.Chr1.492	Chr1:10333460-10366475	0.167075	0.181871	0.31524	0.467407	0.208644	0.235087	0.248935	0.305168	0.153074
evm.TU.Chr1.489_evm.TU.Chr1.490	Chr1:10232385-10314208	2.06371	0.847829	1.52261	2.97383	2.63576	1.905	2.94055	4.52274	1.26171
evm.TU.Chr1.490	Chr1:10280542-10314208	4.48197	2.52242	2.76733	5.60975	4.44557	3.40893	3.53792	1.79254	3.32877
evm.TU.Chr1.491	Chr1:10316897-10317242	2.05431	1.56929	1.76392	4.9638	2.44026	2.3251	3.25097	2.9647	2.60717
evm.TU.Chr1.493	Chr1:10454432-10525665	1.9701	0.663674	0.234108	2.27189	0.704224	0.65252	1.80862	1.34294	0.723155
evm.TU.Chr1.497	Chr1:10643063-10646335	8.54704	8.83244	9.19246	7.31595	12.2446	10.123	8.95915	11.4949	11.1107
evm.TU.Chr1.495	Chr1:10631804-10637268	10.4891	12.7447	14.6036	11.1082	13.3158	13.1656	10.7013	13.4121	13.4926
evm.TU.Chr1.496	Chr1:10637496-10641864	48.466	50.4898	43.834	46.0793	47.2348	55.9557	54.0123	52.2399	46.4997
evm.TU.Chr1.498	Chr1:10647797-10653641	17.0483	18.3593	19.1482	16.2138	17.7466	20.2399	18.181	18.2972	16.1167
evm.TU.Chr1.500	Chr1:10702857-10771754	1.09162	0.261195	0.500754	0.587426	0.772597	0.417001	0.605563	0.647743	0.63299
evm.TU.Chr1.499	Chr1:10656965-10684544	8.92658	7.32857	9.79894	8.03271	9.81312	8.35516	8.32069	8.67083	8.40077
evm.TU.Chr1.503_evm.TU.Chr1.502	Chr1:11056782-11157785	1.79773	0.472389	0.545185	3.05568	1.00573	0.61239	2.02397	0.745887	0.944225
evm.TU.Chr1.501	Chr1:10928246-10997013	20.5679	12.9788	25.0819	19.9313	22.3286	19.8333	15.3415	21.9787	23.4467
evm.TU.Chr1.505	Chr1:11196885-11202627	1.36555	0.598251	1.18008	0.843798	1.0457	0.955845	1.37355	1.0072	1.16425
evm.TU.Chr1.504	Chr1:11168838-11192013	6.94788	2.16852	2.89477	9.67658	3.9339	3.05189	7.49035	4.22307	2.85508
evm.TU.Chr1.508	Chr1:11226295-11233874	0.04341	0	0	0.189746	0	0.217092	0.130002	0	0.268045
evm.TU.Chr1.507	Chr1:11206934-11218345	11.2315	3.48692	5.62635	12.5517	6.65117	6.98633	11.7114	8.51524	7.83916
evm.TU.Chr1.509	Chr1:11241991-11294613	2.40117	0.754951	0.807371	2.45586	1.14132	1.22876	2.46273	1.08503	0.624968
evm.TU.Chr1.510	Chr1:11327126-11327560	0.820311	0.353479	0.374037	0.744404	0.550309	0.153825	2.01844	0.498874	0.120605
evm.TU.Chr1.518	Chr1:11688172-11690332	0.283718	0.378877	0	0.039603	0.262943	0.372477	0.206424	0.441963	0.066433
evm.TU.Chr1.517	Chr1:11682395-11686764	5.48953	6.37699	8.18773	5.33266	5.23634	7.82992	7.70899	7.4734	6.26086
evm.TU.Chr1.521	Chr1:11741473-11742982	0.125499	0.05321	0.096912	0.525005	0.232139	0.485472	0.289089	0.266758	0.206783
evm.TU.Chr1.520	Chr1:11728721-11736826	0.332517	0.660587	0.41922	0.319693	0.622887	0.485472	0.454823	0.706455	0.795848
evm.TU.Chr1.519	Chr1:11692912-11719786	0.077289	0.089707	0.139815	0.115756	0.102065	0.195717	0.182076	0.099013	0.188404
evm.TU.Chr1.516	Chr1:11625256-11675769	4.86392	0.44736	2.65237	9.23292	3.98233	2.81324	7.03942	4.17055	2.95176
evm.TU.Chr1.512	Chr1:11496129-11500851	1.74053	2.98155	1.32498	1.93177	1.61856	2.71898	1.38214	4.72884	2.53823
evm.TU.Chr1.513	Chr1:11501594-11510155	0.307333	0	0.464388	0.418049	0.693095	0.245554	0.13439	0	0.611211
XLOC_000299	Chr1:11510636-11529458	117.965	85.8066	98.3076	105.499	93.8633	59.8436	142.314	99.6847	100.201
XLOC_001419	Chr1:11512988-11529400	3.99723	5.43239	10.5097	0.363314	30.993	29.3248	2.75155	5.95879	11.5026
XLOC_001420	Chr1:11519711-11540671	70.6008	23.7668	49.1248	93.4254	70.4188	29.0002	133.936	100.917	66.3605
XLOC_000300	Chr1:11519715-11537833	38.7449	22.3509	19.9705	42.3115	22.0861	50.7357	66.6311	48.4751	44.6176
evm.TU.Chr1.522	Chr1:11748716-11850939	15.8156	8.94669	12.9452	20.74	15.4598	13.2047	15.5362	14.8254	15.9022
evm.TU.Chr1.526	Chr1:11973219-11973962	1.04084	1.41956	0.820528	1.66958	1.09411	0.682254	0.607865	1.1387	0.623396
evm.TU.Chr1.524	Chr1:11891013-11919945	0.377446	0.398823	0.272948	0.432498	0.454085	0.490984	0.239079	0.22476	0.19542
evm.TU.Chr1.525	Chr1:11919821-11972978	0.571165	0.326873	0.316935	0.745914	0.492377	0.682775	0.809272	0.479824	0.293461
evm.TU.Chr1.523	Chr1:11856767-11867769	6.98081	6.12915	9.6276	10.3677	8.06255	6.7745	8.51305	7.28867	6.6741
evm.TU.Chr1.527	Chr1:11985594-11995384	2.00471	0.678949	1.60423	2.43651	2.35712	1.5005	1.79911	2.49432	1.71139
evm.TU.Chr1.528	Chr1:11999098-12009075	11.0236	7.34888	10.6189	10.1433	10.7822	10.4262	9.19793	10.46	12.0732
evm.TU.Chr1.529	Chr1:12014040-12028574	3.64935	5.08263	4.40201	3.32741	3.80263	4.63007	3.80822	4.74022	2.73733
XLOC_000311	Chr1:12080684-12081577	0.104295	0	0.619838	0	0.132503	0	0	0	0
evm.TU.Chr1.532	Chr1:12091984-12102894	2.65903	3.30817	3.16784	3.96253	3.6705	3.64815	4.36827	3.00728	3.66997
evm.TU.Chr1.530	Chr1:12031333-12046564	8.68767	2.0615	5.89402	5.35481	5.52882	5.1124	4.16779	3.06347	3.0957
evm.TU.Chr1.533	Chr1:12107177-12108134	5.11221	2.19594	2.24531	5.32966	2.965	2.575	4.10347	3.44593	2.9046
evm.TU.Chr1.534	Chr1:12108274-12110187	7.33304	5.64193	5.04942	6.37866	8.45851	6.78298	7.22926	7.51678	4.99543
evm.TU.Chr1.535	Chr1:12111964-12113996	9.48446	14.0143	14.5799	13.6525	10.6332	13.9222	12.586	12.1124	16.0866
evm.TU.Chr1.537	Chr1:12135615-12146458	0.658829	0.979652	1.12319	0.826447	1.91775	0.654289	0.780551	0.863252	1.18828
evm.TU.Chr1.536	Chr1:12115518-12134727	2.65681	2.18383	2.78591	3.33393	2.85419	3.03135	3.36311	2.71814	2.88121
evm.TU.Chr1.538	Chr1:12148357-12247486	16.2966	7.86111	10.0978	15.0042	12.0251	9.9686	11.7815	10.1738	9.79526
evm.TU.Chr1.540	Chr1:12341503-12393646	0.866882	0.163087	0.488781	1.2288	0.326874	0.267667	1.19991	0.446911	0.245257
evm.TU.Chr1.539	Chr1:12277630-12334648	18.0345	6.4714	11.657	20.5381	11.3301	12.2839	21.2876	14.9946	13.1001
evm.TU.Chr1.545	Chr1:12680139-12681677	0.560612	0.418939	0.310551	0.406409	0.276068	0.27718	0.511452	0.597077	0.229866
evm.TU.Chr1.543	Chr1:12577961-12654551	4.32875	2.41167	4.64101	4.55368	4.12895	3.13875	4.10296	4.26455	4.36204
evm.TU.Chr1.547	Chr1:12683559-12699916	1.57029	0.552432	0.934989	4.01244	1.5751	1.372	2.03752	2.02264	0.798318
evm.TU.Chr1.549	Chr1:12781929-12836179	0.306656	0	0.161165	0.167888	0.214597	0.148948	0.19894	0.083823	0.086041
evm.TU.Chr1.550	Chr1:12839112-12841746	22.8333	20.4045	24.5862	20.4524	21.6104	20.7425	20.4367	21.2458	22.3028
evm.TU.Chr1.551	Chr1:12844657-12851611	7.06656	3.11687	5.66847	5.77781	5.94698	4.19232	6.21722	5.87607	7.07551
evm.TU.Chr1.552	Chr1:12851799-12861233	5.26523	4.2684	5.26733	3.81785	6.40431	5.81303	4.17948	5.04028	5.4466
evm.TU.Chr1.554	Chr1:12869163-12907594	2.293	2.55714	2.77747	2.32581	2.68064	2.5968	2.44121	2.92053	2.05033
evm.TU.Chr1.553	Chr1:12863025-12867681	13.8111	14.4337	15.439	14.6934	15.3422	16.177	12.9864	17.2278	16.7685
evm.TU.Chr1.557_evm.TU.Chr1.558	Chr1:13276832-13543527	22.1697	17.494	21.1213	21.0705	17.0789	16.9394	22.8278	18.1497	17.577
evm.TU.Chr1.560	Chr1:13561899-13566186	0.03431	0	0	0	0	0	0	0	0
evm.TU.Chr1.559	Chr1:13551957-13554276	9.93341	2.22587	4.33863	13.9504	6.04816	5.85159	9.60182	6.97457	6.29075
evm.TU.Chr1.561	Chr1:13571075-13600706	1.06976	0.816834	1.20807	0.944984	0.993856	0.826584	0.985863	0.786481	0.803541
evm.TU.Chr1.563	Chr1:13673897-13684671	0.10164	0.01764	0.024871	0.010194	0.097654	0	0.092025	0.032049	0.046857
evm.TU.Chr1.562	Chr1:13605233-13667097	17.8596	12.2416	18.3139	18.8296	19.5144	16.8248	15.6643	18.464	16.333
evm.TU.Chr1.564	Chr1:13687778-13699070	5.40599	4.52257	3.70098	7.52324	5.70318	5.9333	6.66274	8.70204	6.44929
evm.TU.Chr1.567	Chr1:13726677-13728162	1.82297	2.50255	0	1.45951	2.34421	2.23875	1.89518	2.87911	1.45465
evm.TU.Chr1.565	Chr1:13704640-13713375	3.67106	1.80069	2.54451	4.7524	3.04947	2.50231	3.76452	3.21308	3.30483
XLOC_001443	Chr1:13717578-13720851	1.50212	0.906204	1.00276	1.03516	0.610223	0.616885	0.770802	1.13372	0.388897
evm.TU.Chr1.568	Chr1:13730858-13736876	0.515383	0.091917	0.065673	0.34975	0	0.174473	0.368334	0.309374	0.180385
evm.TU.Chr1.569	Chr1:13743377-13748650	0.276063	0.492554	0.207828	0	0.33093	0.403815	0.42303	0.284747	0.985983
XLOC_001448	Chr1:13817774-13834558	0.064222	0	0	0.386304	0.354596	0.378707	0	0.123047	0
evm.TU.Chr1.571	Chr1:13771337-13817419	1.21014	1.05622	1.35628	1.14789	1.06957	1.08577	0.864695	0.998795	0.937943
evm.TU.Chr1.570	Chr1:13750427-13766969	17.6123	38.6063	25.9494	20.2825	23.6456	24.1596	23.2171	22.685	29.7583
evm.TU.Chr1.572	Chr1:13860199-13938050	10.8691	0.945581	5.64567	15.9741	8.03275	5.51606	11.3422	8.7435	6.23677
evm.TU.Chr1.574	Chr1:14024512-14026368	4.86841	3.13761	6.11674	1.42564	5.92584	4.24921	2.75666	6.63323	4.53059
evm.TU.Chr1.575	Chr1:14039787-14117672	8.22333	6.29404	6.54939	7.36042	6.54648	5.86713	6.84413	7.46458	6.90035
evm.TU.Chr1.573	Chr1:13972755-14021878	12.8216	7.16764	10.5479	14.1757	12.0949	11.3977	11.3926	11.3497	10.4762
evm.TU.Chr1.576	Chr1:14123115-14159545	23.7294	2.92365	5.20648	35.6618	9.52532	7.2586	31.1779	12.8788	11.0472
XLOC_000334	Chr1:14224213-14226735	3.4555	1.48237	2.42776	3.25232	4.25047	3.48227	3.02396	3.86035	3.70519
evm.TU.Chr1.579	Chr1:14175833-14221024	4.34173	1.46051	3.59815	3.3547	3.3447	2.36037	3.08016	3.44582	2.46584
evm.TU.Chr1.580	Chr1:14227814-14234427	5.66287	7.91023	7.31679	6.70418	7.73282	7.4219	6.38398	6.424	6.88842
evm.TU.Chr1.582	Chr1:14250398-14272312	0.285662	0.289693	0.348083	0.500172	0.39657	0.325941	0.268337	0.348015	0.215085
XLOC_000336	Chr1:14236454-14248370	13.0535	9.10456	11.8906	12.7847	12.1362	11.0124	11.8506	11.8074	11.9005
evm.TU.Chr1.584	Chr1:14301621-14304343	0.982966	0.582145	0.604226	0.220438	0.466123	0.644931	0.787165	0.585901	1.12903
evm.TU.Chr1.586	Chr1:14313845-14320094	0.043042	0	0	0.017529	0	0	0	0.031026	0
evm.TU.Chr1.583	Chr1:14277029-14298391	6.12492	4.95357	6.75665	7.44078	8.34847	5.86489	4.77341	7.17279	6.56512
evm.TU.Chr1.587	Chr1:14322017-14334165	30.8846	21.6651	31.4417	27.6886	35.5394	30.3793	24.2295	30.1457	30.8405
evm.TU.Chr1.589	Chr1:14384219-14393935	4.06124	2.09202	3.13982	4.57257	3.4186	3.07334	3.42001	2.96221	3.01589
evm.TU.Chr1.590	Chr1:14402673-14416281	0.111527	0	0.337632	0.054247	0.068966	0.053269	0.084423	0.086394	0.079204
evm.TU.Chr1.591	Chr1:14420831-14422048	0.704807	0.071639	0.230881	0.390186	0.283009	0.271307	0.300447	0.53127	0.499885
evm.TU.Chr1.588	Chr1:14335389-14366616	14.1748	10.6703	13.6223	13.7894	10.2436	13.5117	14.9653	11.041	12.2553
evm.TU.Chr1.592	Chr1:14427739-14433434	1.59975	1.4754	1.45806	1.00581	1.22028	1.11464	1.20754	1.41392	1.36304
evm.TU.Chr1.593	Chr1:14435583-14436948	24.9964	25.539	26.8776	14.796	24.1855	22.8758	19.7375	21.739	22.2828
evm.TU.Chr1.594	Chr1:14438512-14442038	4.42798	3.27128	5.13462	4.3631	4.21582	5.01293	3.35564	4.78043	4.77608
evm.TU.Chr1.595	Chr1:14444742-14479677	4.95829	2.2458	5.2285	4.3382	3.87235	3.44304	4.26285	4.64102	4.05923
evm.TU.Chr1.602	Chr1:14554023-14554927	0.231681	0.554282	0.242279	0.169035	1.24013	0.934107	0.698302	0.358942	0.29754
evm.TU.Chr1.596	Chr1:14483081-14496270	25.2012	11.9491	13.7431	25.0869	19.5137	20.5784	23.1708	15.5536	12.4095
evm.TU.Chr1.597	Chr1:14501170-14522167	7.32964	3.51325	3.94293	8.55968	5.53661	4.38905	6.96935	4.97692	4.43343
evm.TU.Chr1.598	Chr1:14524637-14530399	5.35816	1.44512	2.982	6.66577	2.56523	2.64887	5.20188	4.23115	1.82482
evm.TU.Chr1.599	Chr1:14530518-14536275	10.3756	10.4181	9.36124	11.9907	9.08837	10.0609	10.6821	12.7302	9.28733
evm.TU.Chr1.600_evm.TU.Chr1.601	Chr1:14537104-14548420	5.54438	5.56062	8.49754	4.83007	6.237	5.81039	6.56883	5.91165	8.1507
evm.TU.Chr1.603	Chr1:14555702-14563160	20.2535	18.4392	20.317	17.6025	21.2827	19.5008	17.858	21.0213	20.0378
evm.TU.Chr1.605	Chr1:14583529-14641932	2.67098	0.256315	1.70228	2.54366	1.85098	1.30725	1.31318	1.48495	0.744514
evm.TU.Chr1.606	Chr1:14646132-14656605	15.8871	18.0695	15.0669	13.3745	14.3342	14.5434	15.1406	15.7291	16.3057
evm.TU.Chr1.607	Chr1:14662526-14681968	15.7638	2.45325	7.26147	18.9632	9.79712	6.63065	15.2519	10.8067	9.00151
evm.TU.Chr1.608	Chr1:14690171-14705031	5.99976	3.82545	3.21498	5.79594	4.64901	4.43971	5.31645	3.80279	4.3382
evm.TU.Chr1.609	Chr1:14709486-14722755	4.85963	3.27357	4.86785	5.08827	6.80239	3.92421	5.08464	5.06823	4.08112
evm.TU.Chr1.612	Chr1:14750705-14770130	0.799448	0.335329	0.70965	1.0159	0.963265	0.944747	0.487897	1.35062	0.837591
evm.TU.Chr1.611	Chr1:14738976-14748887	29.0581	14.0415	21.1996	34.1991	28.3772	25.4406	30.9166	27.0699	29.1637
evm.TU.Chr1.613	Chr1:14790724-14821360	13.3182	5.50403	6.44124	13.4184	10.4783	9.76886	11.4909	10.556	10.9882
evm.TU.Chr1.618	Chr1:14886116-14889729	0.989411	0.206972	0.687012	0.441935	0.896906	1.14254	1.17873	0.807695	0.865022
evm.TU.Chr1.616	Chr1:14843709-14852950	82.5619	87.1926	67.3092	69.1504	83.5547	94.3386	78.3461	86.9528	87.093
evm.TU.Chr1.617	Chr1:14861498-14881341	0.726232	0.376595	0.650428	0.362918	0.266659	0.408684	0.392172	0.17271	0.48164
evm.TU.Chr1.620	Chr1:14906238-14908586	0	0	0	0	0	0	0	0	0
evm.TU.Chr1.619	Chr1:14899455-14903211	19.5128	22.3846	17.1323	24.1588	32.9617	26.2346	24.6678	21.847	11.4933
evm.TU.Chr1.622	Chr1:14918142-14929280	5.56963	1.90527	2.80454	6.38947	3.40316	3.82497	5.06385	3.72351	3.2499
evm.TU.Chr1.624	Chr1:14935991-14949835	4.71999	0.183703	3.09546	6.66562	4.4151	2.17681	3.6766	4.12988	2.18052
evm.TU.Chr1.625	Chr1:14954884-14988164	0.601515	0.335414	0.468939	0.531037	0.599027	0.671349	0.566089	0.435473	0.38515
evm.TU.Chr1.621	Chr1:14910503-14917003	180.044	217.159	170.978	210.033	175.423	209.523	216.685	186.558	172.513
evm.TU.Chr1.628	Chr1:15019662-15029337	4.34865	4.12791	3.1162	3.62209	4.35413	4.16033	2.74637	2.5094	4.85387
evm.TU.Chr1.629	Chr1:15030786-15034783	113.223	119.884	130.97	94.341	120.537	124.698	115.092	119.256	123.523
evm.TU.Chr1.626	Chr1:14993652-15009563	154.693	97.0259	149.178	154.74	176.773	144.554	116.608	165.333	145.96
evm.TU.Chr1.627	Chr1:15013072-15017146	690.832	1280.51	912.69	469.96	733.251	927.067	688.546	834.189	851.324
evm.TU.Chr1.632	Chr1:15042471-15047794	9.22929	12.0617	13.8019	7.67289	12.0639	12.9904	7.98329	10.3191	11.7422
evm.TU.Chr1.633	Chr1:15048732-15059436	7.07167	3.57157	4.14776	8.36509	5.52058	5.46097	7.17412	6.06655	5.31514
evm.TU.Chr1.634	Chr1:15059547-15063818	2.60323	0.797914	1.41355	4.07897	1.63204	1.27973	3.05992	1.85288	1.47836
evm.TU.Chr1.635	Chr1:15083726-15106971	2.4572	0.880234	1.157	2.26524	1.22504	1.29682	1.66165	1.39309	1.05491
evm.TU.Chr1.636	Chr1:15111981-15132656	7.67814	1.69167	4.15357	8.84017	5.71898	4.84997	7.95697	6.09929	4.86853
evm.TU.Chr1.631	Chr1:15039399-15042116	1113.08	2087.85	1455.32	817.913	992.274	1446.3	1155.48	1255.71	1307.47
evm.TU.Chr1.637	Chr1:15137846-15171371	6.76102	1.10381	4.74881	9.27365	4.19576	2.5838	5.50806	4.78049	3.23717
evm.TU.Chr1.639	Chr1:15185719-15188095	0.357804	0	0	0.225193	0.235599	0.167021	0	0.231383	0.190127
evm.TU.Chr1.638	Chr1:15177993-15183826	8.9303	3.17163	5.46408	8.38796	6.63806	7.10023	6.38783	5.69329	4.91479
evm.TU.Chr1.640_evm.TU.Chr1.641	Chr1:15226868-15308833	0.212795	0.059949	0.3167	0.231615	0.234522	0.201162	0.329637	0.283873	0.175877
evm.TU.Chr1.644	Chr1:15370647-15375306	10.4206	8.70655	9.0069	9.95894	8.80611	9.16287	10.545	8.35876	8.86343
evm.TU.Chr1.645	Chr1:15375488-15381683	3.45161	2.58349	3.59962	2.9872	4.2537	3.52312	2.60037	4.20788	4.49887
evm.TU.Chr1.642	Chr1:15311716-15353131	8.09165	2.80095	6.18898	7.89206	6.84882	5.28397	6.47464	6.19153	4.70365
evm.TU.Chr1.643	Chr1:15354228-15368864	5.93569	3.44365	4.88631	5.66089	5.90379	4.87583	5.43283	5.42049	4.30283
evm.TU.Chr1.646	Chr1:15389705-15398901	1.53942	0.378245	0.789238	3.46926	0.754803	0.707423	1.92366	0.8392	0.96211
evm.TU.Chr1.647	Chr1:15401402-15403362	4.77366	5.75128	6.18426	6.43358	5.13207	5.18822	5.62161	5.21403	6.0739
evm.TU.Chr1.648	Chr1:15404120-15407929	21.3285	23.4628	23.7864	18.1606	21.7725	24.9427	21.0834	22.5587	22.6704
evm.TU.Chr1.649	Chr1:15409014-15433844	8.55841	4.02773	6.86335	9.81487	7.35866	7.38779	8.61469	7.36642	6.46472
evm.TU.Chr1.656	Chr1:15684456-15694583	2.52735	0.31054	0.957013	4.14383	2.2509	1.5258	2.53928	1.93705	1.58421
evm.TU.Chr1.652	Chr1:15564092-15566510	3.57758	1.24057	1.29707	3.42183	2.40901	3.71605	2.29627	1.43939	1.69571
evm.TU.Chr1.653	Chr1:15566701-15636266	16.419	13.3426	11.1753	14.6751	13.0163	15.1111	12.4003	13.3022	12.0173
evm.TU.Chr1.655	Chr1:15671544-15677952	27.6166	21.2654	25.6711	22.0957	30.0705	25.1995	24.2246	24.4409	27.6619
evm.TU.Chr1.657	Chr1:15699059-15703175	5.82848	2.45113	5.43103	6.6637	5.17005	5.54079	4.9039	6.27703	5.21547
evm.TU.Chr1.662	Chr1:15733995-15738463	8.08505	7.49156	9.00487	7.38462	10.1651	9.08295	8.00265	9.78854	10.1262
evm.TU.Chr1.658	Chr1:15706386-15712097	32.7368	13.1399	20.9914	32.9989	24.0448	23.9884	23.8562	26.0657	28.8289
evm.TU.Chr1.659	Chr1:15711745-15723492	20.0582	19.0787	26.8999	18.3479	26.5293	23.3841	18.3162	23.769	26.9939
evm.TU.Chr1.660	Chr1:15725888-15731531	25.1327	24.4906	22.1686	23.9724	25.1551	24.1234	24.8086	23.3085	22.7842
XLOC_000376	Chr1:15738499-15742486	16.0924	22.3738	22.4383	17.9855	17.3922	21.6419	18.3594	17.1676	17.7738
evm.TU.Chr1.665	Chr1:15775487-15775987	5.42822	5.06574	5.29221	5.84391	7.19757	5.1663	4.37338	5.47067	7.60829
evm.TU.Chr1.666	Chr1:15779240-15782791	3.35043	12.3096	3.19501	1.5424	10.6811	5.49568	1.42154	0.970582	3.21595
evm.TU.Chr1.664	Chr1:15754227-15767637	6.81116	2.02049	4.10393	9.08684	5.69782	3.69396	6.40497	5.66769	5.08044
evm.TU.Chr1.670	Chr1:15889723-15948713	2.46756	0.94136	2.1106	3.17621	2.41196	2.1322	2.10275	1.86634	2.02496
evm.TU.Chr1.667	Chr1:15789331-15845430	11.3699	1.83507	8.96984	17.9882	9.92814	9.38861	12.7145	9.16932	9.73734
evm.TU.Chr1.668	Chr1:15863937-15875627	1.03039	0	0.440985	1.57099	0	0.376518	0.492528	0.514352	0.552175
evm.TU.Chr1.671	Chr1:15954436-15962009	11.0519	3.85329	4.9103	13.0105	6.72717	5.25181	10.7997	6.49983	5.35159
XLOC_001489	Chr1:15743309-15752842	1537.93	2823.04	1657.4	1354.59	1544.29	2004.11	1688.18	1636.2	1746.87
evm.TU.Chr1.674	Chr1:16016878-16019808	0	0.076145	0	0	0.079346	0	0	0	0
evm.TU.Chr1.675	Chr1:16031617-16036975	2.82705	1.75987	3.2758	1.94299	2.37214	1.7647	1.56096	2.3445	2.28978
evm.TU.Chr1.672	Chr1:15963167-15973786	10.8159	8.96846	9.33975	10.0264	12.6507	13.4916	9.62827	12.1081	13.837
evm.TU.Chr1.673	Chr1:15974036-15994688	39.4042	11.7183	6.21007	57.2126	22.8067	22.3437	49.459	26.9702	23.368
evm.TU.Chr1.676	Chr1:16041052-16056508	13.1798	12.6216	16.9734	12.0899	17.4011	15.1683	13.101	15.3132	18.7194
evm.TU.Chr1.677	Chr1:16057927-16069582	13.6485	9.8029	13.3649	13.1636	14.1728	11.7466	11.4706	12.2521	14.2756
evm.TU.Chr1.678	Chr1:16073910-16076415	96.3334	112.976	146.881	81.2649	137.923	124.388	113.212	115.956	142.238
evm.TU.Chr1.679	Chr1:16077547-16079983	2.55407	0.89289	4.21346	4.80411	2.99572	2.57177	3.19567	2.18615	1.31958
XLOC_001498	Chr1:16079984-16085191	7.16402	9.13561	10.6152	8.41036	8.41625	9.82381	8.30385	8.19542	9.19681
evm.TU.Chr1.682	Chr1:16097864-16154226	0.577124	0.414299	0.613034	0.783066	0.61432	0.363631	0.439857	0.594289	0.238888
evm.TU.Chr1.681	Chr1:16086270-16093047	8.07477	7.38989	8.16747	7.74026	8.15842	7.56305	7.61125	7.20276	7.09884
evm.TU.Chr1.683	Chr1:16159731-16164566	7.01913	8.77945	7.71963	4.61077	13.2636	12.1391	6.44656	8.83351	10.9357
evm.TU.Chr1.685	Chr1:16172379-16182211	0.772418	1.04619	0.771611	0.485446	1.08261	1.30248	1.1634	0.76794	0.914659
evm.TU.Chr1.687	Chr1:16233570-16276075	1.38077	0.535036	0.855791	1.93919	0.830338	0.941838	1.50425	1.11576	0.526817
evm.TU.Chr1.690	Chr1:16320054-16330796	0.084286	0	0	0.140802	0.014215	0.030076	0.057948	0.04276	0
evm.TU.Chr1.689	Chr1:16306279-16313181	6.84962	4.66472	5.4018	6.29228	7.97523	6.01135	6.30689	6.97979	6.71942
evm.TU.Chr1.691	Chr1:16338182-16409380	2.1819	1.26705	1.24528	3.18414	2.22909	1.84978	1.68725	1.55368	1.97273
evm.TU.Chr1.692	Chr1:16411510-16418233	10.2878	7.51451	11.978	9.43988	10.8962	10.3056	8.78591	10.5082	10.7263
evm.TU.Chr1.693	Chr1:16419074-16429659	1.84156	1.07388	1.31244	1.76434	1.38648	1.25038	1.1356	1.38852	1.22857
evm.TU.Chr1.694	Chr1:16485551-16520186	15.6942	4.60346	6.11194	17.7712	7.29289	9.75972	18.2235	9.83139	6.60026
evm.TU.Chr1.696	Chr1:16537529-16539440	0	0	0	0	0	0	0	0.160907	0
evm.TU.Chr1.697	Chr1:16541102-16544810	0	0	0	0	0	0	0	0	0
evm.TU.Chr1.698	Chr1:16549544-16551395	0.330313	0.470388	0.404453	0.501344	0.15247	0.220079	0.177041	0	0.336221
evm.TU.Chr1.695	Chr1:16524648-16533743	12.78	4.63283	7.28656	12.1716	8.77818	8.02654	11.3901	9.47385	9.31696
evm.TU.Chr1.707	Chr1:17271585-17327322	0.587281	0	0.694349	1.46344	0.299147	0.397572	0.803832	0.631236	0.393872
XLOC_001507	Chr1:16694873-16824363	8.21161	7.31272	8.46386	8.3462	7.49418	7.85771	7.29134	8.18615	8.01774
XLOC_000395	Chr1:16823700-16834661	0	0	0	0	0	0	0	0.22865	0
evm.TU.Chr1.713	Chr1:17580744-17595469	0.041387	0.058272	0	0.204105	0	0.051565	0.287499	0	0.154115
evm.TU.Chr1.714	Chr1:17601477-17643386	0.171038	0.084545	0.259317	0.203759	0.089092	0.082482	0.243828	0.176165	0.302056
evm.TU.Chr1.708	Chr1:17332413-17344687	21.2443	25.7804	24.9327	20.5085	25.0408	25.0844	23.8601	22.3496	24.4263
evm.TU.Chr1.709	Chr1:17342572-17350992	3.15209	2.877	3.47137	3.23177	3.92217	3.55495	3.75316	4.0594	3.49944
evm.TU.Chr1.710_evm.TU.Chr1.712	Chr1:17357909-17578665	1.98415	0.599392	1.38456	2.1495	0.977306	1.0192	1.75072	1.13764	0.810542
evm.TU.Chr1.715	Chr1:17694743-17696362	4.95261	0.584682	2.39892	7.61043	1.83753	2.03512	5.63571	2.096	1.89469
XLOC_001512	Chr1:17714259-17715240	0.514155	0	0.827594	0.65426	0.219484	0	1.03959	0	0
evm.TU.Chr1.717	Chr1:17833826-17881516	0.26106	0.186548	0.155772	0.403357	0.100875	0.118852	0.176864	0.113847	0.107769
evm.TU.Chr1.719	Chr1:17926357-17934335	0.201293	0.586176	0.344674	0.330024	0.694288	0.56252	0.534725	0.257636	0.281086
evm.TU.Chr1.718	Chr1:17895802-17905792	17.2624	18.3009	19.4615	18.2756	20.9633	21.3648	17.7844	24.6084	22.7444
evm.TU.Chr1.720	Chr1:17949704-17976705	18.2123	7.30643	6.35105	32.1323	10.3806	9.46057	28.1649	10.6333	9.31338
evm.TU.Chr1.722	Chr1:17995401-18005848	28.5378	7.45403	10.0329	30.6704	16.7886	15.1815	27.061	14.4231	13.5235
evm.TU.Chr1.723	Chr1:18010268-18015495	13.416	6.95587	9.58039	16.9973	10.0915	10.1797	13.7581	10.3178	11.2446
evm.TU.Chr1.731	Chr1:18105459-18113327	16.1843	8.07414	11.6972	12.7487	14.8817	15.5928	15.6466	15.1935	17.6668
evm.TU.Chr1.724	Chr1:18021274-18046491	33.9877	38.4199	25.2703	41.8108	30.6559	33.4324	39.7574	42.1146	33.2814
evm.TU.Chr1.725	Chr1:18047927-18061839	41.0278	31.8409	36.2974	34.9465	39.1083	35.585	38.0488	41.8476	40.2989
evm.TU.Chr1.735	Chr1:18154403-18163670	5.44011	6.68929	4.95611	5.30356	5.41794	5.67102	5.64143	5.28541	4.44382
evm.TU.Chr1.740	Chr1:18243710-18249159	1.0434	1.61724	0.49623	0.225106	0.733263	0.418269	0.731874	0.413768	0.940025
evm.TU.Chr1.739	Chr1:18213227-18240201	4.93905	1.41732	2.76225	5.54003	3.14614	3.32917	5.17448	2.89001	3.4982
evm.TU.Chr1.744	Chr1:18287975-18300417	0.089546	0	0.253381	0.075077	0.044403	0.076002	0.085647	0.145669	0
evm.TU.Chr1.741	Chr1:18258853-18265932	5.57528	6.18353	6.08108	5.8378	6.45312	6.21737	6.30291	6.87601	5.13526
evm.TU.Chr1.749	Chr1:18359688-18376186	0.708905	0	0.19097	0.796023	0.114178	0.142931	1.07961	0.350148	0.184559
evm.TU.Chr1.751	Chr1:18384528-18404624	0.095048	0.063206	0.044929	0.032507	0.078807	0.090074	0.09211	0.082649	0.082711
evm.TU.Chr1.752	Chr1:18404651-18407307	0.601296	0.222188	0.22401	0.978674	0.498872	0.634699	0.446141	0.406118	0.40697
evm.TU.Chr1.753	Chr1:18411274-18418336	0.077901	1.01761	0.047574	0.195862	0.173798	0.249002	0	0	0.101425
evm.TU.Chr1.750	Chr1:18380208-18383496	26.272	26.1355	25.071	26.4621	28.6117	26.7299	26.5429	25.7705	29.5324
evm.TU.Chr1.754	Chr1:18422740-18459711	4.9664	1.12564	1.82039	4.35831	2.1432	2.86485	4.19309	3.22541	3.24158
evm.TU.Chr1.755	Chr1:18464595-18475740	20.5219	15.487	21.0947	18.4446	19.6454	18.3535	18.0778	15.4181	23.0461
evm.TU.Chr1.756	Chr1:18479486-18509710	2.39289	0.781186	1.25462	1.92067	1.43921	0.90689	1.05002	1.08298	0.78192
evm.TU.Chr1.746	Chr1:18314642-18341554	110.982	17.825	42.3855	159.121	60.674	44.3907	118.136	69.5018	48.3377
XLOC_001521	Chr1:18341572-18353788	52.3781	14.0341	50.8207	20.3721	52.9615	12.3607	22.5156	40.2905	7.39965
evm.TU.Chr1.760	Chr1:18577825-18725290	1.04988	0.155382	0.565946	0.924967	0.401181	0.473495	0.898564	0.582996	0.639037
evm.TU.Chr1.762	Chr1:18772006-18842497	0.044072	0.057489	0.055335	0.031438	0.023659	0.009833	0	0.040969	0
evm.TU.Chr1.761	Chr1:18745638-18768099	3.81074	2.04223	4.05937	3.79369	4.28237	3.32097	3.49135	3.75389	3.45934
XLOC_001527	Chr1:18872314-18894332	4.50982	2.09941	4.85354	4.99587	4.48291	0.330465	4.22947	5.85658	3.41887
evm.TU.Chr1.764	Chr1:18900081-19034785	1.32226	0.088804	0.52439	2.15963	0.629777	0.331222	1.52083	0.867718	0.318775
evm.TU.Chr1.765	Chr1:19037783-19048822	10.0051	5.98343	11.9441	9.01188	11.9598	9.28162	8.8523	11.0934	10.9499
evm.TU.Chr1.766	Chr1:19075287-19104918	4.88893	4.50078	3.97758	5.59561	4.54267	4.52729	4.25769	4.92164	5.6798
evm.TU.Chr1.767	Chr1:19108328-19111150	15.0055	15.6232	18.377	14.2109	15.7419	16.7541	15.2192	16.5646	20.5009
evm.TU.Chr1.768	Chr1:19112357-19117931	21.1853	18.0432	22.3566	18.6836	21.6075	21.3599	21.8742	22.1075	21.2297
evm.TU.Chr1.757_evm.TU.Chr1.758	Chr1:18512156-18549253	262.59	159.789	183.242	280.986	209.081	197.434	261.679	218.646	202.533
evm.TU.Chr1.759	Chr1:18546783-18569984	19.7652	36.9326	23.0339	17.2878	28.2982	37.7244	18.4904	27.9678	23.0904
evm.TU.Chr1.769	Chr1:19121282-19188458	4.85044	3.65092	4.13908	5.02154	3.66774	3.00518	4.05401	3.00336	3.26861
evm.TU.Chr1.770	Chr1:19194486-19200720	4.10595	6.7953	6.12643	2.6961	5.05018	4.66043	4.67341	5.18907	5.91167
evm.TU.Chr1.773	Chr1:19230582-19234967	2.11275	5.81136	2.14063	1.44683	2.37766	1.68684	3.21455	2.92917	2.21419
evm.TU.Chr1.771	Chr1:19209020-19209427	165.497	222.165	215.037	261.84	221.355	253.427	149.305	399.627	380.11
evm.TU.Chr1.776	Chr1:19261359-19268269	0.075639	0.178982	0.320884	0	0.115309	0	0.072649	0	0
evm.TU.Chr1.775	Chr1:19251485-19260234	0.91601	2.01334	0.699356	1.40086	1.05359	0.997587	1.28333	1.21826	1.45913
evm.TU.Chr1.774	Chr1:19237864-19245044	21.0923	19.7706	17.4717	23.1567	20.2241	20.0198	22.6081	18.8758	19.7371
evm.TU.Chr1.782	Chr1:19361881-19376358	1.06665	0.685587	1.63696	0.942045	1.04971	0.67145	0.96068	1.17	0.51244
evm.TU.Chr1.777	Chr1:19269087-19275881	10.886	13.4222	11.7357	12.3529	11.102	11.3805	10.6694	11.6823	11.9021
evm.TU.Chr1.778	Chr1:19277600-19294430	7.10212	7.9876	8.82007	7.15299	4.71997	7.08726	8.0309	6.24703	7.54441
evm.TU.Chr1.780	Chr1:19306392-19317377	23.1385	15.0429	15.4334	24.269	17.9454	18.3522	21.4561	17.5495	19.9817
evm.TU.Chr1.781	Chr1:19321240-19341569	1.87134	1.10113	0.764703	2.19008	1.50235	0.95059	1.71978	1.18925	1.22209
evm.TU.Chr1.783	Chr1:19379132-19382279	42.6142	56.8671	46.1018	37.017	50.3969	53.1812	46.5887	26.1634	42.3419
evm.TU.Chr1.784	Chr1:19391950-19396013	3.4025	3.54732	3.53184	3.45394	4.18402	4.87913	3.54528	3.89016	3.04661
evm.TU.Chr1.789	Chr1:19643288-19644138	3.71896	1.45331	2.48118	4.25152	3.73608	3.98653	3.96867	1.99625	2.76055
evm.TU.Chr1.787	Chr1:19499942-19581148	3.59802	4.31168	4.32325	4.68453	3.84809	3.62861	4.82008	3.90399	4.56901
evm.TU.Chr1.791	Chr1:19647544-19649372	1.16272	1.75711	0.758354	1.18691	1.36888	1.8912	0.614162	1.95617	1.84645
evm.TU.Chr1.792	Chr1:19652320-19656860	0.085369	0.376932	0.051956	0.150124	0.217817	0.114932	0.122273	0.014659	0.172893
evm.TU.Chr1.793	Chr1:19658267-19676876	2.00876	2.45134	2.55167	2.24864	2.58975	2.26614	1.49641	2.28252	2.70817
evm.TU.Chr1.794	Chr1:19680441-19690061	1.77789	5.22319	1.99363	1.4408	4.41209	3.27075	0.670537	0.616995	2.34613
evm.TU.Chr1.795	Chr1:19690396-19701661	2.57453	3.74163	6.34763	1.41335	3.84867	2.80724	2.59386	1.36712	3.27844
evm.TU.Chr1.796	Chr1:19704320-19708334	31.0654	13.3187	20.3933	34.005	25.0578	24.7069	30.3877	29.2149	31.2541
evm.TU.Chr1.797	Chr1:19710608-19720117	1.97493	1.30832	2.51617	2.26642	2.65904	1.63743	1.84989	2.47687	2.01062
evm.TU.Chr1.798	Chr1:19722377-19725532	1.9547	1.3318	1.81467	2.37776	2.53996	2.12639	1.9382	2.72571	1.47961
evm.TU.Chr1.799	Chr1:19735234-19738236	0.407869	0.272678	0.819477	0.561666	0.481744	0.820242	0.275379	0.402631	0.356965
evm.TU.Chr1.801	Chr1:19760483-19794468	1.02713	0.656669	0.620728	0.400536	0.324619	0.460477	1.02398	0.577794	0.774708
evm.TU.Chr1.802	Chr1:19815276-19829324	0.188384	0.278116	0.153394	0.312509	0.163545	0	0.378427	0.37433	0
XLOC_000435	Chr1:19804757-19809363	1.0758	0.702037	0.95201	0.810098	3.78243	0.783943	0.628427	0.471335	2.67032
evm.TU.Chr1.804	Chr1:19876256-19894148	0.92347	0.411566	0.527848	0.845563	0.658826	0.733396	0.557302	0.35307	0.486771
evm.TU.Chr1.808	Chr1:19956533-19962485	0.388843	0.047324	0.603627	0.357856	0.3407	0.109716	0.410547	0.27169	0.34878
evm.TU.Chr1.806	Chr1:19899019-19903738	0.86961	0.511658	0.362599	1.16462	0.551592	0.438162	1.29937	0.368445	0.566363
evm.TU.Chr1.807	Chr1:19903763-19953342	13.7441	6.69249	9.07988	18.4508	9.8903	9.95633	13.8107	8.85393	10.8233
evm.TU.Chr1.809	Chr1:19964001-19971743	10.7731	8.52354	10.7891	13.4698	12.0296	10.589	11.1885	12.1538	12.8169
evm.TU.Chr1.810	Chr1:19975608-19992765	2.24925	2.02515	2.60573	2.00668	2.49319	2.21681	1.96411	2.55126	1.67973
evm.TU.Chr1.811	Chr1:19992936-19994306	16.5113	21.4786	21.2371	14.978	21.8422	22.7379	19.7021	20.0123	20.6628
evm.TU.Chr1.815	Chr1:20111376-20112655	0	0	0	0	0.095516	0	0	0	0
evm.TU.Chr1.814	Chr1:20056553-20095642	0.197329	0	0.240556	0.35995	0.204667	0.0987	0.356197	0.140712	0.225927
evm.TU.Chr1.813	Chr1:20025431-20054141	8.54253	8.96644	11.1224	9.2886	9.56354	9.34832	8.47996	10.7737	10.8703
XLOC_000443	Chr1:20448711-20455207	0	0	0.130753	3.82701	0.19382	0.561954	0	0.457965	2.24209
XLOC_001552	Chr1:20465524-20494141	0.630201	0	1.2677	0.255413	0.314104	0.569418	0.210665	0.248188	0
evm.TU.Chr1.822	Chr1:20523902-20538405	2.58175	0.422891	1.6018	2.20621	1.77631	1.39386	2.07893	0.782729	1.03065
evm.TU.Chr1.824	Chr1:20549967-20557547	2.08384	0.40081	1.57808	7.45355	1.90638	1.95029	6.52033	1.11459	1.49562
evm.TU.Chr1.825	Chr1:20563970-20573842	0.335306	0.056479	0.101563	0.30228	0.326366	0.146033	0.211914	0.02053	0.25232
evm.TU.Chr1.816	Chr1:20120814-20161296	15.6862	6.97746	13.7606	17.6854	13.0234	12.8994	14.2472	15.6929	14.2415
evm.TU.Chr1.820_evm.TU.Chr1.816	Chr1:20120814-20344373	1.55914	0.043116	0.14245	2.80948	1.98428	0.114461	1.7948	0.17496	2.59054
evm.TU.Chr1.827	Chr1:20583329-20612148	5.55776	1.60296	2.05494	7.2968	3.30585	2.69414	6.31304	4.33712	2.77925
evm.TU.Chr1.828	Chr1:20628539-20650325	7.69354	3.55342	4.93947	7.67052	5.25375	5.29916	10.2137	6.53594	4.55662
evm.TU.Chr1.829	Chr1:20655523-20681017	6.16033	1.0643	4.72975	7.39137	5.41809	3.11479	4.99528	5.52118	4.21807
evm.TU.Chr1.830	Chr1:20682007-20683942	8.9753	10.5178	10.854	10.0663	10.6749	11.2259	9.74043	13.2608	12.0496
XLOC_001561	Chr1:20684261-20686976	2.13343	5.31268	2.73824	2.47902	2.65046	2.7826	3.08092	3.29861	3.69017
evm.TU.Chr1.831	Chr1:20688571-20705403	3.22636	1.78618	3.18786	3.99889	3.33544	3.10615	3.0207	3.61677	2.53616
XLOC_000448	Chr1:20705714-20711564	6.03747	1.93971	5.24787	5.13772	5.79535	4.54934	3.73846	7.19172	5.04149
evm.TU.Chr1.832	Chr1:20711783-20717366	4.47096	3.9416	7.41572	4.07163	6.5143	5.70003	4.05664	5.68028	5.22801
evm.TU.Chr1.833	Chr1:20719149-20728024	2.48794	0.434286	1.70029	2.93802	1.78901	1.44212	1.94077	1.74096	1.06747
evm.TU.Chr1.834	Chr1:20731741-20735193	7.22175	3.72171	7.35683	6.64737	7.11621	4.31313	7.15403	7.03162	5.82304
evm.TU.Chr1.835	Chr1:20738203-20739921	16.1592	9.67917	10.6716	20.9255	15.4663	12.1417	19.6564	15.1355	11.8169
evm.TU.Chr1.836	Chr1:20740207-20756929	17.7832	4.3483	6.78139	23.4613	11.2276	11.0705	22.165	13.331	9.96767
evm.TU.Chr1.838	Chr1:20766706-20767667	0.260964	0.275493	0.13702	0.189618	0.287463	0.032059	0	0.125655	0.81003
evm.TU.Chr1.837	Chr1:20759355-20765825	9.72142	8.18622	10.2732	10.4442	10.9467	10.0686	8.82338	9.33098	10.5641
evm.TU.Chr1.841	Chr1:20783033-20785624	1.55133	0.884261	2.34217	0.680905	1.75489	0.95716	0.850289	1.0533	1.4601
evm.TU.Chr1.839	Chr1:20772301-20777237	9.52291	14.3324	15.8428	8.19161	14.9595	13.4648	11.0563	12.8363	16.6737
evm.TU.Chr1.840	Chr1:20777091-20781027	9.05496	9.49752	7.71921	10.3235	10.1439	9.58541	9.71392	8.31564	10.708
evm.TU.Chr1.844	Chr1:20798129-20802266	0.557315	0.156001	0.594992	0.929507	0.61549	0.418393	0.836482	0.509348	0.340352
evm.TU.Chr1.845	Chr1:20804962-20813632	45.2224	29.463	29.1927	49.6205	33.8752	37.9705	47.0203	36.3552	35.8762
evm.TU.Chr1.846	Chr1:20819506-20827828	0.101587	0	0.069844	0.292376	0.07117	0.126485	0.175683	0.099226	0.089491
evm.TU.Chr1.847	Chr1:20832172-20853907	3.62575	0.434196	1.47343	5.04165	1.51085	1.03128	4.08818	1.97161	1.51865
evm.TU.Chr1.848_evm.TU.Chr1.850	Chr1:20855495-20878271	0.940025	0.189897	0.598446	0.748915	0.636526	0.564299	0.626693	0.76797	0.57758
evm.TU.Chr1.849	Chr1:20863689-20864117	0	0	0	0	0	0	0	0	0
evm.TU.Chr1.851	Chr1:20878480-20894136	0.03638	0	0	0.087611	0.117767	0.064082	0.09371	0.060199	0.042812
evm.TU.Chr1.852	Chr1:20897125-20908843	0.019238	0.072509	0	0.023962	0.020041	0.081947	0	0.164334	0.059711
evm.TU.Chr1.853	Chr1:20911231-20911632	24.6365	16.5122	23.3224	50.2696	35.5301	29.1425	32.0993	27.4128	23.759
evm.TU.Chr1.854	Chr1:20913133-20913357	25.4046	23.3764	35.5016	36.5889	33.1719	29.2137	27.2919	37.0616	36.0892
evm.TU.Chr1.842	Chr1:20789660-20794692	332.593	467.892	384.251	331.282	342.804	372.763	379.458	423.81	343.747
evm.TU.Chr1.843	Chr1:20790546-20796496	54.0032	48.5165	71.4374	50.9905	55.7163	75.6114	62.1621	56.9468	60.2197
evm.TU.Chr1.855	Chr1:20917949-20926899	7.60644	1.82668	5.47192	9.57103	6.0142	4.59277	7.66232	6.90731	7.16281
evm.TU.Chr1.856	Chr1:20930813-20932383	4.87879	8.1357	8.77385	5.38626	12.4205	8.47229	2.31501	2.56684	7.53208
evm.TU.Chr1.857	Chr1:20934502-20940270	2.77474	1.62413	2.73206	2.14971	3.22482	2.8058	1.81953	2.76276	2.66795
evm.TU.Chr1.858	Chr1:20985963-21007539	2.48364	0.226911	0.940714	3.22493	0.803386	0.910693	1.60278	1.32274	1.95449
evm.TU.Chr1.859	Chr1:21009281-21016672	6.37256	6.61277	7.73515	6.00584	7.04643	7.15911	6.43071	7.50518	8.97475
evm.TU.Chr1.861	Chr1:21021108-21022223	0.107359	0	0	0	0	0.04602	0.103115	0.10537	0.098707
evm.TU.Chr1.860	Chr1:21017639-21018858	342.145	487.534	368.258	317.677	378.906	395.232	360.616	384.917	361.92
evm.TU.Chr1.862	Chr1:21027127-21037771	16.6715	17.4551	20.3507	19.208	17.9243	18.9011	17.6079	22.4484	18.8816
evm.TU.Chr1.863	Chr1:21042790-21048261	34.6001	33.8223	40.4418	31.1523	40.3661	44.5206	39.1404	44.0338	39.4259
evm.TU.Chr1.864	Chr1:21051320-21061201	15.9274	3.64032	9.14537	18.7362	11.9538	10.0587	14.9275	12.4136	9.60659
evm.TU.Chr1.867	Chr1:21097015-21122722	4.35479	5.19965	4.3464	4.97092	4.50943	4.30026	4.85088	5.73221	5.30405
evm.TU.Chr1.865	Chr1:21069684-21091174	10.6958	3.97578	8.15711	12.966	8.15986	6.44379	10.5496	8.26905	6.95292
evm.TU.Chr1.866	Chr1:21091553-21095728	8.62959	12.7675	13.1389	7.50122	10.0939	10.6625	8.26256	10.0314	11.6917
evm.TU.Chr1.868	Chr1:21130041-21145925	0.54349	0.128411	0.478008	0.860292	0.523248	0.411264	0.365391	0.489238	0.538552
evm.TU.Chr1.869	Chr1:21146296-21154997	1.32627	1.31771	1.74266	1.49372	1.93959	1.80441	1.31577	1.92454	1.71189
evm.TU.Chr1.873	Chr1:21285743-21293376	0.192849	0.207179	0.145046	0.203867	0.343077	0.205333	0.172529	0.129872	0.195217
evm.TU.Chr1.875	Chr1:21325039-21338519	0.169204	0	0.053486	0	0.088919	0.030745	0.04192	0	0
evm.TU.Chr1.870_evm.TU.Chr1.871_evm.TU.Chr1.872	Chr1:21229395-21280978	7.01711	6.45622	7.298	6.53586	6.54252	6.49275	7.29618	7.35982	6.47876
evm.TU.Chr1.876	Chr1:21351540-21379406	3.88113	2.0713	2.25832	3.04308	1.90731	2.19589	2.19934	2.27636	1.68012
evm.TU.Chr1.877	Chr1:21382579-21392529	3.56554	1.99192	2.73846	2.83066	3.2096	3.2692	3.12915	2.94607	2.13428
evm.TU.Chr1.878	Chr1:21437393-21457638	2.82477	2.63157	1.98848	3.02448	1.94578	2.45337	2.14699	2.21333	1.93601
evm.TU.Chr1.879	Chr1:21460383-21517716	10.9419	2.60448	6.75641	10.3521	9.60946	7.10073	9.45352	9.97855	9.30042
evm.TU.Chr1.884	Chr1:21662519-21663943	0.385892	0.133376	0.743201	0.190701	0.175599	0.531784	0.516602	0.723563	0.685965
evm.TU.Chr1.885	Chr1:21664671-21683321	1.08056	0.291227	0.605213	1.00874	1.07561	0.735927	1.09082	0.880326	0.908899
evm.TU.Chr1.886	Chr1:21688667-21702425	1.87589	0.297382	0.984079	2.28667	1.17453	1.22174	1.71239	1.85375	1.49537
evm.TU.Chr1.887	Chr1:21706986-21717256	11.6303	9.1568	11.2295	10.7577	11.1621	10.8031	9.79339	11.552	12.158
evm.TU.Chr1.890	Chr1:21726947-21743668	10.3797	3.18615	6.55012	10.7414	6.86752	5.74007	9.95292	7.32348	7.22739
evm.TU.Chr1.892	Chr1:21776006-21777136	0.433626	0	0.019624	0.235198	0.020601	0.045259	0.273362	0.056677	0.037301
evm.TU.Chr1.891	Chr1:21758226-21773042	2.30778	1.9323	2.65861	2.17529	2.62525	1.84033	1.92309	3.1167	1.79227
evm.TU.Chr1.893	Chr1:21778563-21797152	5.77	3.87935	4.80217	6.06983	4.93998	4.50765	4.48382	5.15418	5.43297
evm.TU.Chr1.895	Chr1:21830334-21832141	0.095559	0	0	0	0.688847	0	0	0.098044	0
evm.TU.Chr1.894	Chr1:21798311-21823910	6.89808	4.05354	7.0931	8.1196	7.39002	6.40813	6.13023	6.93518	6.47649
evm.TU.Chr1.896	Chr1:21832599-21845039	4.70918	3.34522	3.49818	4.92744	3.87674	3.39477	4.25705	4.30049	3.50941
evm.TU.Chr1.897	Chr1:21851602-21886089	12.0343	9.06169	12.3615	14.3887	11.1814	11.1687	12.1352	11.8962	11.8483
evm.TU.Chr1.898	Chr1:21888717-21893006	104.687	155.381	141.821	106.819	130.16	144.682	119.762	119.347	139.972
evm.TU.Chr1.899	Chr1:21898957-21926225	13.6336	10.2196	12.872	14.8541	13.6651	12.1647	13.8775	13.9474	13.1502
evm.TU.Chr1.900	Chr1:21926310-21968943	5.98496	4.08103	5.83498	7.72196	5.77588	4.63223	4.76112	6.09092	4.40065
evm.TU.Chr1.905	Chr1:22046118-22053303	9.13753	4.86768	5.50664	7.19619	8.5267	6.84056	7.05094	6.61476	8.11881
evm.TU.Chr1.901	Chr1:21972097-21977988	7.34371	5.83571	8.77112	4.56323	6.45495	8.45168	6.1798	7.26294	7.79668
evm.TU.Chr1.902	Chr1:21980278-21980490	1.69781	0.804479	0.238171	1.45156	0.820398	0.259607	0.551972	0.604949	0.608867
evm.TU.Chr1.903	Chr1:21983243-22026001	4.06559	2.18993	2.04919	5.34869	3.12162	2.87931	3.69924	3.30302	1.64281
evm.TU.Chr1.904	Chr1:22030084-22042022	29.6102	13.1102	12.3204	40.7783	18.6719	20.1479	39.0507	21.709	19.8187
evm.TU.Chr1.906	Chr1:22062922-22073188	9.18425	9.12918	9.31751	11.0685	10.9441	10.9449	10.7976	9.13713	10.7323
evm.TU.Chr1.910	Chr1:22169453-22179746	2.3544	0.750721	1.55377	1.69473	1.72301	1.74821	2.34738	2.48237	1.85579
XLOC_000477	Chr1:22194742-22266556	0	0	0	0	0	0	0.553253	0	0
XLOC_000478	Chr1:22269399-22361335	0.454729	0.210761	0.387733	0.333622	0.90065	0.576926	0.784171	0.542454	0.77283
XLOC_001598	Chr1:22500379-22501033	1.11918	0	0	0	0	0	0.239236	0	0
evm.TU.Chr1.920	Chr1:22381329-22484447	4.40017	2.2288	4.77824	5.92347	4.95422	4.39321	4.71651	4.61649	4.52539
evm.TU.Chr1.921	Chr1:22501917-22512199	8.09565	6.41307	8.44379	8.78149	8.31382	6.79925	7.57403	7.93954	8.354
evm.TU.Chr1.927	Chr1:22538759-22540429	0	0	0	0	0.115678	0.572448	0.153333	0	0.303163
evm.TU.Chr1.922	Chr1:22515115-22520935	9.57038	4.1166	6.04971	8.34981	6.69282	5.40708	8.54383	6.35316	5.70403
evm.TU.Chr1.923	Chr1:22520956-22521264	15.9536	8.5852	7.59236	15.9814	10.8175	11.0585	9.25828	13.3616	9.32368
evm.TU.Chr1.924	Chr1:22523368-22526140	14.8076	13.8433	20.5272	14.8235	17.6947	17.2154	18.1744	20.5466	19.3371
evm.TU.Chr1.925	Chr1:22526152-22534249	4.96269	1.55579	2.41479	6.54716	3.2966	2.78989	5.02344	3.59925	3.14686
evm.TU.Chr1.933	Chr1:22637936-22640967	5.39989	5.58303	7.80468	9.4313	7.67061	6.58547	7.12648	8.39166	5.46376
evm.TU.Chr1.928	Chr1:22563065-22578267	0.429362	0.115189	0.113926	0.188566	0.194425	0.188123	0.257664	0.240315	0.33452
evm.TU.Chr1.929	Chr1:22588799-22599341	2.33976	1.07153	2.85588	2.72973	2.62553	1.58783	2.26892	1.99125	2.02669
XLOC_000484	Chr1:22604546-22610086	7.13019	4.78487	7.87428	7.07086	6.02055	6.48311	7.57286	7.79024	7.94558
evm.TU.Chr1.931	Chr1:22610946-22611858	0	0.129734	0	0	0.136712	0	0	0.011386	0
evm.TU.Chr1.932	Chr1:22618130-22631158	73.6516	64.3325	58.8923	58.4722	59.5727	60.0317	68.0351	63.897	66.7131
evm.TU.Chr1.935	Chr1:22660459-22672462	0.234206	0.966673	0.383403	0.440667	0.408629	0.435341	0.47249	0.573107	0.4422
evm.TU.Chr1.934	Chr1:22645776-22654793	13.6978	10.6244	13.5979	13.2487	12.4908	11.0868	13.4035	12.983	12.6063
evm.TU.Chr1.937	Chr1:22686649-22695126	4.04247	1.92647	3.79941	4.14294	3.61623	2.44637	4.75076	3.15684	3.2448
evm.TU.Chr1.938	Chr1:22701687-22711987	10.2821	5.83271	9.76199	9.10074	9.07256	7.34172	6.42472	8.04407	7.77419
evm.TU.Chr1.940	Chr1:22752160-22756692	0.292671	0	0	0.094667	0.318456	0.171818	0.284362	0.249507	0.195496
XLOC_001607	Chr1:22734704-22747099	9.33906	8.65955	10.9818	10.3343	10.351	9.73174	9.63279	9.77501	10.4502
XLOC_000488	Chr1:22746374-22749272	0	0.848961	1.45235	0.423992	1.03669	0.276723	1.08634	0.252095	0.31521
evm.TU.Chr1.941	Chr1:22762511-22797223	19.0333	17.0925	17.7592	19.1643	19.6433	19.0086	20.5492	20.2977	19.8922
evm.TU.Chr1.942	Chr1:22805188-22840890	32.8559	27.1091	31.309	38.8985	26.8247	32.8276	38.0835	33.0869	30.1635
evm.TU.Chr1.944	Chr1:22867731-22871377	13.0569	16.4691	18.1546	15.5733	19.9255	17.5495	14.1016	18.9151	20.3839
evm.TU.Chr1.943	Chr1:22853853-22863372	31.3056	58.6482	41.0427	34.4304	37.8349	38.1715	34.8499	36.1926	40.6514
evm.TU.Chr1.945	Chr1:22873628-22878041	23.2983	25.113	27.7508	20.3402	29.7985	25.4616	21.6683	27.0542	29.2664
evm.TU.Chr1.946	Chr1:22877642-22884827	5.73711	0.992644	2.90392	6.40721	3.9521	3.77906	4.84603	3.76405	3.47145
evm.TU.Chr1.948_evm.TU.Chr1.947	Chr1:22893803-22957120	14.3434	3.43529	7.17695	20.0799	10.7376	8.27903	15.9478	11.2608	9.70468
evm.TU.Chr1.949	Chr1:22964978-22967845	9.1638	4.74982	5.81442	10.7329	5.88185	4.94839	9.36496	7.48609	7.19948
evm.TU.Chr1.950	Chr1:22967848-22985543	5.91532	1.57588	2.9054	9.49406	4.58337	3.73481	6.48535	4.40345	3.11913
evm.TU.Chr1.951	Chr1:22993600-22996303	58.5737	198.676	60.9802	89.884	71.612	83.39	73.8868	77.4288	89.6376
evm.TU.Chr1.952	Chr1:22995601-23002400	33.1847	114.011	57.3485	29.6254	51.3244	57.0055	42.083	47.8956	68.2605
evm.TU.Chr1.954_evm.TU.Chr1.953	Chr1:23034981-23185974	35.7035	24.475	30.7533	31.521	33.7054	27.9711	34.3402	29.227	30.3669
evm.TU.Chr1.955	Chr1:23240445-23261919	5.73346	0.41245	4.91619	6.07623	5.0855	2.96811	4.24804	5.22926	3.58526
evm.TU.Chr1.957	Chr1:23288106-23400783	0.287609	0.009197	0.185069	0.44521	0.236998	0.087937	0.353285	0.213846	0.086787
evm.TU.Chr1.958	Chr1:23403517-23404797	2.595	1.02266	1.75202	2.15526	3.49639	2.18011	3.37265	3.75577	1.93637
evm.TU.Chr1.966	Chr1:23923895-23924837	0.123878	0.062804	0	0.054074	0.199205	0	0	0	0
XLOC_000496	Chr1:23998768-24024379	0	0	0	0	0	0	0	0	0.859614
evm.TU.Chr1.959	Chr1:23437030-23510114	7.08748	1.24689	2.98604	8.06437	5.98978	3.4966	4.47595	4.8357	4.21565
evm.TU.Chr1.964	Chr1:23808893-23809542	2.15416	0.178582	0.652892	2.4692	0.278931	1.10619	2.99642	1.39199	1.98319
evm.TU.Chr1.968	Chr1:24059026-24137925	8.60437	2.78088	2.48487	11.0083	5.58786	3.98691	11.0741	5.99473	4.53997
evm.TU.Chr1.971	Chr1:24349512-24410658	3.62911	0.278837	2.17158	1.69621	2.44443	1.80099	1.08707	1.02141	0.600527
evm.TU.Chr1.972	Chr1:24420155-24428325	63.3795	76.4601	63.0972	57.2439	63.1832	68.7562	70.52	70.138	73.6822
evm.TU.Chr1.974	Chr1:24499245-24505170	2.97474	8.75322	3.35336	5.88848	6.31853	6.38685	4.50447	9.82554	6.756
evm.TU.Chr1.973	Chr1:24430003-24469230	21.8113	23.3401	23.063	24.2508	21.593	21.8797	22.8925	17.8316	23.1457
evm.TU.Chr1.975	Chr1:24551001-24552893	8.93585	8.63281	9.38307	7.72298	9.1274	9.40108	9.04788	9.12242	10.0395
evm.TU.Chr1.976	Chr1:24558446-24592183	3.43635	1.03465	1.5718	6.35677	2.21694	1.90519	4.90778	1.54692	1.60877
evm.TU.Chr1.978	Chr1:24652584-24667121	1.18094	0.184798	1.37906	1.11488	0.732637	0.540548	1.24978	0.907519	0.689312
evm.TU.Chr1.977	Chr1:24598411-24637913	6.07839	5.15515	5.23741	6.47977	6.47397	5.98013	6.17669	5.72558	5.93543
evm.TU.Chr1.979	Chr1:24668394-24680059	8.84201	7.98212	9.90857	9.2895	9.71849	8.73733	9.27246	10.0446	9.82585
evm.TU.Chr1.982	Chr1:24723917-24726916	5.12129	9.43146	7.43106	5.61617	7.33169	8.77552	6.47726	7.48751	7.4752
evm.TU.Chr1.980	Chr1:24693194-24703461	9.77402	2.0915	3.19966	19.9968	4.17829	3.92368	14.4994	3.70522	3.8051
evm.TU.Chr1.981	Chr1:24703541-24719218	23.772	8.14498	10.7304	35.1158	13.3049	13.0475	27.8681	15.1618	13.9952
evm.TU.Chr1.983	Chr1:24729715-24809022	10.4486	8.27179	9.84037	9.92077	8.63845	9.18539	8.83858	9.67546	8.12883
evm.TU.Chr1.984	Chr1:24820992-24840190	20.7142	20.3104	19.7889	19.0049	24.7796	20.9655	20.6875	19.2156	19.8404
evm.TU.Chr1.985	Chr1:24896113-24896530	9.25928	3.71865	3.12827	9.12473	6.18851	4.89261	7.54038	5.49859	4.62207
evm.TU.Chr1.986	Chr1:24897020-24975936	6.30132	1.43745	1.86734	9.79167	3.11618	3.28061	8.21952	3.83595	3.97264
evm.TU.Chr1.988	Chr1:25060979-25072461	6.46706	4.91498	3.62388	6.04021	4.81326	4.52197	5.48996	4.38556	4.10292
evm.TU.Chr1.992	Chr1:25123497-25131099	3.09928	0.762145	0.885429	3.65102	1.47872	0.897197	3.30504	0.413105	1.45417
evm.TU.Chr1.993	Chr1:25148580-25154633	4.93341	3.26094	2.96661	3.46862	4.44415	3.77105	3.49072	4.29472	3.91457
evm.TU.Chr1.994	Chr1:25155164-25200786	4.23152	0.769097	1.84858	5.41586	2.48599	2.39826	5.41752	3.40572	2.98927
evm.TU.Chr1.995	Chr1:25213674-25287090	20.0774	9.27955	13.8293	17.3457	12.5913	12.8551	21.255	13.0485	15.039
evm.TU.Chr1.996	Chr1:25290071-25305695	8.70616	8.33534	8.4814	9.74601	9.17735	9.46324	8.48721	8.26689	9.41844
evm.TU.Chr1.997	Chr1:25311774-25326841	163.601	186.923	194.952	141.003	169.297	176.172	158.518	174.154	196.128
evm.TU.Chr1.999	Chr1:25430933-25435834	6.42494	3.36044	4.58466	5.24743	6.49828	5.19592	5.2441	7.94197	5.92411
evm.TU.Chr1.1000	Chr1:25439464-25442297	34.6563	37.4575	34.0763	24.9372	29.1908	31.7655	33.1651	33.764	36.2293
evm.TU.Chr1.1001	Chr1:25445581-25452087	40.5333	15.0887	21.2037	33.9748	27.8287	23.935	37.8028	26.6405	23.8026
evm.TU.Chr1.1004	Chr1:25530769-25531824	4.08905	2.8722	3.44827	4.77263	2.93999	2.22393	3.84697	3.15348	3.3783
evm.TU.Chr1.1006	Chr1:25613581-25631966	3.1463	1.62178	1.88678	3.94576	4.21561	3.30086	3.24661	3.25991	3.13739
evm.TU.Chr1.1008_evm.TU.Chr1.1009	Chr1:25644933-25696137	3.46945	1.97426	3.32334	3.21649	3.68175	2.5665	3.34862	3.10559	3.3005
evm.TU.Chr1.1010	Chr1:25696179-25696673	1.17455	0	0	1.0054	0.451844	0	1.01728	0	0
evm.TU.Chr1.1011	Chr1:25704369-25724409	2.13092	0.670121	1.48155	2.85214	1.80016	1.72021	2.24903	1.63418	1.43825
evm.TU.Chr1.1012	Chr1:25734479-25735585	0.927724	0.087382	0.194765	1.80476	0.628411	0.33234	1.10174	0.575933	0.130562
evm.TU.Chr1.1013	Chr1:25742427-25763691	12.3424	5.45818	6.74648	17.5174	10.0513	8.53537	13.0193	8.07774	7.21928
XLOC_000520	Chr1:25768043-25784611	20.2403	7.41744	22.2501	26.3112	22.4271	18.7817	15.8008	23.9634	19.292
evm.TU.Chr1.1016	Chr1:25805419-25921372	10.3621	2.23081	4.64909	14.3893	6.03746	5.2422	11.237	6.88592	5.03238
evm.TU.Chr1.1018	Chr1:26013300-26051977	1.07018	0.860115	0.846636	0.935033	0.823508	0.712733	0.940373	0.989478	0.926169
evm.TU.Chr1.1017	Chr1:25962434-25991363	15.368	10.5134	15.6637	17.3677	16.9785	13.3503	12.9322	15.8382	15.8184
evm.TU.Chr1.1020	Chr1:26089584-26107487	6.67906	3.14355	5.42442	7.66883	6.22166	5.76174	5.78544	6.56867	6.04134
evm.TU.Chr1.1021	Chr1:26108892-26117756	3.94308	4.37852	4.56374	4.21688	3.3065	5.23042	3.20713	4.50953	3.75011
evm.TU.Chr1.1022	Chr1:26124649-26131407	4.93244	9.4523	5.64433	4.88369	6.69775	6.93322	4.81457	5.53842	6.66851
XLOC_001643	Chr1:26132530-26133604	1.37007	0.903871	0.894734	1.71449	1.08461	0.946099	1.55632	1.17337	0.44091
evm.TU.Chr1.1023	Chr1:26134139-26137920	1.60276	1.21545	0.483464	2.63532	1.48423	1.30424	1.77167	0.923024	1.02624
evm.TU.Chr1.1024	Chr1:26248487-26257107	4.23147	2.20713	3.08	4.30525	4.65522	4.02771	3.66407	6.30253	6.29328
evm.TU.Chr1.1026	Chr1:26271325-26275161	0.326391	0.314384	0	0	0.463808	0.205562	0	0.230305	0
evm.TU.Chr1.1025	Chr1:26258735-26271133	34.1734	28.8038	38.4745	33.0923	35.5439	33.6761	31.3375	33.2385	34.8941
evm.TU.Chr1.1027	Chr1:26311947-26322350	11.2888	4.55098	8.83309	8.04679	9.14803	10.5387	5.71425	9.31094	4.16115
evm.TU.Chr1.1029	Chr1:26324207-26342071	16.3943	17.7455	16.7383	15.7667	16.8892	16.3891	14.5608	16.0318	16.9219
evm.TU.Chr1.1030	Chr1:26355232-26425466	23.267	8.53833	15.6708	23.325	17.7924	15.1263	21.7974	17.213	14.2979
evm.TU.Chr1.1032	Chr1:26498907-26566444	1.42879	0.368038	0.623201	1.52457	0.935584	0.783662	0.969684	0.598902	0.672113
evm.TU.Chr1.1033	Chr1:26566451-26584138	4.21891	1.85399	2.26462	4.33564	3.04745	2.54155	3.64665	2.32471	2.11725
evm.TU.Chr1.1039	Chr1:26812310-26812519	0	0	0	0.117433	0.108968	0.055724	0.81716	0	0
evm.TU.Chr1.1040	Chr1:26817913-26824322	2.84099	1.18779	1.51133	3.69501	1.96675	1.72315	3.18958	2.28908	2.45437
evm.TU.Chr1.1041	Chr1:26824897-26828754	17.4103	25.101	21.1248	18.0381	20.7867	18.759	17.9661	18.5609	21.7526
evm.TU.Chr1.1042	Chr1:26833039-26842219	9.50957	3.67774	6.47731	8.41083	8.28482	6.09335	7.57374	8.21213	7.61118
evm.TU.Chr1.1036	Chr1:26638174-26638835	55.7326	47.7684	48.7891	50.177	43.2419	41.3038	62.2624	61.2302	58.7049
evm.TU.Chr1.1037	Chr1:26638853-26657024	124.208	107.367	106.811	126.747	131.882	126.553	111.547	123.741	128.195
evm.TU.Chr1.1043	Chr1:26852207-26886228	5.22976	4.04672	4.20385	4.96804	5.42803	4.78614	4.75534	5.79166	4.97117
XLOC_000535	Chr1:27126241-27127720	0	0.116101	0.996852	0	0.308655	0	0.201963	0	0
evm.TU.Chr1.1048	Chr1:27129122-27136636	0	0	0	0	0	0	0	0.061476	0
evm.TU.Chr1.1045	Chr1:26900898-26944638	6.1927	0.952166	1.87829	9.61614	2.40069	2.14387	7.85338	3.25649	2.49976
evm.TU.Chr1.1046	Chr1:27007810-27077880	0.162708	0	0.140015	0	0.184915	0	0.201266	0.358263	0.372946
XLOC_000537	Chr1:27207955-27208484	0	0	0.098986	0.18191	0	0.275629	0.553253	0	0.166313
evm.TU.Chr1.1052	Chr1:27213798-27320850	9.60615	2.22446	4.11476	14.5903	4.76476	4.88723	13.8023	6.87883	5.31717
evm.TU.Chr1.1055	Chr1:27540366-27634777	4.37441	1.08621	2.6343	2.7886	2.80115	1.99525	1.96076	1.46985	1.40436
evm.TU.Chr1.1057	Chr1:27673196-27685551	39.3758	15.7313	19.1388	35.7394	25.0751	20.9183	35.2721	23.124	16.6162
evm.TU.Chr1.1059	Chr1:27716778-27752350	5.27202	4.54939	5.20709	5.32499	5.02055	4.31401	5.22479	5.4269	4.85495
evm.TU.Chr1.1058	Chr1:27694192-27704743	160.811	178.528	186.539	147.486	175.61	168.229	171.69	170.662	169.559
XLOC_000541	Chr1:31617263-31622476	5.163	3.00908	0.127856	0.310305	0.461907	0.48341	0.284383	1.38667	0.465034
evm.TU.Chr1.1063	Chr1:39080929-39094824	10.0874	2.30188	6.56983	13.099	6.85341	4.57639	10.7229	9.28775	7.11075
evm.TU.Chr1.1078	Chr1:39959055-39959684	0	0	0	0	0	0	0	0	0
evm.TU.Chr1.1079	Chr1:39959715-39960413	0.114841	0	0.060189	0	0	0	0	0.344826	0
evm.TU.Chr1.1066	Chr1:39550732-39615353	1.34327	0.151037	0.583057	2.41064	0.765923	0.273455	2.44222	1.22139	0.501202
evm.TU.Chr1.1069	Chr1:39713738-39758013	22.8884	6.21462	10.4699	36.4249	16.3376	13.5262	20.4839	17.0445	14.4949
XLOC_001661	Chr1:39789228-39790338	4.42392	3.12889	4.57503	3.49105	6.55499	2.36039	2.96963	6.08513	5.39489
evm.TU.Chr1.1070	Chr1:39805758-39815816	0.091134	0	0.077541	0	0	0	0.19045	0	0.182537
XLOC_000555	Chr1:40096278-40100336	0	1.2113	2.63329	0.406283	0	0.267217	0.303086	0	0.646156
XLOC_001663	Chr1:40096278-40110262	9.03221	5.76015	7.07258	9.01015	9.09883	9.01463	6.96509	9.09372	8.69247
evm.TU.Chr1.1107	Chr1:40153841-40177308	1.57472	0	0.173062	1.7567	0.275889	0.833704	2.3241	0.461292	0.564589
XLOC_001665	Chr1:40185883-40202765	0.060511	0.327203	0	0.406335	0	0	0.639315	0.13125	0
evm.TU.Chr1.1112	Chr1:40423406-40432450	0	0	0	0	0	0	0	0	0
XLOC_001668	Chr1:40435347-40436477	0.420612	0	0.357496	0.475077	0	0.156755	0.412429	0.158847	0
evm.TU.Chr1.1110	Chr1:40225744-40338467	0.638713	0	0.232467	1.79721	0.122604	0.264205	1.06454	0.69458	0
evm.TU.Chr1.1127	Chr1:40864813-40867594	0	0	0.482529	0.550275	0.074831	0.150053	0.103486	0.2337	0.70257
XLOC_001676	Chr1:40944048-40944916	0.511791	0.383857	0	0.328901	0	0.196802	0.46016	1.08626	0.562969
evm.TU.Chr1.1136	Chr1:40986685-40997590	0	0	0	0	0	0	0	0	0
evm.TU.Chr1.1137	Chr1:40997903-41012002	0	0	0	0	0	0	0	0	0
evm.TU.Chr1.1138	Chr1:41033119-41036746	0	0	0	0	0	0	0	0	0
XLOC_001679	Chr1:41046419-41048636	1.11652	1.1126	0.963176	1.14528	1.11678	1.10204	0.88417	1.92482	0.76281
evm.TU.Chr1.1140	Chr1:41052899-41067349	0.941594	0.441853	1.21746	0.684871	1.05001	1.01016	0.98324	1.26938	1.08496
evm.TU.Chr1.1142	Chr1:41082146-41084671	1.82628	0.069025	1.00913	1.75283	1.22087	1.20117	3.34187	1.14742	1.15277
evm.TU.Chr1.1143	Chr1:41105295-41116557	82.1683	79.5402	70.9112	75.51	74.9455	72.6484	88.6522	86.2268	72.5248
evm.TU.Chr1.1144	Chr1:41117849-41129945	2.597	0.392852	0.962957	4.24363	2.0197	1.06368	2.73718	2.86415	1.72657
evm.TU.Chr1.1145	Chr1:41134831-41152854	1.37037	0.450404	0.810609	1.62031	0.95351	0.981974	2.05277	1.06895	1.27013
evm.TU.Chr1.1148	Chr1:41167766-41198005	9.97283	1.02823	2.71484	18.753	2.72298	2.73501	16.2491	4.9821	2.83661
evm.TU.Chr1.1149	Chr1:41212105-41248282	14.0304	8.39305	9.91207	11.7723	11.0418	10.0909	7.9071	9.39084	12.1476
evm.TU.Chr1.1150	Chr1:41258170-41263139	0	0.032465	0	0.058639	0	0.039038	0	0	0.158865
XLOC_001685	Chr1:41645721-41646224	0	0	0	0	0	0	0	0.585302	0
evm.TU.Chr1.1157	Chr1:41836653-41853031	1.50462	2.32307	2.33983	1.55346	2.30588	2.65403	2.08555	3.32386	1.99934
evm.TU.Chr1.1153	Chr1:41434974-41438357	0.620844	0	0	0.44097	0	0.936347	0.837056	0.512437	0.535621
evm.TU.Chr1.1154	Chr1:41463074-41599654	1.98515	0.255422	0.731106	2.49475	0.87615	0.817859	1.69383	0.889613	0.572133
XLOC_001684	Chr1:41628494-41641327	0.751572	0.044868	0.968631	0.738746	0.566043	0	0.512844	0	0.397789
evm.TU.Chr1.1152	Chr1:41355791-41404230	10.8129	1.61632	7.95054	16.3887	10.307	6.47542	10.632	10.9302	4.94435
evm.TU.Chr1.1158	Chr1:41875196-41941830	3.79652	1.20699	2.43284	3.90021	2.54303	2.04867	3.01439	2.85655	2.22761
XLOC_000573	Chr1:41944490-41949023	0.060914	0	0	0.519004	0.386888	0	0.104815	0.112004	0
evm.TU.Chr1.1159	Chr1:41964740-41969010	0.77281	0	0	1.47728	0.201319	0.295592	0.726848	0.419152	0.924068
evm.TU.Chr1.1160	Chr1:41973463-42074858	1.41643	0.289056	0.584143	2.6935	0.668597	0.402799	1.90207	0.903376	0.498673
evm.TU.Chr1.1161	Chr1:42085672-42098670	1.07991	0.588291	0.82417	0.962649	1.33086	0.571579	1.07541	0.933486	1.15847
evm.TU.Chr1.1163	Chr1:42117358-42123239	5.30454	5.38506	4.18543	5.7301	4.6628	4.551	5.41384	3.11181	2.58697
evm.TU.Chr1.1164	Chr1:42169613-42171199	1.30949	4.28702	7.35347	0.601424	1.46777	1.83326	7.78602	1.93756	3.50085
evm.TU.Chr1.1166	Chr1:42200813-42222826	0.213891	0	0.139706	0.578535	0.220361	0	0.085243	0.188375	0.100678
evm.TU.Chr1.1165	Chr1:42177005-42199493	0.429632	0.577929	0.379463	0.35145	0.276824	0.330233	0.298561	0.138581	0.34236
evm.TU.Chr1.1167	Chr1:42225873-42245840	11.3715	9.26382	9.84284	12.3554	11.9076	11.2635	10.8317	10.9259	11.5639
evm.TU.Chr1.1168	Chr1:42248808-42262803	6.14937	6.77976	5.22806	6.71089	5.86186	5.68577	6.39483	5.93944	5.7212
evm.TU.Chr1.1169	Chr1:42264903-42274213	1.2748	0.704275	0.927084	1.86003	1.34005	1.44404	1.32255	1.22468	1.33716
evm.TU.Chr1.1170	Chr1:42275772-42304746	4.8365	3.70716	5.30015	4.75798	4.28244	5.75552	4.64477	5.35765	5.05732
evm.TU.Chr1.1171	Chr1:42311398-42331510	15.7355	16.5784	14.6578	16.5797	16.5506	15.408	18.46	16.016	14.875
evm.TU.Chr1.1173	Chr1:42351581-42356285	4.69878	5.99962	6.19035	4.36653	5.39827	4.82791	5.25737	4.34832	5.83719
evm.TU.Chr1.1172	Chr1:42337329-42349714	36.4652	23.6049	43.2978	35.7048	42.533	34.0442	27.6196	40.2026	35.7641
evm.TU.Chr1.1175	Chr1:42415326-42528012	10.1466	3.06526	9.46371	15.5034	9.52908	6.74199	9.27665	10.5194	6.7377
evm.TU.Chr1.1176	Chr1:42497658-42499904	1.73604	0.121768	1.38729	3.46256	1.54471	1.07297	2.25442	2.02028	0.868411
evm.TU.Chr1.1178	Chr1:42583146-42635664	5.69317	1.12203	2.46882	8.57917	2.46546	2.53952	6.9922	3.44966	2.2236
evm.TU.Chr1.1183	Chr1:42705464-42713630	23.2924	22.0465	24.1957	23.3989	28.4688	25.7788	20.8919	22.2085	24.9817
evm.TU.Chr1.1184	Chr1:42717569-42739412	131.623	184.363	164.892	133.116	141.194	152.797	151.167	150.3	145.892
evm.TU.Chr1.1185	Chr1:42740655-42763434	3.87222	1.36163	5.18088	3.45335	4.35616	1.71714	2.71356	3.6902	2.29324
evm.TU.Chr1.1190	Chr1:42821977-42823695	0.522741	0.151246	0.828311	0.415294	0.369104	0.394877	0.559875	0.789021	0.537503
evm.TU.Chr1.1192	Chr1:42845403-42868379	0.074649	0.139234	0	0.189248	0.055583	0.030262	0.375224	0.111695	0.160299
evm.TU.Chr1.1186	Chr1:42774021-42791081	5.46786	1.27895	2.37165	5.54247	2.77947	3.34926	4.1526	3.83281	2.96985
evm.TU.Chr1.1188	Chr1:42791117-42793681	7.73634	9.85923	9.16984	7.66923	8.57957	7.51621	6.11544	9.02839	9.11101
XLOC_000592	Chr1:42872156-42878311	1.43767	2.39683	1.17125	1.15204	2.14846	1.87058	2.70029	3.53106	1.64736
evm.TU.Chr1.1193_evm.TU.Chr1.1194	Chr1:42884427-42897588	0.083746	0	0.015447	0.045669	0.029081	0.032472	0.057117	0.120693	0.109095
evm.TU.Chr1.1195	Chr1:42897623-42903937	0.185993	0.024615	0.242477	0.105898	0.10341	0	0.034835	0.052155	0.194719
XLOC_000594	Chr1:43031780-43036915	2.12718	2.1206	2.01724	1.54967	2.02764	1.94519	1.67529	2.09922	2.27894
evm.TU.Chr1.1196	Chr1:42908601-42977074	10.7925	3.49552	6.81269	12.2589	9.72144	7.72379	8.63738	9.58966	9.27114
XLOC_001700	Chr1:43023871-43024673	0.807271	0.601867	0.594869	0.667397	0.295401	0	0.273773	0.084314	0.084765
evm.TU.Chr1.1203	Chr1:43398602-43504448	2.80692	5.02087	2.78778	1.53239	3.89293	3.16642	2.57386	3.96046	3.05109
evm.TU.Chr1.1207	Chr1:43611908-43615852	0	0	0	0	0	0	0	0	0
evm.TU.Chr1.1210	Chr1:43702742-43718823	2.45191	2.70137	3.34166	4.69186	2.59499	0.730044	2.88022	1.50535	1.55802
evm.TU.Chr1.1219	Chr1:44227586-44231485	0	0.295804	0.166268	0.045962	0.830885	0.219596	0	0	0.390926
evm.TU.Chr1.1218	Chr1:44212246-44219089	1.61765	1.86506	2.13696	1.42549	1.4627	1.6413	1.87726	1.42379	1.23889
evm.TU.Chr1.1222	Chr1:44258553-44272959	0.030058	0	0	0.025586	0.046971	0.167503	0	0.130393	0.013805
evm.TU.Chr1.1223	Chr1:44280749-44304134	0	0	0	0	0	0	0	0	0
XLOC_001706	Chr1:44313822-44329869	2.54296	0.272832	2.75373	2.37705	1.17165	1.92621	3.20347	0.485462	1.86766
evm.TU.Chr1.1224_evm.TU.Chr1.1225	Chr1:44338661-44359351	0.242746	0.080417	0.422722	0.389609	0.425528	0.016299	0.407022	0	0.53011
evm.TU.Chr1.1213	Chr1:43970980-43980551	0	0	0	0	0.027667	0	0	0	0
evm.TU.Chr1.1215	Chr1:44068435-44069005	0	0	0	0	0	0	0	0	0
evm.TU.Chr1.1217	Chr1:44101233-44204515	5.08652	2.40201	3.48192	6.15029	2.89525	3.49488	4.65384	4.12018	3.47096
evm.TU.Chr1.1240	Chr1:44913180-44938003	0.085487	0.022291	0	0	0.022547	0.052019	0.200063	0.023471	0
XLOC_001727	Chr1:44969152-44973396	0.222699	1.58937	0.090668	0.631662	0.382144	0.254567	0.213897	0.442784	0.980041
evm.TU.Chr1.1238	Chr1:44821600-44888973	2.57877	0.934368	0.988885	2.44653	1.2752	1.03326	2.03344	1.32611	1.1382
evm.TU.Chr1.1239	Chr1:44899016-44911539	25.8155	27.6855	23.6155	30.71	26.9908	27.308	28.4503	24.573	25.6287
evm.TU.Chr1.1241	Chr1:44940288-44959519	18.3024	25.809	29.7766	19.249	23.1776	21.734	17.8396	22.3233	24.0157
XLOC_000599	Chr1:44364146-44570570	47.2089	25.8091	35.9845	35.7897	26.8897	27.1622	45.9654	35.5601	34.1281
XLOC_000600	Chr1:44376739-44392593	0	0.057444	0.769173	0.008359	0	0	0.110322	0	0.080047
XLOC_000601	Chr1:44386728-44391199	0	0.344657	0.009337	0.357044	0.874685	0.230333	0.058655	0	0.12892
XLOC_001708	Chr1:44399630-44461233	0.842273	0.477151	0.045809	0.885611	0.595897	0.712575	0.279741	0.789296	0.410824
XLOC_000602	Chr1:44428059-44449415	0.828482	0.140674	0.529311	1.52007	0.518838	0.866689	0.701576	1.10201	0.731366
XLOC_001710	Chr1:44465733-44480205	0.130767	0	0	0.648421	0	0.160804	1.54108	0.197292	0
XLOC_001711	Chr1:44474913-44510564	1.33897	2.07179	1.45578	5.34609	5.57938	1.75333	0.999005	3.58555	1.44718
XLOC_000603	Chr1:44518453-44518820	0.847321	0	3.75897	0	1.26118	1.34123	0	0.428002	1.6417
evm.TU.Chr1.1226	Chr1:44520457-44524387	0	0	0	0	0	0.130026	0	0	0
XLOC_001713	Chr1:44549539-44560735	0.473204	0	0.055367	0.670104	0.393239	0	0.518152	0.139482	0.23904
XLOC_001715	Chr1:44567656-44570570	2.68832	0.729524	0	5.15569	1.85251	0	1.04861	1.40003	0.50156
evm.TU.Chr1.1227	Chr1:44591284-44596175	1.6334	0.784009	1.4328	1.12602	1.57601	0.852968	0.700441	1.05182	1.91135
evm.TU.Chr1.1228	Chr1:44620193-44624590	0.439981	0.310397	0	0.4497	0.374569	0	0.743187	0	0
evm.TU.Chr1.1229	Chr1:44625477-44641030	0.206376	0	0	0.408167	0	0	0.09156	0	0
XLOC_001719	Chr1:44660380-44671323	1.26853	0.458938	1.14441	1.28862	1.17028	0.725303	0.979382	1.71666	0.946992
XLOC_000605	Chr1:44671450-44681686	0	0.747958	0.046999	0.065958	0.238086	0.078362	0	0.072458	0.208724
evm.TU.Chr1.1230	Chr1:44685111-44688327	0.17992	0.119644	0	0.634864	0.062023	0.713921	0.172809	0.544718	0.307242
evm.TU.Chr1.1231	Chr1:44690229-44696428	15.3184	18.2376	24.3154	4.56158	6.79784	9.46351	16.9714	12.1934	10.2861
evm.TU.Chr1.1232	Chr1:44703265-44707213	29.5107	38.0758	55.1431	10.6694	13.2841	21.0026	32.9189	24.0188	24.0465
evm.TU.Chr1.1233	Chr1:44711225-44716984	20.1453	17.8243	34.0933	7.32958	8.36466	12.0824	17.3694	14.6475	15.0566
evm.TU.Chr1.1234	Chr1:44722882-44737305	0.581729	0.794301	0.271432	0.164257	1.22097	0.446793	0.26091	0.717973	0.844975
evm.TU.Chr1.1235	Chr1:44735388-44739679	55.6655	94.2032	85.5865	54.6896	71.4806	81.4402	64.8048	75.0108	84.4195
evm.TU.Chr1.1236	Chr1:44740684-44746411	7.19777	6.23027	5.36057	7.24909	6.99344	7.49223	6.77542	7.73746	6.44794
evm.TU.Chr1.1237	Chr1:44789039-44804335	7.29833	3.8574	5.63054	7.90488	9.34627	5.68841	4.85628	5.18677	6.7173
evm.TU.Chr1.1245	Chr1:45048473-45055785	0.0876	0.021182	0.026169	0.090878	0.178417	0.165073	0.084103	0.116181	0.111768
evm.TU.Chr1.1243	Chr1:45010924-45019701	0.839997	0.189614	0.455947	1.18138	0.333367	0.356098	0.877647	0.708799	0.099027
evm.TU.Chr1.1244	Chr1:45021098-45025282	1.73846	1.05082	1.87381	1.74451	1.69393	0.866478	1.83396	1.69287	1.49157
XLOC_000612	Chr1:45067945-45071189	6.66008	6.68745	6.58325	5.33574	5.479	6.54112	9.34619	11.139	6.24269
evm.TU.Chr1.1246	Chr1:45072750-45084388	23.0554	6.94036	10.0475	20.4453	13.0534	12.8409	19.3648	11.3194	11.377
evm.TU.Chr1.1249	Chr1:45182099-45191717	0	0	0	0	0	0.040584	0.049638	0	0
evm.TU.Chr1.1250	Chr1:45259555-45292667	1.0993	0.520267	0.423544	1.12947	0.392528	0.300784	0.658065	0.634439	0.342777
evm.TU.Chr1.1247	Chr1:45091323-45106941	43.1969	68.81	42.3938	53.8352	46.4581	56.8375	45.9886	53.044	46.8735
XLOC_000616	Chr1:45519888-45527241	136.469	181.153	129.521	124.701	134.217	159.823	133.035	136.904	140.939
evm.TU.Chr1.1256	Chr1:45536561-45561414	1.9833	1.34691	1.51881	3.18983	1.88653	1.78851	2.37728	2.13822	1.95548
evm.TU.Chr1.1260	Chr1:45760201-45769908	0.120137	0.143695	0	0.226577	0.463058	0.089928	0.1657	0	0
evm.TU.Chr1.1258	Chr1:45618132-45620621	4.00029	2.416	3.26985	3.57415	4.56856	3.40825	2.5609	2.59743	2.2446
evm.TU.Chr1.1262	Chr1:45788129-45808648	0.613367	0.51756	0.533345	0.533248	0.537321	0.266186	0.575095	0.557263	0.586857
evm.TU.Chr1.1261	Chr1:45776817-45786129	30.3404	38.5131	32.6354	32.9582	34.3548	37.0854	35.2699	30.6353	34.3418
evm.TU.Chr1.1265	Chr1:45848326-45892465	1.12788	0.351348	0.227768	0.323001	0.549849	0.556746	0.558849	0.111574	0.095628
XLOC_001738	Chr1:45892501-45895213	2.01982	2.47626	1.9813	1.44867	1.51154	1.57701	1.28115	0.884693	1.25533
evm.TU.Chr1.1267	Chr1:45906326-45906565	0.389849	0.033725	0	0.307345	0.120484	0	0.352422	0.160617	0.029297
evm.TU.Chr1.1268	Chr1:45906845-45921713	1.84323	0.404446	0.286263	1.65175	0.38502	0.383048	1.35853	0.528151	0.630914
evm.TU.Chr1.1269	Chr1:45921805-45943889	0.323303	0	0.148337	0.395531	0	0.179834	0.572765	0.284299	0.154976
evm.TU.Chr1.1270	Chr1:45952392-45961484	2.66248	2.06986	2.90445	2.48802	2.49073	2.16621	3.12139	3.20022	2.40698
XLOC_000624	Chr1:45963836-45967827	0.661581	1.04261	1.28625	0.565943	0.795495	0.250687	0.378877	1.09704	1.01462
evm.TU.Chr1.1266	Chr1:45898657-45904578	459.678	655.4	550.117	411.061	501.835	566.785	535.174	578.105	455.564
evm.TU.Chr1.1275	Chr1:46008894-46019016	19.3703	17.0547	25.8787	14.9361	26.324	23.7068	13.25	24.296	22.7193
evm.TU.Chr1.1276_evm.TU.Chr1.1277	Chr1:46020425-46040986	16.2175	15.7154	20.0702	26.7681	19.2643	22.0264	17.0381	19.3431	18.6549
evm.TU.Chr1.1279	Chr1:46041100-46060684	6.2672	5.92305	6.68053	10.1515	6.36198	7.6903	7.64323	6.43551	7.01124
evm.TU.Chr1.1278	Chr1:46041218-46042415	0	0	0	0	0	0	0	0	0
XLOC_000629	Chr1:46104776-46108184	2.21454	1.2329	1.88255	0.945978	1.96531	1.04671	1.95802	0.799663	1.49669
evm.TU.Chr1.1283	Chr1:46112449-46132131	0.030277	0.030048	0	0.142292	0	0.026057	0.091081	0	0
evm.TU.Chr1.1280	Chr1:46067811-46091031	7.87943	1.12045	2.66651	9.64674	4.51972	4.18558	9.30154	5.46508	4.10027
evm.TU.Chr1.1284	Chr1:46133924-46160777	0	0	0	0.034831	0	0	0.038159	0	0
evm.TU.Chr1.1285	Chr1:46164762-46171533	14.2181	14.3994	11.0155	12.3413	10.6292	10.6284	10.6706	11.9433	11.9961
evm.TU.Chr1.1288	Chr1:46186847-46198867	5.47353	1.14836	1.13592	6.7551	2.43911	1.89506	6.91778	2.35431	1.87786
evm.TU.Chr1.1287	Chr1:46177731-46185553	113.659	233.982	163.234	98.9954	137.941	165.693	142.066	163.343	148.395
evm.TU.Chr1.1290	Chr1:46212510-46216180	12.5396	17.3036	13.3191	10.316	11.727	15.4526	14.1203	13.9207	10.6208
evm.TU.Chr1.1291	Chr1:46217947-46221064	44.5115	72.6172	52.7921	38.5004	52.6092	57.3285	54.0651	54.748	52.8264
evm.TU.Chr1.1292_evm.TU.Chr1.1293	Chr1:46221082-46229148	23.2043	32.3599	30.1151	20.4214	26.1406	27.8642	24.4185	28.6598	28.3573
evm.TU.Chr1.1294	Chr1:46234136-46244638	4.1503	1.39632	2.15771	5.92	2.87845	2.44898	5.50996	2.99817	2.36978
evm.TU.Chr1.1296	Chr1:46251310-46257457	0.055608	0	0	0.083234	0	0	0	0	0
evm.TU.Chr1.1297	Chr1:46259649-46266892	15.6534	23.2011	17.934	12.0528	20.2833	19.2789	15.6099	17.6667	17.2723
evm.TU.Chr1.1298	Chr1:46270882-46279469	77.5058	68.5636	76.1246	66.8802	81.356	82.5857	69.1778	78.539	83.8692
evm.TU.Chr1.1299	Chr1:46283578-46289441	0.023456	0	0	0.065027	0	0.040218	0.045058	0.047877	0
evm.TU.Chr1.1300	Chr1:46291396-46306053	52.5479	52.7756	77.6293	53.9148	66.061	70.7197	50.4765	65.3998	58.4918
evm.TU.Chr1.1301	Chr1:46307433-46319114	4.92643	6.00971	6.53032	5.57051	5.08771	5.12096	5.04661	4.80438	5.00931
evm.TU.Chr1.1302	Chr1:46321103-46324438	1.43779	1.56243	1.12249	1.8905	1.63455	1.24851	1.76244	2.12035	3.31636
evm.TU.Chr1.1303	Chr1:46326901-46340220	24.7352	31.0924	28.2153	20.0726	27.8688	29.1798	25.8914	28.0568	25.2093
evm.TU.Chr1.1310	Chr1:46430419-46431586	0.320217	0	0.084779	0.034053	0.252734	0.033125	0.141547	0	0.232103
XLOC_000638	Chr1:46440454-46441659	0.534399	0.105662	0.130325	0.226531	0.097425	0.183261	0.205482	0.223903	0.263439
evm.TU.Chr1.1312	Chr1:46443605-46444189	1.23912	1.24179	1.6198	2.13752	1.64381	1.2729	0.812879	1.8811	1.71179
evm.TU.Chr1.1313	Chr1:46447924-46448469	3.4571	7.03671	5.56358	6.53313	4.74886	5.61279	2.98577	3.88311	3.88611
evm.TU.Chr1.1304	Chr1:46342051-46362426	2.34663	0.651706	0.503007	2.38218	1.24033	1.25092	1.61699	1.2902	1.70733
evm.TU.Chr1.1305	Chr1:46364776-46374790	2.24571	0.467224	2.07086	2.8134	1.75372	1.15162	2.4412	1.00776	1.45915
evm.TU.Chr1.1306	Chr1:46374667-46414206	4.10362	0.714101	2.34909	6.60797	2.87544	1.98349	3.82886	3.10058	1.56722
evm.TU.Chr1.1308	Chr1:46419085-46425663	6.08224	1.26998	2.71026	6.80401	3.10122	2.76193	5.52028	3.27075	3.07149
evm.TU.Chr1.1309	Chr1:46425239-46425961	1.61236	0.634672	0.713431	2.58115	1.31571	1.09315	1.72258	1.18953	0.68362
XLOC_001763	Chr1:46490214-46490569	0.065267	0	0	0.992065	0	0	0	0	0
evm.TU.Chr1.1316	Chr1:46484043-46488774	0.30674	0.207524	0.117249	0.516161	0.26322	0.075831	0.086031	0.299849	0.342841
evm.TU.Chr1.1318	Chr1:46528956-46541893	0.041548	0.027942	0.017261	0	0	0.036347	0.064871	0.0375	0
evm.TU.Chr1.1317	Chr1:46490692-46524796	0.093119	0.10797	0	0.091962	0	0	0.019977	0	0.043132
evm.TU.Chr1.1314	Chr1:46455906-46466145	20.3227	17.2215	17.6252	18.1542	19.6421	19.1701	19.5662	19.4433	19.0635
evm.TU.Chr1.1322	Chr1:46572977-46576035	0.100094	0	0	0.073336	0	0	0	0.162828	0
evm.TU.Chr1.1319	Chr1:46545811-46554202	15.3221	6.34476	11.0714	19.1619	14.037	12.6793	16.0926	13.6592	12.6573
evm.TU.Chr1.1320	Chr1:46553661-46564950	5.05589	6.39878	6.64809	4.77069	7.09766	7.09494	5.05547	7.19022	6.00565
evm.TU.Chr1.1324	Chr1:46590373-46593551	0.212707	0	0.259721	0.043481	0.120869	0.06042	0.184758	0.240252	0.125838
evm.TU.Chr1.1323	Chr1:46580122-46587586	5.27287	4.01795	5.95948	5.22615	6.18543	5.85082	4.57532	5.60234	5.75784
evm.TU.Chr1.1325	Chr1:46597185-46611485	16.7357	13.8422	15.2767	17.036	17.9146	15.4509	16.5833	17.9808	18.0889
evm.TU.Chr1.1328	Chr1:46636462-46644148	0.269382	0	0.095008	0.036895	0.065994	0	0	0	0.334378
evm.TU.Chr1.1327	Chr1:46627587-46631429	10.9612	17.3178	14.7791	9.36058	15.103	17.2674	13.5739	17.4996	14.188
evm.TU.Chr1.1329	Chr1:46663066-46687229	1.42625	0.530678	0.447158	1.58195	0.851577	0.998251	0.771881	0.893712	1.09039
evm.TU.Chr1.1326	Chr1:46614041-46626863	56.5372	59.7844	63.0931	46.4506	57.5606	61.2306	53.5331	54.3955	52.1319
evm.TU.Chr1.1331	Chr1:46710185-46720801	2.00061	0	0.551561	2.55788	0.849446	0.396703	1.39333	1.19047	0.641401
evm.TU.Chr1.1332	Chr1:46727859-46731434	64.1826	115.867	90.1194	60.819	87.3665	90.8367	70.8899	93.8062	98.1199
evm.TU.Chr1.1333	Chr1:46732476-46737232	62.962	97.725	84.0557	47.8173	67.8165	81.4323	60.7245	70.2306	72.8595
evm.TU.Chr1.1336	Chr1:46742472-46746734	1.54231	1.31778	2.0267	1.3724	1.66513	1.279	1.97033	1.43722	1.67816
evm.TU.Chr1.1334	Chr1:46737436-46739374	36.1797	31.262	27.2251	46.4103	39.8611	34.6918	49.5292	38.8739	32.316
evm.TU.Chr1.1335	Chr1:46739784-46740575	93.7974	166.504	140.965	98.0644	139.001	143.718	115.578	114.668	120.093
evm.TU.Chr1.1337	Chr1:46748817-46757721	5.8465	4.53527	6.06499	5.75983	7.56276	5.70418	4.66626	9.33324	6.84853
evm.TU.Chr1.1338	Chr1:46758296-46768797	5.0915	2.04013	5.78634	5.06362	5.77108	3.69772	4.05778	5.26937	4.15075
evm.TU.Chr1.1339	Chr1:46769728-46769907	0.897033	0.267604	2.3685	2.06145	2.36488	0.670518	1.07085	1.31862	1.05641
evm.TU.Chr1.1341	Chr1:46812541-46816952	4.1148	1.93514	3.34359	3.00011	4.12236	2.54355	2.30409	2.70847	1.82673
evm.TU.Chr1.1340	Chr1:46773670-46804734	5.50357	2.18376	3.7962	6.38241	4.09584	3.94468	5.49523	4.20337	3.39036
evm.TU.Chr1.1343	Chr1:46838375-46844376	0	0	0	0	0.135384	0	0.169179	0	0
evm.TU.Chr1.1342	Chr1:46822565-46833844	7.31397	7.40133	8.21977	4.96701	6.0491	7.22696	5.51024	6.0253	4.65001
evm.TU.Chr1.1344	Chr1:46849148-46852872	7.30614	10.1571	8.60083	7.65134	10.9996	8.75528	6.01725	7.616	7.44621
evm.TU.Chr1.1345	Chr1:46854423-46861644	3.58035	3.13158	4.62711	3.57145	4.15996	3.75382	3.64444	3.78481	4.85093
evm.TU.Chr1.1347	Chr1:46883143-46888491	106.547	94.1473	154.61	99.8431	128.718	103.851	86.4557	119.287	128.547
evm.TU.Chr1.1351	Chr1:47007650-47012395	0.088224	0	0.376964	0	0.185052	0.175819	0.042653	0	7.50351
XLOC_001783	Chr1:46971729-46974442	0.688723	1.06679	0.210952	0.364827	0.246348	0.217903	0.434597	0.382137	0.445121
evm.TU.Chr1.1352	Chr1:47021707-47023223	0	0	0	0.049512	0	0	0	0.041538	0
evm.TU.Chr1.1353	Chr1:47033107-47034659	0.056569	0	0	0.144454	0	0.111721	0.148699	0.061349	0.756497
evm.TU.Chr1.1354	Chr1:47043812-47065330	0.459745	0	0.154757	0.689741	0.251751	0.210801	2.60263	0.243086	0.231553
XLOC_000651	Chr1:46897869-46902305	1.55868	1.58602	1.72565	1.81017	1.7738	1.89963	1.24501	2.01945	1.74559
XLOC_000652	Chr1:46905713-46915292	0.764598	0.307788	1.17585	0.893078	1.00991	0.641003	0.40911	0.924663	1.30062
XLOC_001780	Chr1:46905713-46915342	2.02973	1.04	2.84692	1.52525	2.58182	1.55439	0.888607	2.18095	1.07646
evm.TU.Chr1.1348	Chr1:46915641-46931062	28.1947	9.99027	10.2706	28.5723	15.98	11.204	13.6751	15.0709	15.0324
evm.TU.Chr1.1349	Chr1:46935078-46961765	17.395	13.221	19.9357	18.364	16.9512	17.4305	15.2348	12.5018	17.8604
evm.TU.Chr1.1356	Chr1:47074100-47152400	54.8206	15.6287	30.7438	66.6394	41.333	33.4877	54.8055	47.0341	37.1009
evm.TU.Chr1.1358	Chr1:47390566-47429226	0.488105	0.396575	0.704644	0.487514	0.404082	0.559745	0.677273	0.440965	0.549673
evm.TU.Chr1.1359	Chr1:47431673-47442548	0.251502	0.507702	0.489064	0.31673	0.422782	0.384258	0.405439	0.639614	0.495707
evm.TU.Chr1.1360	Chr1:47446922-47453567	3.67106	4.52187	4.62052	2.80316	3.42652	5.33151	4.63007	3.4243	4.82149
evm.TU.Chr1.1357	Chr1:47159470-47299824	10.7544	6.2863	9.63449	10.863	8.77116	8.70911	9.28749	8.95595	8.22371
evm.TU.Chr1.1361	Chr1:47457057-47479619	36.2606	7.17345	16.4894	35.5578	27.6767	21.1385	28.2745	31.9759	26.1299
evm.TU.Chr1.1362	Chr1:47482720-47500377	7.03996	4.37481	5.8214	6.87133	6.35813	5.83949	5.92267	6.62329	5.69097
evm.TU.Chr1.1367	Chr1:47581045-47590720	0.062489	0.203403	0	0.157976	0.108499	0.035001	0.020006	0.078387	0.132745
evm.TU.Chr1.1363	Chr1:47502058-47515840	39.5149	43.0595	32.9722	42.4832	35.9195	35.6781	44.0214	38.2447	34.5681
evm.TU.Chr1.1364	Chr1:47517641-47524285	0.17164	0.219211	0.163391	0.012519	0.237762	0.217069	0.053294	0.112777	0.108679
evm.TU.Chr1.1365	Chr1:47528886-47534661	0.546294	0	0.667516	0.982621	0.568878	0.68187	0	0.17882	0.050398
evm.TU.Chr1.1366	Chr1:47542033-47579662	1.34075	0.211871	0.626446	2.56603	0.360885	0.634905	1.58785	0.514934	0.434571
evm.TU.Chr1.1369	Chr1:47684038-47692603	0	0	0	0.071195	0.044012	0	0.081154	0.091634	0
evm.TU.Chr1.1370	Chr1:47694324-47696452	0.373465	0.379133	1.11143	0.238222	0.411074	0.236833	0.839255	0.187235	0.427386
evm.TU.Chr1.1372	Chr1:47712293-47713565	1.6866	0.073405	1.25993	1.4864	0.406972	0.732463	0.909437	0.572211	1.41302
evm.TU.Chr1.1368	Chr1:47599572-47642221	6.71522	2.06999	4.45824	10.2693	5.18025	3.49198	7.94597	6.05566	4.48738
evm.TU.Chr1.1373	Chr1:47719265-47724284	7.34946	6.31116	9.41706	6.90392	8.69746	7.32385	7.56666	9.404	10.8112
evm.TU.Chr1.1374	Chr1:47724446-47730271	4.89797	7.57431	6.80194	7.03925	7.3254	8.26843	5.49791	7.31827	7.45805
evm.TU.Chr1.1376	Chr1:47776642-47822580	0.468203	0.288093	0.317625	0.282896	0.570527	0.507462	0.279895	0.338613	0.352896
evm.TU.Chr1.1375	Chr1:47732345-47766015	33.6239	24.9774	33.3148	46.4122	28.7872	29.414	38.6722	28.4142	24.6739
XLOC_000666	Chr1:47770897-47772732	4.08401	2.63041	4.34974	7.22567	3.63585	2.88441	4.29726	2.1313	2.64718
evm.TU.Chr1.1377	Chr1:47823795-47825624	30.2394	68.7017	42.8547	36.9075	52.5188	54.0816	29.3516	35.6684	40.4538
evm.TU.Chr1.1379	Chr1:47852030-47886437	6.07339	6.38237	8.15777	6.17804	6.47248	5.66105	5.83936	6.66992	6.13145
evm.TU.Chr1.1378	Chr1:47831656-47845885	129.02	73.6457	163.053	120.658	164.697	124.027	75.1472	157.833	145.841
evm.TU.Chr1.1381	Chr1:47946301-47948766	5.91197	10.0486	7.8051	6.07053	8.1538	12.1654	5.81413	5.38221	8.60312
evm.TU.Chr1.1383	Chr1:47997025-48012667	0.726849	0.777803	0.924198	0.627784	0.926329	0.481335	0.659168	0.632572	0.604057
evm.TU.Chr1.1382	Chr1:47948798-47991450	1.87199	1.71511	5.79065	1.7733	2.78597	1.26943	2.72164	1.15938	1.89857
evm.TU.Chr1.1380	Chr1:47889821-47942851	58.7313	47.5715	55.6428	54.2363	68.0614	53.6484	49.1761	59.2549	65.3963
evm.TU.Chr1.1385	Chr1:48039511-48043545	25.3434	16.7246	22.3451	31.3088	25.1376	25.8894	27.7247	27.1394	22.5544
evm.TU.Chr1.1389	Chr1:48178138-48181855	0.344044	0.118038	0	0	0.27958	0.140975	0.019035	0.087333	0.222343
evm.TU.Chr1.1388	Chr1:48110201-48174216	2.46806	0.479072	0.776624	2.69243	1.10506	0.99194	2.45623	1.08714	0.852598
evm.TU.Chr1.1390	Chr1:48182456-48194527	5.39579	4.51278	6.01358	5.30217	4.92474	5.16349	4.3587	5.65177	5.20179
evm.TU.Chr1.1386	Chr1:48051472-48064443	37.7948	26.8094	40.0477	33.6072	42.1611	34.551	27.9488	40.709	38.0363
evm.TU.Chr1.1411	Chr1:48352111-48362670	0.120797	0.020469	0.20711	0.226815	0.138294	0	0	0.234561	0.100625
evm.TU.Chr1.1410	Chr1:48343792-48348103	41.401	34.8604	38.4918	39.4777	47.2156	37.2412	38.1223	44.0813	42.9216
evm.TU.Chr1.1391	Chr1:48197105-48203403	42.4879	34.3269	39.5738	34.0033	45.0093	41.1875	36.3174	40.8115	41.8068
evm.TU.Chr1.1392	Chr1:48207432-48211043	0	0	0	0.040278	0	0.028563	0	0.050976	0
evm.TU.Chr1.1393	Chr1:48217700-48219702	0.085764	0	0.124957	0.029469	0	0	0	0.137037	0.055924
evm.TU.Chr1.1394	Chr1:48226225-48234431	4.2936	1.49758	2.76961	6.27458	3.0977	2.99204	4.90973	3.92052	3.18511
evm.TU.Chr1.1395	Chr1:48234859-48236295	11.2264	4.78323	10.1175	12.035	11.2236	9.15238	9.47361	11.2198	9.48781
evm.TU.Chr1.1396	Chr1:48238967-48242845	0.477627	0.101239	0.587613	0.21377	0.573179	0.592262	0.266575	0.343856	0.402279
evm.TU.Chr1.1397	Chr1:48244052-48246308	2.00651	0.820503	1.05987	2.19243	1.22508	1.37279	2.86192	1.60791	2.31813
evm.TU.Chr1.1399	Chr1:48253208-48267165	1.14514	0.745875	1.70363	1.58691	1.38444	1.12667	1.37301	1.02752	0.972462
evm.TU.Chr1.1400	Chr1:48275093-48288467	2.84187	2.68943	2.85672	4.0828	3.45657	3.11737	4.75727	4.3653	3.40904
evm.TU.Chr1.1401	Chr1:48290253-48291210	0	0	0	0	0.150275	0	0.250682	0.049723	0
evm.TU.Chr1.1402	Chr1:48292539-48299182	3.19186	0.76102	2.52808	3.50748	3.15785	2.54111	2.19671	3.07547	1.52723
evm.TU.Chr1.1403	Chr1:48300433-48301552	46.9065	11.1542	38.1164	57.4114	51.1248	31.1696	34.7867	45.1701	31.217
evm.TU.Chr1.1404	Chr1:48301596-48305724	25.8194	4.62469	19.5227	29.623	24.3224	14.7645	17.8206	23.1434	17.6364
evm.TU.Chr1.1407	Chr1:48313230-48313827	0	0	0	0	0	0	0	0	0
evm.TU.Chr1.1408	Chr1:48319966-48333026	51.094	23.7813	42.1849	47.3011	46.5339	38.615	43.0606	45.5546	45.4228
evm.TU.Chr1.1409	Chr1:48336146-48341178	1.95638	0.417352	2.14035	2.43193	2.30121	1.91059	1.50977	2.18303	1.91563
evm.TU.Chr1.1419	Chr1:48642548-48646358	6.77591	8.72998	8.09775	6.33068	7.62297	8.02059	6.35784	7.18101	6.20406
evm.TU.Chr1.1412	Chr1:48366558-48384158	0.0194	0.03759	0	0.064566	0.0192	0.033264	0.018179	0	0.017915
evm.TU.Chr1.1413	Chr1:48387003-48394531	7.69848	13.5082	15.6657	7.29585	14.1489	9.17063	9.63763	10.991	10.58
evm.TU.Chr1.1414	Chr1:48398911-48431392	6.81359	0.527398	2.9565	12.4181	4.66648	2.89275	7.71928	4.85321	3.9831
evm.TU.Chr1.1417	Chr1:48459544-48569109	2.94009	0.099026	0.505776	5.21488	0.951311	0.696882	2.70133	1.45073	0.549995
XLOC_001815	Chr1:48685134-48692918	1.4214	1.12477	0.954302	1.68177	1.80044	1.58011	1.51513	1.20277	1.57944
XLOC_001816	Chr1:48694718-48700892	7.32506	7.35171	11.1311	8.39883	8.8562	8.93724	5.59898	11.0628	7.53766
evm.TU.Chr1.1421	Chr1:48662359-48667403	46.119	29.3149	57.8285	36.8551	55.7447	39.2293	30.1038	47.9482	40.2389
evm.TU.Chr1.1422	Chr1:48668513-48683123	15.7415	4.58696	12.6302	14.6149	15.2373	9.99551	9.26114	15.1699	6.18798
evm.TU.Chr1.1423	Chr1:48701004-48712533	3.23004	5.4019	3.649	2.77961	3.27023	3.54935	3.39478	4.02731	3.90271
evm.TU.Chr1.1424	Chr1:48709284-48712533	2.62405	2.25059	2.23062	2.63572	3.96512	3.6805	1.27755	1.41155	2.1208
evm.TU.Chr1.1425	Chr1:48724107-48738838	12.8597	12.8555	12.9379	12.6265	13.3896	12.9358	11.3326	11.8754	14.1164
evm.TU.Chr1.1426	Chr1:48740472-48747038	3.56152	3.32119	4.73569	4.2305	4.38232	4.16238	3.36636	4.61436	4.83971
evm.TU.Chr1.1427	Chr1:48747267-48749130	18.4849	19.3281	24.6925	14.5619	28.546	22.1523	20.5344	22.8026	25.5022
evm.TU.Chr1.1428	Chr1:48751372-48758489	4.87512	5.26782	4.7839	5.01945	5.03581	4.9625	4.77901	5.3839	5.30453
evm.TU.Chr1.1429	Chr1:48761639-48772039	7.02458	1.3814	3.48047	8.16285	3.80636	3.4102	5.21216	3.67946	4.00532
evm.TU.Chr1.1434	Chr1:48839821-48843676	0.339294	0.385822	0.09237	0.587023	0.258677	0.137738	0.135565	0.52556	0.459516
evm.TU.Chr1.1432	Chr1:48800865-48833565	6.97054	1.70043	2.52603	8.67732	4.79691	4.18268	6.36824	4.9698	4.13271
evm.TU.Chr1.1435	Chr1:48856893-48967759	9.32029	3.03646	5.81134	11.5688	7.98372	5.27594	8.54874	7.74807	6.18633
XLOC_001826	Chr1:49024947-49028429	0.336364	0.078304	0.615382	0.290656	0.329143	0.516833	0.516975	0.337725	0.368063
evm.TU.Chr1.1436	Chr1:49001629-49016825	6.34028	4.50999	6.13523	7.28642	6.87727	5.68538	6.80964	6.25047	6.68882
evm.TU.Chr1.1430	Chr1:48776519-48783638	270.046	118.13	166.346	228.178	175.407	187.664	407.746	204.654	159.919
evm.TU.Chr1.1431	Chr1:48784354-48795811	16.5265	8.1441	18.3011	13.6945	20.9204	16.2233	10.8091	20.6256	20.0615
evm.TU.Chr1.1439	Chr1:49039767-49125209	2.39754	0.456778	0.651003	3.31495	1.21323	0.873037	2.62772	1.63968	1.59919
evm.TU.Chr1.1445	Chr1:49145367-49151543	0.019106	0.018952	0.070242	0	0	0	0	0.02079	0
evm.TU.Chr1.1446	Chr1:49151857-49158283	0.40964	0.148523	0.570213	0.15985	0.117253	0.192233	0.137951	0.280784	0.0978
evm.TU.Chr1.1447	Chr1:49159901-49176072	1.14002	0.359705	1.6329	0.78028	0.972193	0.674877	0.588901	0.863792	0.968072
evm.TU.Chr1.1448	Chr1:49177586-49192856	0.923508	0.873845	0.977638	0.350216	0.668017	0.617353	0.511452	0.867708	0.658619
evm.TU.Chr1.1443	Chr1:49131082-49137708	4.44351	4.24628	4.53703	3.36386	4.68823	4.99384	4.00462	4.51136	4.6558
evm.TU.Chr1.1444	Chr1:49136148-49144702	6.14497	6.41304	8.24017	7.90713	8.87624	7.25157	6.68029	7.72975	9.79849
evm.TU.Chr1.1449	Chr1:49196280-49213364	3.70633	2.92429	5.06391	4.23171	5.10957	3.44392	4.35794	5.25495	4.28013
evm.TU.Chr1.1450	Chr1:49198126-49224404	0.411096	1.30062	0.881795	0.92446	1.11462	0.526377	0.931766	1.53508	0.869968
evm.TU.Chr1.1451	Chr1:49236011-49254963	9.76208	3.09842	4.83584	14.0512	6.04474	5.68028	11.8149	7.85201	6.26897
evm.TU.Chr1.1452	Chr1:49275083-49277483	6.92575	0.897754	1.8194	9.28455	1.62799	2.04696	6.90775	2.92555	1.87547
evm.TU.Chr1.1453	Chr1:49279738-49287923	4.6794	5.86133	5.69957	4.15264	4.96532	7.11645	5.15099	6.14261	5.41099
evm.TU.Chr1.1454	Chr1:49290626-49298420	2.1759	1.71734	2.85413	1.86804	2.4505	1.23852	2.1436	2.98301	1.84088
evm.TU.Chr1.1456	Chr1:49340179-49346156	10.4382	8.78677	11.6749	10.9313	10.6537	11.4456	11.3836	12.1535	12.2074
evm.TU.Chr1.1455	Chr1:49309443-49333109	60.1761	46.4421	38.9028	58.6871	47.1296	42.9024	38.0718	27.3709	25.1148
evm.TU.Chr1.1460	Chr1:49392888-49397570	0	0	0	0	0	0	0	0	0
evm.TU.Chr1.1459	Chr1:49373215-49381283	2.90663	2.34626	2.6953	2.89997	2.53442	2.59975	2.51194	2.09601	2.80287
XLOC_001843	Chr1:49446892-49447479	0	0	0.261222	0.48763	0	0.314094	0.471626	0.050492	0
XLOC_001842	Chr1:49444465-49446059	0.47591	0	0.494638	0.250195	0.468205	0.322044	0.487613	0.339763	0
evm.TU.Chr1.1462	Chr1:49431374-49437860	2.18748	1.65346	0.967629	2.35687	2.69787	1.51637	1.93801	1.51418	1.76451
evm.TU.Chr1.1467	Chr1:49494495-49501206	20.959	20.674	26.6676	18.4728	25.4887	25.2913	19.8278	22.1506	25.4267
evm.TU.Chr1.1468	Chr1:49518097-49566882	4.16299	1.10489	2.33581	7.90881	3.04668	2.8813	8.24901	5.59541	3.76561
evm.TU.Chr1.1457	Chr1:49349170-49356596	8.78169	4.07986	4.82581	12.1687	6.44838	4.78518	9.67635	7.75619	5.96103
evm.TU.Chr1.1458	Chr1:49357273-49362161	107.779	140.232	142.156	84.2327	115.892	120.117	106.472	127.186	129.635
evm.TU.Chr1.1471	Chr1:49599306-49607172	75.2006	74.9421	96.2995	68.3195	84.1842	89.0293	78.4137	77.5657	110.064
evm.TU.Chr1.1474	Chr1:49790682-49797366	0.020106	0	0.199702	0	0	0	0	0	0
evm.TU.Chr1.1472	Chr1:49619370-49715792	36.0208	22.646	29.4575	39.2913	34.978	31.1229	36.4861	32.9661	34.8054
evm.TU.Chr1.1473	Chr1:49716518-49787152	0.439408	0.265018	0.725645	0.516635	0.499953	0.330206	0.341111	0.511535	0.374378
evm.TU.Chr1.1475	Chr1:49803010-49808112	11.8027	12.7565	9.44896	14.3777	11.5809	12.9635	12.6311	13.5151	11.0246
evm.TU.Chr1.1476	Chr1:49808054-49817010	10.7366	16.2281	13.236	10.8638	14.3409	12.5372	10.0578	14.2169	11.5416
evm.TU.Chr1.1477	Chr1:49816603-49848517	1.42637	0.389043	0.670237	2.28295	1.21059	0.971839	1.5822	1.50739	1.00741
evm.TU.Chr1.1478	Chr1:49852099-49859694	2.99332	3.45826	2.59029	4.24194	3.63911	4.34134	4.14945	2.99259	4.34079
evm.TU.Chr1.1482	Chr1:50024846-50034090	8.89682	8.2291	9.27845	8.27997	10.3579	9.32498	8.74194	9.0075	8.62437
evm.TU.Chr1.1479	Chr1:49869734-49915162	2.62124	1.32598	2.13713	2.38959	2.36589	2.09435	2.16261	2.03261	1.66061
evm.TU.Chr1.1480	Chr1:49915924-49917920	71.8614	24.287	31.3022	89.7063	53.1524	43.1354	83.3709	49.7926	34.9131
evm.TU.Chr1.1481	Chr1:49917976-50007952	47.3007	7.24556	12.3329	70.2216	19.5002	16.1943	62.5881	29.7874	17.0035
evm.TU.Chr1.1487	Chr1:50155905-50156132	0.134001	0	0.213944	0	0.354927	0.049557	0.218713	0.461618	0
evm.TU.Chr1.1488	Chr1:50161925-50167330	0.699615	0.420965	0.431767	0.817923	0.318765	0.593818	0.61844	0.632073	0.339348
evm.TU.Chr1.1483	Chr1:50039806-50041558	0	0	0	0	0	0	0	0	0
evm.TU.Chr1.1484	Chr1:50057537-50077266	6.8276	1.01935	2.76921	5.70213	2.97034	3.19912	5.58269	2.82763	1.85313
evm.TU.Chr1.1485	Chr1:50111854-50151820	5.35168	1.83706	3.6414	6.23905	4.61709	3.79224	5.87407	3.40362	3.53472
evm.TU.Chr1.1489	Chr1:50225670-50238973	34.8293	2.75967	15.8219	57.4409	19.4924	13.4331	44.4273	28.3063	23.8343
evm.TU.Chr1.1490	Chr1:50290656-50321822	32.5308	6.53053	14.468	87.5643	18.2363	16.8903	62.5478	30.476	16.8937
evm.TU.Chr1.1493	Chr1:50517206-50588826	9.92461	10.0214	9.78994	11.216	10.1486	9.97832	10.3905	10.5336	9.76054
evm.TU.Chr1.1492	Chr1:50350432-50491802	72.1049	31.5708	54.0502	102.964	71.7358	61.3078	80.9986	68.3901	62.5224
evm.TU.Chr1.1495	Chr1:50642927-50655176	9.6978	6.10702	8.81897	10.8702	10.1039	7.80117	7.97943	9.37159	8.95414
evm.TU.Chr1.1497	Chr1:50675194-50727242	0.736635	0.288165	0.422771	1.15813	0.514455	0.490913	0.407679	0.850525	0.788817
evm.TU.Chr1.1494	Chr1:50591364-50595218	477.361	844.626	649.338	306.999	552.551	666.075	425.139	561.117	542.041
evm.TU.Chr1.1498	Chr1:50748122-50760520	58.6115	107.941	64.35	61.4536	66.7644	80.4536	63.9375	76.9847	71.1427
evm.TU.Chr1.1499	Chr1:50764379-50777416	12.2642	6.562	7.20359	15.5588	9.51295	9.27249	10.1868	8.88092	9.13184
evm.TU.Chr1.1500	Chr1:50777783-50786103	1.2082	1.68113	1.56535	0.73202	1.37997	1.46765	1.23835	1.01537	1.5024
evm.TU.Chr1.1502	Chr1:50838289-50840928	3.63025	40.2976	14.1784	3.80272	18.7533	8.5529	26.7608	1.55992	17.5312
evm.TU.Chr1.1501	Chr1:50792676-50833133	5.99598	2.28751	5.68398	7.3319	7.23277	5.37043	5.38448	8.22006	6.34968
evm.TU.Chr1.1503	Chr1:50848395-50885399	15.584	4.38972	7.31153	15.8833	11.4707	8.53997	12.5026	11.403	12.2879
evm.TU.Chr1.1504	Chr1:50891141-50908654	0.624944	0.715138	0.175951	0.392698	0.895668	0.675639	1.2918	0.970058	0.335547
evm.TU.Chr1.1505	Chr1:50918550-50943698	4.03053	3.13128	5.12749	3.78433	3.88233	3.37326	4.60378	3.50623	4.37574
evm.TU.Chr1.1508	Chr1:50996274-51054274	15.847	17.3966	23.0386	11.9033	21.4489	19.4773	13.4455	16.5982	20.7568
evm.TU.Chr1.1509	Chr1:51057365-51058225	61.2819	13.3747	26.7127	52.423	39.6785	36.294	55.2462	43.8521	46.2835
evm.TU.Chr1.1510	Chr1:51063794-51094268	43.2309	49.7057	47.0803	43.461	48.9473	57.6114	46.1008	51.5547	43.4786
evm.TU.Chr1.1514	Chr1:51141248-51144835	12.248	11.3309	9.15057	11.1493	9.35303	10.6447	12.0803	10.5771	12.214
evm.TU.Chr1.1518	Chr1:51179228-51185526	0.048448	0	0	0	0.050472	0	0	0	0
evm.TU.Chr1.1519	Chr1:51185536-51193245	0.312397	0.064183	0.518159	0.438726	0.214015	0.266396	0.404921	0.22897	0.387645
evm.TU.Chr1.1516	Chr1:51156283-51162918	0	0	0	0	0	0	0.010574	0	0
evm.TU.Chr1.1517	Chr1:51164830-51172359	2.4363	1.07204	1.44237	2.21274	1.75832	1.48597	1.93147	2.25721	0.96744
evm.TU.Chr1.1521	Chr1:51212011-51214964	0	0	0.117685	0	0	0	0	0.141853	0.108465
evm.TU.Chr1.1512	Chr1:51108828-51123539	14.6383	2.77806	6.71435	16.9828	10.4628	8.15043	14.6935	11.2887	9.06935
evm.TU.Chr1.1513	Chr1:51128480-51139624	12.1687	8.88047	9.55087	14.5514	10.443	10.3953	11.7061	9.81297	10.5162
evm.TU.Chr1.1520	Chr1:51196324-51202599	3.64044	1.25171	2.19812	4.00159	2.08811	2.64463	2.723	3.96696	2.19111
evm.TU.Chr1.1523	Chr1:51262000-51276897	0.200984	0	0.222078	0.342556	0.395633	0.083552	0.252684	0.315024	0.139086
evm.TU.Chr1.1522	Chr1:51243124-51257850	13.7044	7.66792	8.82554	16.6501	9.50189	9.59704	16.3426	11.8781	10.7393
evm.TU.Chr1.1524	Chr1:51301299-51353068	3.71534	0.256592	1.36059	5.90245	1.67011	0.806991	4.89213	1.7644	1.63047
evm.TU.Chr1.1525	Chr1:51357921-51375461	63.2105	63.1058	62.552	57.5277	66.1933	64.7255	65.6388	62.6254	63.805
evm.TU.Chr1.1526	Chr1:51381644-51385890	35.7834	33.8776	31.3285	34.6573	41.5964	42.1252	37.4818	36.1461	37.2934
evm.TU.Chr1.1527	Chr1:51386024-51407170	10.5339	13.2835	12.9106	11.2802	11.894	10.5111	10.3794	11.027	10.0466
evm.TU.Chr1.1529	Chr1:51459846-51494822	0.141684	0.096712	0.228712	0.109291	0.075929	0.063006	0.087656	0.158874	0.055815
evm.TU.Chr1.1531	Chr1:51592081-51593644	0.053108	0	0.259464	0	0.055327	0.318716	0	0.057596	0
evm.TU.Chr1.1530	Chr1:51500544-51562816	0.453833	0.320148	0.574884	0.66422	0.56012	0.464082	0.713255	0.649904	0.715097
evm.TU.Chr1.1528	Chr1:51407427-51458142	12.4196	6.47806	12.6012	7.98894	12.4324	10.8917	9.17882	12.229	12.6951
evm.TU.Chr1.1541	Chr1:51844762-51853065	4.99801	2.36891	3.89948	5.58275	3.33623	2.47935	4.11152	3.64476	3.95811
evm.TU.Chr1.1532	Chr1:51624862-51660445	9.92034	3.88546	5.42588	9.65885	8.25302	6.3122	9.61439	6.99247	6.12274
evm.TU.Chr1.1533	Chr1:51664949-51674032	0.106764	0.026125	0.66766	0.322302	0.24027	0.168743	0.268932	0.293382	0.150919
evm.TU.Chr1.1536	Chr1:51683234-51683777	0	0	0	0	0	0	0	0	0
evm.TU.Chr1.1539	Chr1:51699154-51707232	0	0	0	0.095547	0	0	0	0	0
evm.TU.Chr1.1542	Chr1:51855294-51888357	32.6192	30.1908	30.4201	30.1824	31.5309	29.462	31.2786	30.2667	34.4583
evm.TU.Chr1.1543	Chr1:51904476-51913634	54.5679	75.5613	58.6415	39.44	55.3966	67.7522	46.4392	57.5786	57.9644
evm.TU.Chr1.1545	Chr1:51934181-51948334	24.6136	24.6455	21.8107	23.4184	24.0391	29.417	24.2467	25.5976	24.8752
evm.TU.Chr1.1546	Chr1:51959613-52064726	4.39777	1.75692	3.10731	4.31524	2.71558	2.90607	4.61719	3.23046	2.59023
evm.TU.Chr1.1547	Chr1:52083218-52109778	8.79856	2.13637	4.33682	12.3261	5.8368	4.39924	10.1964	6.01456	5.79082
evm.TU.Chr1.1550	Chr1:52147732-52153225	2.27531	2.70691	3.03097	1.76952	2.36802	2.36086	2.96414	2.27401	1.82097
evm.TU.Chr1.1549	Chr1:52140354-52144376	28.185	5.15519	19.4014	32.4821	17.9863	17.0198	33.5696	20.1933	18.0191
evm.TU.Chr1.1551	Chr1:52155984-52165373	4.72042	3.21125	5.16	4.95257	6.44428	5.09207	3.5879	4.68363	5.44697
evm.TU.Chr1.1552	Chr1:52168037-52172498	4.80596	3.49296	3.72844	0.99594	1.71364	2.02921	2.10884	3.07585	8.02138
evm.TU.Chr1.1553	Chr1:52178981-52214982	6.29965	2.33665	3.08869	7.68398	4.11027	3.25961	5.30736	4.52083	3.22359
evm.TU.Chr1.1554	Chr1:52221834-52241274	6.06682	3.54905	6.40685	8.42018	5.63781	6.08295	7.05836	7.56952	5.99098
evm.TU.Chr1.1555	Chr1:52249199-52254527	14.9496	4.69784	6.18895	17.7433	7.1653	6.92749	16.2599	9.01413	10.1381
evm.TU.Chr1.1556	Chr1:52256442-52260161	4.57949	2.47786	3.63353	5.66886	3.8436	3.73379	4.72824	3.98986	2.97199
evm.TU.Chr1.1557	Chr1:52260362-52264658	1.07211	0.18467	0.589208	2.17756	0.798715	0.835928	1.36456	0.454221	0.316463
evm.TU.Chr1.1558	Chr1:52268009-52275128	47.6208	59.7517	60.7797	40.4263	55.7754	50.0971	46.7078	47.7415	53.2404
evm.TU.Chr1.1559	Chr1:52286966-52296751	30.1055	18.2658	20.0772	27.4353	23.1833	24.4398	26.0009	23.7642	23.6291
evm.TU.Chr1.1561	Chr1:52344574-52361087	7.77252	4.29171	7.01185	7.44027	6.7609	5.74191	7.51998	7.80058	7.44419
evm.TU.Chr1.1565	Chr1:52541734-52553854	0.380651	0.20109	0.363005	0.204179	0.367426	0.461448	0.586692	0.332685	0.363342
evm.TU.Chr1.1562	Chr1:52381450-52495206	1.40129	0	0.22857	1.18941	0.318663	0.150363	1.08105	0.911062	0.432196
evm.TU.Chr1.1563	Chr1:52510724-52533865	2.8794	2.24052	3.43286	2.69721	3.27596	3.319	3.47678	3.30918	2.95009
evm.TU.Chr1.1568	Chr1:52566314-52584952	2.9966	1.30614	1.41836	4.11884	1.36139	1.65583	3.17469	2.37563	1.83089
evm.TU.Chr1.1569	Chr1:52634132-52746882	16.2165	17.1764	18.854	16.896	14.4592	14.5708	15.4781	17.4295	17.0727
evm.TU.Chr1.1570	Chr1:52765725-52807410	2.55758	1.41554	2.92305	3.78072	2.61402	3.39085	3.29333	2.70781	2.97007
evm.TU.Chr1.1573	Chr1:52838566-52863430	47.7861	39.6075	45.2948	40.4008	52.7864	49.0615	46.4003	54.3673	59.453
evm.TU.Chr1.1576	Chr1:52938066-52945099	1.27363	0.651241	1.39243	0.42092	1.08831	0.644483	0.867748	0.576788	0.482399
evm.TU.Chr1.1574	Chr1:52878319-52908423	75.8283	29.549	41.7478	82.0112	55.0411	52.1684	77.6019	62.6874	60.3597
evm.TU.Chr1.1581	Chr1:53219971-53295063	2.76838	0.967795	0.980722	4.88382	1.84376	1.68571	4.68899	2.8045	1.87673
evm.TU.Chr1.1577	Chr1:52948357-52958519	9.87645	4.24732	6.01776	11.2419	8.17998	6.66568	9.49664	6.67565	7.40017
evm.TU.Chr1.1578	Chr1:52963374-52987668	13.472	12.9189	23.2309	12.784	16.9035	12.2631	17.3721	10.8267	13.1546
evm.TU.Chr1.1583	Chr1:53511203-53525965	2.41528	1.96594	3.22366	3.24616	3.91426	4.1605	1.35214	4.28304	3.7395
evm.TU.Chr1.1584	Chr1:53527244-53554574	14.7814	14.4436	14.9747	11.3509	14.9383	13.2902	13.0562	14.6942	16.7536
evm.TU.Chr1.1586	Chr1:53607210-53613478	6.72613	4.38068	2.79958	6.68604	7.94326	5.72325	6.67491	6.43292	4.60508
evm.TU.Chr1.1587	Chr1:53613505-53626128	14.3033	9.89517	10.9694	12.505	14.0728	11.8922	10.9709	12.5835	13.7458
evm.TU.Chr1.1588	Chr1:53627296-53633362	0.084588	0	0.030501	0.013242	0	0.024022	0.01788	0.037681	0
evm.TU.Chr1.1589	Chr1:53637273-53640295	11.5543	12.8284	12.8614	10.0772	11.1275	12.4317	10.8444	12.6196	13.3878
evm.TU.Chr1.1590	Chr1:53643195-53658772	9.01816	5.72055	8.04429	9.40108	8.68009	7.44569	7.85684	8.10767	8.83024
evm.TU.Chr1.1593	Chr1:53695647-53700734	0.068584	0	0	0	0	0	0	0	0.182537
evm.TU.Chr1.1595	Chr1:53710477-53752675	0	0.180194	0	0.04961	0.062873	0.178836	0.058355	0.197673	0
evm.TU.Chr1.1592	Chr1:53672946-53689735	0.488799	0.459164	0.149477	0.104408	0.265265	0.226039	0.270047	0.158184	0.317123
evm.TU.Chr1.1591	Chr1:53661504-53670012	6.20143	4.44874	6.96432	5.22115	5.09857	6.27761	6.57284	6.24772	6.48637
evm.TU.Chr1.1600_evm.TU.Chr1.1597	Chr1:53769882-53953814	9.6349	2.75049	5.07041	11.461	6.00776	4.91381	8.93483	5.66681	4.88234
evm.TU.Chr1.1602	Chr1:53983096-53989302	0.761436	1.19817	0.261413	0.632514	0.577494	0.348748	0.953718	1.07398	0.68679
evm.TU.Chr1.1601	Chr1:53961429-53981531	24.1213	21.9554	20.5384	23.279	21.7201	22.416	22.7571	21.2655	22.0555
evm.TU.Chr1.1605	Chr1:54027907-54030597	2.22585	2.09869	2.54083	1.45147	2.29552	2.36637	1.61471	2.63967	2.13674
evm.TU.Chr1.1603	Chr1:53993669-54017140	0.937686	0.838908	1.29111	1.84019	1.61373	1.07704	1.62381	0.868533	0.655796
evm.TU.Chr1.1604	Chr1:54023373-54026158	101.514	131.137	131.961	78.5958	126.123	130.341	115.71	118.891	138.943
evm.TU.Chr1.1606	Chr1:54032655-54046569	4.1321	1.44492	2.39517	6.02203	3.67794	3.23923	4.69296	3.62837	3.39761
evm.TU.Chr1.1607	Chr1:54049157-54060662	6.7088	1.54049	2.36496	6.38448	3.87059	3.59102	4.05457	2.80161	2.2465
evm.TU.Chr1.1609	Chr1:54099372-54113638	0.639315	0.596501	0.315889	0.306907	0.311445	0.323032	0.464089	0.397342	0.472759
evm.TU.Chr1.1608	Chr1:54066580-54089000	56.5909	48.08	55.059	53.3492	53.694	54.3799	51.7139	56.3471	57.2123
evm.TU.Chr1.1612	Chr1:54150863-54176644	25.7403	18.6892	21.7537	23.87	27.6356	22.4231	20.1877	22.9976	23.6374
evm.TU.Chr1.1613	Chr1:54179710-54184066	38.2476	55.8116	51.236	32.2184	45.1873	43.8302	36.5403	44.658	54.0139
evm.TU.Chr1.1615	Chr1:54202005-54209440	0.013668	0.053857	0	0	0.029355	0.072472	0.027064	0	0.040558
evm.TU.Chr1.1617	Chr1:54247582-54248739	0	0.180159	0	0.051821	0	0	0	0	0.079396
evm.TU.Chr1.1619	Chr1:54257232-54258836	0	0	0	0	0	0	0	0	0
evm.TU.Chr1.1614	Chr1:54185793-54197364	1.46298	2.0492	2.32697	0.794922	1.20234	0.908717	1.22234	0.717824	1.25776
evm.TU.Chr1.1616	Chr1:54239253-54246462	1.3509	2.07542	1.15163	1.3376	1.19741	1.65577	1.77284	1.42555	1.33435
evm.TU.Chr1.1627	Chr1:54464780-54469162	11.6648	7.9095	10.4207	14.6294	10.1239	12.618	15.6729	8.60333	10.5685
evm.TU.Chr1.1621	Chr1:54269133-54270736	1.00518	0	0.204668	1.16929	0.578072	0.255447	0.24142	0.92934	0
evm.TU.Chr1.1625	Chr1:54388866-54440193	11.0259	1.30095	4.06576	24.0908	5.26899	3.61187	23.3043	8.44109	4.77023
evm.TU.Chr1.1626	Chr1:54446276-54460138	26.1452	20.4218	28.8657	27.4813	25.3518	27.7079	24.9452	27.9411	25.8177
evm.TU.Chr1.1628	Chr1:54473405-54486690	1.47671	1.34439	1.09349	2.21374	1.37817	1.14552	1.65838	1.07097	0.602542
evm.TU.Chr1.1629	Chr1:54490483-54506641	40.3929	12.4605	14.9142	30.1587	25.6422	23.9431	29.0558	26.3868	27.1372
evm.TU.Chr1.1638	Chr1:54811407-54819937	0.019923	0.135829	0.131296	0.116299	0.043249	0.106062	0.048927	0.138955	0.094336
evm.TU.Chr1.1636	Chr1:54799456-54809185	0	0	0	0	0.009096	0.015721	0	0	0
evm.TU.Chr1.1637	Chr1:54807961-54811301	0.621934	1.3769	0.738968	0.905378	1.118	0.837771	0.894427	1.16242	1.36426
evm.TU.Chr1.1630	Chr1:54510566-54528214	27.0093	12.5119	18.3383	29.7799	23.6174	22.072	23.4471	27.1107	24.105
evm.TU.Chr1.1631	Chr1:54537804-54643456	8.10003	5.62987	8.85755	5.36162	9.70889	6.48452	7.71383	8.41431	8.63576
evm.TU.Chr1.1642	Chr1:54861610-54862197	0.574949	0.710752	0.123607	0.460201	0.068989	0.334628	0.207421	0.120803	0
evm.TU.Chr1.1643	Chr1:54866376-54880345	0	0	0	0	0	0	0.146477	0	0
evm.TU.Chr1.1644	Chr1:54918744-54924017	1.50664	2.45673	1.56855	1.99216	2.68143	1.23905	2.3211	3.68281	3.37259
evm.TU.Chr1.1645	Chr1:54925305-54927053	5.0987	0.796535	1.64801	3.55128	2.37396	2.89585	3.28419	3.53755	2.50011
evm.TU.Chr1.1647	Chr1:54944207-54945703	5.01605	0.318616	1.01045	8.21086	2.39824	1.99317	8.00079	2.03368	1.92453
evm.TU.Chr1.1648	Chr1:54971451-54973139	0.141874	0	0.81371	0.576844	0.550804	0.324452	0.136493	0.45428	0.359869
evm.TU.Chr1.1649	Chr1:54984784-54990194	1.67811	2.14805	2.74723	1.56499	2.63691	2.2732	1.78583	2.31725	2.9256
evm.TU.Chr1.1639	Chr1:54822140-54827047	106.256	319.369	124.305	113.397	147.087	263.398	191.85	179.905	211.49
evm.TU.Chr1.1640	Chr1:54830152-54836104	23.5869	26.3708	20.1817	17.5286	31.6825	29.1027	15.9869	25.6555	30.599
evm.TU.Chr1.1641	Chr1:54836838-54850437	114.469	113.824	113.332	116.471	97.7233	103.992	123.871	105.392	95.1968
XLOC_001919	Chr1:54998602-55000520	1.49443	1.67965	2.0156	1.50396	3.55281	2.35257	2.51808	1.98591	1.45533
evm.TU.Chr1.1652	Chr1:55001768-55012562	0.783585	0.579464	0.657847	0.466625	0.898717	0.42475	0.654855	1.53327	0.71839
evm.TU.Chr1.1653	Chr1:55014051-55016641	2.14329	1.48177	2.234	1.33368	2.06696	1.9882	2.64683	1.39889	2.24688
XLOC_001921	Chr1:55018997-55028414	3.37648	2.5907	4.59668	2.93599	5.00869	4.23568	4.46009	4.03286	5.39293
evm.TU.Chr1.1654	Chr1:55036170-55049035	0.349119	0.189073	0.204512	0.40485	0.361981	0.48011	0.365918	0.073996	0.432504
evm.TU.Chr1.1655	Chr1:55054306-55089639	1.11833	0.374014	1.40821	1.34269	0.465001	0.957116	0.963112	0.895223	0.569433
evm.TU.Chr1.1657	Chr1:55108108-55119770	0.063041	0.094055	0.119704	0.120149	0.173593	0.117832	0.169907	0	0.13203
evm.TU.Chr1.1658	Chr1:55120886-55128905	0.069923	0	0.147756	0.060068	0	0.041485	0	0.050904	0
evm.TU.Chr1.1659	Chr1:55137574-55142691	0.335098	0.213526	0.131893	0.187471	0.070844	0.224397	0.105769	0	0.143614
evm.TU.Chr1.1656	Chr1:55093665-55103061	4.6162	1.54456	3.72066	4.13919	4.85119	3.02857	3.07398	3.78866	2.87379
evm.TU.Chr1.1650	Chr1:54993619-54996795	1607.6	2601.43	2088.85	1152.88	1569.11	1693.42	1473.84	1790.24	1846.74
evm.TU.Chr1.1660	Chr1:55147551-55152205	284.393	213.689	266.402	200.107	235.008	256.861	296.728	228.308	266.468
evm.TU.Chr1.1664	Chr1:55247947-55261101	0.118901	0	0	0.089326	0.153752	0.154059	0	0.130067	0.108805
evm.TU.Chr1.1662	Chr1:55189643-55241167	5.75883	0.782539	2.12302	7.02395	2.06027	1.64508	6.8327	3.06018	2.13788
evm.TU.Chr1.1663	Chr1:55241365-55244092	12.0325	2.79777	4.41903	15.2932	7.40608	3.86341	12.3504	7.18622	5.54532
XLOC_001928	Chr1:55379828-55380199	0	0	0.145158	0.552261	0	0	0.201488	0	0
XLOC_001927	Chr1:55374369-55378998	0.472458	0.16905	0.287082	0.673771	0.23133	0.258148	0.100953	0.399631	0.102409
evm.TU.Chr1.1667	Chr1:55304857-55315058	30.6246	28.395	19.1007	23.2305	24.5321	21.8955	21.9101	20.7102	21.7431
XLOC_001926	Chr1:55347914-55369459	1.02317	0.449956	0.599854	1.32712	1.19169	1.50224	1.32103	1.84509	1.7427
evm.TU.Chr1.1666	Chr1:55283720-55301591	43.4022	24.7706	38.9535	52.2314	43.1654	34.9833	43.3097	50.1998	43.4125
evm.TU.Chr1.1669	Chr1:55386849-55394419	0.928253	0.475915	0.870417	0.724477	0.660943	0.358147	0.403976	0.477214	0.214564
evm.TU.Chr1.1670	Chr1:55396694-55409744	0.23163	0	0.042789	0.100173	0.071533	0	0.285594	0.030003	0.044774
evm.TU.Chr1.1671	Chr1:55468837-55628909	3.61427	0.458847	1.06789	3.34797	1.33218	1.14557	4.19288	2.14755	1.06735
evm.TU.Chr1.1672	Chr1:55712105-55723119	18.1176	17.1136	22.4948	16.8221	20.9787	20.778	17.6809	18.5083	23.3499
evm.TU.Chr1.1674	Chr1:55743102-55766359	5.54263	2.07167	2.58569	8.48222	3.56801	3.33659	7.34305	5.10695	3.31972
evm.TU.Chr1.1675	Chr1:55798471-55809168	14.9433	11.5572	13.8107	14.1105	17.6441	13.8	11.9114	11.8463	18.7953
evm.TU.Chr1.1676	Chr1:55812723-55818153	25.0676	29.0253	32.176	22.6908	27.7459	27.301	29.5051	26.2686	27.9491
evm.TU.Chr1.1673	Chr1:55725648-55731236	1324.07	2639.12	1648.4	1079.31	1340.26	1792.33	1452.51	1498.66	1514.27
evm.TU.Chr1.1677	Chr1:55835649-55864584	1.55185	0.140244	1.72032	1.74187	1.07037	0.758466	1.16718	1.11695	0.462135
evm.TU.Chr1.1678	Chr1:55859104-55872394	5.51692	3.57815	5.66593	5.92028	5.78483	4.38022	4.78521	5.35251	3.83487
evm.TU.Chr1.1679	Chr1:55876351-55917602	5.84019	1.21599	3.42352	5.20925	4.33791	3.31357	4.03837	4.89893	4.01423
evm.TU.Chr1.1680	Chr1:55949820-55970360	107.767	9.08033	46.5866	83.4829	67.3558	65.6902	43.8062	34.9481	12.5934
evm.TU.Chr1.1681	Chr1:55970374-55971736	139.036	22.9007	77.0935	116.912	109.648	115.991	76.9771	60.9537	30.6343
evm.TU.Chr1.1689	Chr1:56356477-56367457	3.58194	4.79841	3.153	2.37109	2.56498	2.13282	3.43218	3.95554	4.95517
evm.TU.Chr1.1690	Chr1:56380155-56381272	1.07159	0.309914	0.307165	0.606408	0.33168	0.143921	0.686789	0	1.45508
evm.TU.Chr1.1691	Chr1:56381849-56383579	0.303106	0	0	0.281895	0	0	0.116999	0	0
evm.TU.Chr1.1684	Chr1:56053914-56130713	5.67369	0.982423	2.56152	8.34692	3.8489	2.67733	6.15143	3.31206	2.77306
evm.TU.Chr1.1685	Chr1:56136760-56143974	10.6089	6.5808	7.53913	13.1486	8.73065	8.39692	11.8625	9.45653	6.97665
evm.TU.Chr1.1686	Chr1:56145900-56151631	3.65632	0.857883	2.01386	6.45541	1.41459	3.41698	5.93626	1.94459	1.84542
evm.TU.Chr1.1687	Chr1:56157273-56175382	9.13434	5.40307	9.25953	8.83995	9.37415	7.75775	8.42413	8.76956	8.65935
evm.TU.Chr1.1688	Chr1:56180649-56349287	2.67068	0.686373	1.89724	3.21826	1.97001	1.35459	2.74176	2.05999	1.46427
evm.TU.Chr1.1692	Chr1:56391451-56392005	0	0	0	0	0	0	0	0	0
evm.TU.Chr1.1693	Chr1:56397185-56409552	1.09291	0	0.293649	1.08719	0.653257	0.321294	1.22953	0.49132	0.620277
evm.TU.Chr1.1694	Chr1:56433198-56513220	3.70978	0.865868	1.4522	4.43705	2.35517	1.90395	3.51781	2.27146	1.87988
evm.TU.Chr1.1697	Chr1:56563032-56563936	0.360014	0	0	0.140862	0.13792	0.05675	0.027127	0.486486	0.172653
evm.TU.Chr1.1698	Chr1:56569019-56569960	0.166194	0.125321	0.22163	0.120172	0.448964	0.3662	0.150463	0.329441	0.159514
evm.TU.Chr1.1699	Chr1:56571151-56585284	7.80177	5.42087	9.36986	9.00962	8.23483	7.80824	7.20811	8.61522	7.26383
evm.TU.Chr1.1700	Chr1:56585471-56598201	15.5868	8.53574	15.4267	17.6616	16.1168	13.0689	12.7807	15.73	13.4367
evm.TU.Chr1.1702	Chr1:56608892-56616130	0.381896	0.307402	0.526298	0.444636	0.573203	0.630114	0.414098	1.37528	0.952372
evm.TU.Chr1.1701	Chr1:56599987-56606531	6.22734	4.3106	7.37534	6.48763	6.1504	6.19238	5.67594	7.34157	7.70367
evm.TU.Chr1.1703	Chr1:56618369-56629587	0.317484	0.359884	0.489349	0.484922	0.354966	0.631152	0.281823	0.205075	0.443363
evm.TU.Chr1.1704	Chr1:56631896-56639417	0.765939	0.848718	1.8984	0.373278	0.790656	0.682576	0.462036	0.74785	0.854276
evm.TU.Chr1.1705	Chr1:56641577-56653087	56.285	46.6825	53.4878	53.8321	52.8557	50.8246	54.8255	58.855	57.0193
evm.TU.Chr1.1706	Chr1:56655477-56711269	10.1057	6.13582	9.16958	12.1527	9.20689	7.67176	10.3702	8.82098	8.21981
evm.TU.Chr1.1707	Chr1:56725571-56744536	11.9492	13.9368	15.1493	12.026	12.8554	12.8344	9.76701	14.6628	14.1402
evm.TU.Chr1.1709	Chr1:56806072-56806931	0	0	0	0.096972	0	0	0	0	0
evm.TU.Chr1.1710	Chr1:56811759-56812884	0.214292	0.987062	0	0.305301	0.670982	0.918589	0.82789	0.1558	0.187352
evm.TU.Chr1.1711	Chr1:56842964-56849312	0.226803	0.3716	0.057387	0.553248	0	0.382137	0.218082	0.218636	0.177362
evm.TU.Chr1.1712	Chr1:56850556-56875563	0.249932	0.308268	0.291899	0.275717	0.328302	0.223027	0.240238	0.456011	0.344241
evm.TU.Chr1.1708	Chr1:56757789-56778653	24.8306	21.3223	23.538	25.9043	25.1501	29.7716	22.4154	19.5143	21.6493
evm.TU.Chr1.1714	Chr1:56914445-57072036	1.35219	0.034286	0.43405	3.06124	0.475202	0.336848	1.92482	0.745904	0.286244
evm.TU.Chr1.1715	Chr1:57130336-57131496	4.42878	0	1.84077	4.7961	1.64761	1.92604	3.02295	4.01635	2.6775
evm.TU.Chr1.1718	Chr1:57193717-57196288	0	0	0	0.046727	0	0.069021	0	0	0.22534
evm.TU.Chr1.1716	Chr1:57173516-57183206	12.7596	21.6816	13.4254	9.34211	12.0755	16.2971	13.963	11.0494	11.8114
evm.TU.Chr1.1719	Chr1:57205395-57439577	27.1633	16.9469	15.7574	29.1212	23.6648	18.9395	30.927	22.5373	19.919
evm.TU.Chr1.1721	Chr1:57610205-57636395	6.61821	0.895969	2.68732	9.8455	3.28658	2.59735	7.39217	4.20682	2.82775
evm.TU.Chr1.1722	Chr1:57661218-57673636	0	0	0	0	0	0	0	0	0
evm.TU.Chr1.1723	Chr1:57678154-57745302	3.05869	0.658508	0.79231	6.04207	1.02289	0.960242	3.31963	1.37007	1.44861
evm.TU.Chr1.1724	Chr1:57757692-57758151	0.301922	0.077674	0.210088	0.658388	0.116602	0.088718	0.398091	0.253174	0
evm.TU.Chr1.1725	Chr1:57762797-57797882	30.0096	18.3558	28.6423	33.5219	27.0269	23.6792	27.1615	26.3021	26.2983
evm.TU.Chr1.1726	Chr1:57798339-57821271	6.54716	1.08161	2.0268	12.8528	2.11306	2.95766	10.185	4.00783	2.87434
evm.TU.Chr1.1729	Chr1:57833904-57835738	34.2418	41.8916	36.1141	35.773	41.5832	42.4417	38.6036	40.3062	38.4959
evm.TU.Chr1.1730	Chr1:57836635-57859964	1.36843	0.763609	0.289624	0.61841	0.95308	0.714454	1.17938	0.410018	0.911381
evm.TU.Chr1.1731	Chr1:57872731-57883099	6.36928	2.17111	4.2013	5.41842	5.14712	3.88711	3.13788	2.51525	2.41771
evm.TU.Chr1.1727	Chr1:57822972-57827931	988.849	1797.46	1255.14	657.483	951.472	1309.4	960.109	1181.48	1262.67
evm.TU.Chr1.1732	Chr1:57890136-57917776	52.9102	27.5152	29.1009	43.0102	39.6359	36.6162	48.8535	41.1294	43.2075
evm.TU.Chr1.1733	Chr1:57924499-57939756	9.13098	4.79315	7.36133	8.69119	7.92558	7.97245	6.40068	8.73442	9.69381
XLOC_000808	Chr1:57943231-57994529	7.88176	11.4949	6.00614	7.93483	6.24985	5.96321	5.65322	10.9057	3.9113
XLOC_001967	Chr1:57943236-57990469	33.2647	23.797	35.9695	23.5182	27.4354	29.9481	30.1525	40.4961	34.5821
XLOC_000809	Chr1:57947516-57948864	18.8026	23.9668	24.1688	17.0307	15.2536	17.3044	14.8768	22.7148	22.5306
XLOC_001969	Chr1:57951112-57952118	0.289703	0.397033	1.15619	0.62742	0.681664	0.833002	0.289623	1.23542	0.524042
XLOC_001970	Chr1:57992955-57994529	0.953826	2.56615	2.92176	1.66806	2.8916	2.90252	2.00026	2.17525	1.30171
evm.TU.Chr1.1735	Chr1:58004356-58013318	6.70051	1.0637	1.79655	10.4467	3.48964	3.53118	9.13426	3.85848	3.10702
evm.TU.Chr1.1738	Chr1:58074590-58078507	0	0	0	0.265548	0	0	0	0	0
evm.TU.Chr1.1739	Chr1:58078580-58080538	0	0	0	0	0	0	0	0	0
evm.TU.Chr1.1736	Chr1:58019266-58031375	2.92249	2.83885	3.53107	2.38024	3.21806	3.39666	2.63072	2.94642	3.31241
evm.TU.Chr1.1737	Chr1:58034648-58042199	1.00492	1.47938	0.892321	1.69478	1.27476	1.55238	1.14178	1.40356	1.3253
evm.TU.Chr1.1741	Chr1:58091930-58099485	1.19451	1.69748	1.42236	1.05993	0.739246	1.26389	0.87066	0.727	0.922476
evm.TU.Chr1.1742	Chr1:58105061-58118015	3.02896	1.27385	2.88664	3.83487	2.76848	1.8776	3.39249	2.33267	1.69639
evm.TU.Chr1.1743	Chr1:58124887-58151074	0.865041	0.335738	0.381986	1.47692	0.913508	0.510083	0.533852	0.627972	0.43998
evm.TU.Chr1.1745	Chr1:58172094-58174217	0.297129	0	0	0	0	0	0.197726	0.210608	0
evm.TU.Chr1.1744	Chr1:58157598-58171531	0.168749	0.199125	0.185332	0.469575	0.263447	0.133694	0.436073	0.348363	0.08639
evm.TU.Chr1.1747	Chr1:58182865-58206110	0.168647	0.063713	0.030568	0.057008	0.062502	0.133013	0.128923	0.013486	0.029635
evm.TU.Chr1.1749	Chr1:58229111-58237406	6.90422	2.21504	3.99054	7.72353	5.69886	5.08005	6.62701	4.96192	4.03727
evm.TU.Chr1.1750	Chr1:58248907-58251606	3.82586	1.59582	2.4284	5.94335	2.16628	1.80821	4.00531	2.82364	2.27744
evm.TU.Chr1.1751	Chr1:58259543-58268553	50.959	60.177	58.1963	63.352	63.0227	55.1107	55.9394	54.994	57.3668
evm.TU.Chr1.1759	Chr1:58513245-58519869	4.22932	0.293172	2.19901	7.56901	1.79128	2.25068	9.02031	1.88697	0.911467
evm.TU.Chr1.1752	Chr1:58272928-58280669	7.78775	7.28988	8.37912	7.95559	7.84593	7.39976	9.40812	7.45106	8.44373
evm.TU.Chr1.1753	Chr1:58281335-58286208	8.86887	8.51587	9.22757	7.00221	6.56622	7.60422	8.74097	8.40175	9.1071
evm.TU.Chr1.1754	Chr1:58289751-58304419	10.0582	8.33385	10.2126	10.0116	11.3359	10.2441	9.39735	10.1325	9.68173
evm.TU.Chr1.1755	Chr1:58306525-58308430	7.07071	9.57201	7.00399	8.32586	9.48136	8.01505	9.7004	11.5154	10.0418
evm.TU.Chr1.1756	Chr1:58324560-58385379	7.86532	1.45546	2.83381	12.819	3.59149	3.17323	12.1215	4.02086	3.14188
evm.TU.Chr1.1761	Chr1:58538610-58552618	0.181534	0.215719	0.332586	0.347674	0.094559	0.421246	0.278393	0.589967	0.118372
evm.TU.Chr1.1762	Chr1:58554234-58564347	0.035958	0.017656	0.120777	0.074733	0	0.015414	0.034076	0.019498	0.046816
evm.TU.Chr1.1760	Chr1:58522414-58535024	1.6903	1.25035	1.36241	2.20713	1.79265	2.13753	2.11339	1.72762	2.03421
evm.TU.Chr1.1763	Chr1:58592750-58604578	0.251623	0.274068	0.372203	0.064344	0.158646	0.168605	0.227225	0.082622	0.458441
evm.TU.Chr1.1764	Chr1:58613133-58622116	1.39606	1.25254	0.735749	0.95954	0.906129	0.870838	0.794026	0.897633	0.668492
evm.TU.Chr1.1765	Chr1:58622118-58629839	0.99903	0.180961	0	0.675174	0.488327	0.312595	0.869354	0	0
evm.TU.Chr1.1766	Chr1:58634157-58639858	0.216173	0.517401	0	0.517667	0.649156	0.675664	0.313317	0.750444	0.87002
evm.TU.Chr1.1767	Chr1:58642854-58663325	2.06256	1.00183	1.49701	2.63504	1.35159	1.2878	1.74094	1.92534	1.06481
evm.TU.Chr1.1768	Chr1:58667885-58682091	17.538	17.4838	17.2372	15.8036	16.1576	14.1886	14.9905	19.2604	16.4207
evm.TU.Chr1.1769	Chr1:58688408-58695339	26.3315	51.3801	43.8814	33.4709	39.474	40.4295	28.3572	35.3331	39.1669
evm.TU.Chr1.1770	Chr1:58697228-58704580	5.34528	3.96057	4.21361	6.10406	4.89768	6.66851	5.66172	5.23204	4.60862
evm.TU.Chr1.1771	Chr1:58718853-58720609	65.9824	76.9158	60.746	53.499	62.9953	69.7431	54.7256	69.3393	74.4221
evm.TU.Chr1.1772	Chr1:58725267-58756563	5.1142	1.48584	2.72092	6.7686	3.95652	3.3649	4.78509	3.76917	3.16182
evm.TU.Chr1.1774_evm.TU.Chr1.1773	Chr1:58770464-58864531	6.35572	4.73405	6.62959	6.92196	5.15844	5.85608	5.3768	5.98881	4.57882
evm.TU.Chr1.1775	Chr1:58884374-58923927	11.3601	11.4083	8.3553	12.3094	9.57836	10.5473	10.6588	8.49793	10.2969
evm.TU.Chr1.1776	Chr1:58931272-58940411	7.61729	5.08447	6.62003	7.28943	6.54286	6.43004	7.34559	6.54344	6.80456
evm.TU.Chr1.1779	Chr1:58988662-59004260	2.26496	0.42871	1.05744	2.8566	1.22586	0.773728	2.74913	1.68055	1.14425
evm.TU.Chr1.1777	Chr1:58942314-58949473	127.073	150.53	124.193	135.952	132.988	148.456	147.428	139.279	125.813
evm.TU.Chr1.1780	Chr1:59006880-59007350	29.0394	30.1228	26.1886	24.5242	24.5638	36.2558	25.2749	29.0997	37.6098
evm.TU.Chr1.1781	Chr1:59007371-59011091	11.324	11.4363	15.1303	15.5352	13.3344	17.3007	12.9179	11.5994	13.5772
evm.TU.Chr1.1783	Chr1:59068623-59070057	0.137686	0	0.261822	0.095454	0	0	0	0.095083	0
evm.TU.Chr1.1782	Chr1:59047296-59068591	0.826189	0.181235	1.10556	0.950577	0.433199	0.266535	0.503949	0.088695	0.070828
XLOC_000829	Chr1:59016275-59021494	2.60482	0.955043	2.33652	2.02254	2.95994	1.31037	1.24031	1.88481	1.83609
XLOC_001994	Chr1:59016275-59035289	17.5945	18.1837	19.4663	22.5417	23.5176	23.1925	17.565	24.2458	22.9471
XLOC_001995	Chr1:59030669-59033734	3.2638	0	0.152947	0.04922	0	0.050031	0	0	0
evm.TU.Chr1.1792	Chr1:59213339-59225997	2.98962	0.651721	3.23809	4.00955	2.42145	1.83559	3.359	2.01611	1.99156
evm.TU.Chr1.1793	Chr1:59232931-59269423	4.27999	2.42181	3.90235	4.48828	3.80637	3.26691	3.88608	3.85701	3.11937
evm.TU.Chr1.1794	Chr1:59272499-59313886	4.72188	1.73282	3.76555	4.0705	3.65761	3.79907	2.03896	2.77623	1.53625
evm.TU.Chr1.1795	Chr1:59318178-59333359	1.73301	0.773914	0.970388	1.41448	1.00558	1.51323	0.907285	1.11498	0.693292
evm.TU.Chr1.1798	Chr1:59381086-59385737	0.831095	0.647056	0.443389	0.219773	0.727885	0.797761	0.61067	0.734867	0.456709
evm.TU.Chr1.1797	Chr1:59361793-59379923	11.5438	6.55187	10.875	11.0095	12.1808	9.38755	10.4343	11.6152	10.9559
evm.TU.Chr1.1784	Chr1:59109635-59126746	3.26494	4.24707	4.40742	4.58643	4.62916	4.19267	4.29786	3.45169	4.2799
evm.TU.Chr1.1785	Chr1:59129471-59136857	5.93889	5.22653	5.30442	5.42912	5.20278	6.13039	6.14609	6.2249	5.11713
evm.TU.Chr1.1786	Chr1:59139605-59143997	17.4527	13.3788	18.0026	18.8425	17.6729	15.561	17.2224	13.2647	15.667
evm.TU.Chr1.1787	Chr1:59150942-59153684	2082.1	3927.74	2488.89	1734.21	2154.48	2908.26	2169.29	2467.31	2451.7
evm.TU.Chr1.1788	Chr1:59156219-59162165	0	0	0.052114	0.479992	0.309856	0	0.054478	0	0
evm.TU.Chr1.1789	Chr1:59162337-59164718	0.496322	0.193714	0.354359	0.325364	0.676119	0.369219	0.432264	0.744677	0.728091
evm.TU.Chr1.1790	Chr1:59173589-59189800	5.6733	3.57669	3.64095	8.00675	4.10807	4.20557	6.82166	3.8636	3.59723
XLOC_000834	Chr1:59210708-59211087	0.75728	0.598544	0.819741	1.16755	0.98166	1.1218	1.88946	0.929209	0.758252
evm.TU.Chr1.1799	Chr1:59417837-59436673	1.4727	0.205978	1.25732	2.37103	0.909494	0.656333	1.98297	0.943472	0.605016
XLOC_000839	Chr1:59391660-59409346	39.2987	63.7172	58.3312	31.1552	37.0447	29.9561	44.2322	30.331	48.5479
XLOC_002007	Chr1:59397752-59409338	2.17659	0	0	0	0	0	0	0	0
evm.TU.Chr1.1800_evm.TU.Chr1.1802	Chr1:59443571-59517266	16.5021	10.5059	15.1353	18.8317	14.7233	13.9143	15.7205	15.4704	15.062
evm.TU.Chr1.1804	Chr1:59522811-59601466	4.86823	4.0179	4.50493	5.06292	4.90114	4.39321	5.25916	4.44691	4.2438
evm.TU.Chr1.1807	Chr1:59841623-59868995	1.59624	0.637454	2.44537	2.19499	1.76505	1.60632	1.48917	1.95719	1.39487
XLOC_002009	Chr1:59603034-59683939	9.0124	5.61993	12.4016	11.9744	10.6529	7.1462	10.191	10.1459	8.75005
evm.TU.Chr1.1806	Chr1:59693429-59737623	0.470376	0	0	0.725867	0.769191	0	0.71296	0	0
evm.TU.Chr1.1809	Chr1:59899127-60002216	1.77851	0.807292	1.3741	2.86537	2.60645	2.86338	1.34225	1.78252	1.19647
evm.TU.Chr1.1808	Chr1:59873394-59895100	8.67708	6.20459	8.80016	8.68116	9.65859	8.34334	7.7599	9.75594	8.6699
XLOC_000848	Chr1:60183483-60185673	0.215029	0.210243	0.109257	0.349291	0.119024	0.208572	0.324428	0.289223	0
XLOC_000850	Chr1:60192276-60193924	0.525947	0.149436	0.080489	0	0.078977	0	0.216022	0.437387	0.10806
evm.TU.Chr1.1816	Chr1:60324736-60348156	0.782581	0.074053	0.27424	0.82301	0.377377	0.254896	0.622371	0.537154	0.19448
XLOC_000851	Chr1:60197521-60208954	7.25042	6.06353	8.88532	8.78493	8.21948	7.58504	7.1856	8.80565	9.12
evm.TU.Chr1.1813	Chr1:60209016-60298843	1.46137	0.329235	0.645207	2.67037	0.762225	0.925642	2.05763	0.951055	0.587138
XLOC_002013	Chr1:60030317-60040307	0.551315	0.228203	0.449672	0.101266	0.354347	0	0.199089	1.20128	0
evm.TU.Chr1.1810	Chr1:60042087-60066835	1.55388	1.47488	1.51098	1.62343	1.51516	1.28357	1.49816	1.84059	1.29958
XLOC_000845	Chr1:60075505-60119292	112.798	142.039	89.6282	93.2115	92.8044	107.866	89.1434	101.262	130.172
XLOC_002015	Chr1:60078354-60119292	8.8294	18.5301	47.8576	12.7693	35.1991	39.2277	17.7861	14.0751	10.483
evm.TU.Chr1.1811	Chr1:60134360-60142447	16.9885	5.87282	6.14285	20.2894	6.59872	8.86759	18.7385	8.17594	8.43989
XLOC_002016	Chr1:60146535-60153657	28.9745	33.0539	31.9286	33.5406	33.6497	33.8624	35.4947	27.6577	32.6155
XLOC_000847	Chr1:60158254-60167059	34.1359	28.4295	37.2757	21.6733	28.0238	21.4336	26.4798	36.1991	32.2735
XLOC_002017	Chr1:60170044-60178455	0	0	0.170235	0	0.355556	0	0	0.610859	0
evm.TU.Chr1.1818	Chr1:60471645-60482372	0.241362	0.329854	0.145489	0.198606	0.10128	0.100017	0.128963	0.253042	0.191902
evm.TU.Chr1.1819	Chr1:60509487-60513106	0	0	0	0	0	0	0	0	0
XLOC_002024	Chr1:60549429-60554120	0.303716	0	0	0	0.551216	0	0	0	0
XLOC_000853	Chr1:60627742-60635670	0.164388	0.231813	0.511671	0	0.140649	0.387885	0.449269	0.253679	0
evm.TU.Chr1.1817	Chr1:60377415-60399336	30.2723	35.7932	32.1445	33.3664	32.9908	30.9866	32.8061	33.7702	31.0776
evm.TU.Chr1.1820	Chr1:60651594-60677726	13.962	16.1398	13.4756	9.76114	20.7095	13.8688	11.6286	9.61781	16.7373
evm.TU.Chr1.1822	Chr1:60722791-60728178	15.5222	17.0806	16.7657	14.8065	17.6152	15.1587	16.3159	17.7931	19.4933
evm.TU.Chr1.1823	Chr1:60730581-60738277	12.8935	40.5868	23.4078	17.957	21.9713	23.5374	16.8611	17.0609	26.0493
evm.TU.Chr1.1824	Chr1:60740423-60743032	2.56449	0.711592	1.60514	2.941	1.48458	1.29886	3.31966	2.11467	1.27625
evm.TU.Chr1.1826_evm.TU.Chr1.1825	Chr1:60783658-60865656	1.38482	0.171079	0.209194	1.36871	0.645104	0.33718	1.41189	0.680201	0.294691
evm.TU.Chr1.1829	Chr1:61133685-61197986	14.3753	12.0467	12.4198	16.0364	11.4746	12.4657	14.3675	12.8902	13.5287
evm.TU.Chr1.1832	Chr1:61557437-61569184	19.3441	15.3735	21.2865	20.7784	20.0078	21.7346	23.2588	19.7235	23.8578
evm.TU.Chr1.1835_evm.TU.Chr1.1836	Chr1:61846469-62192237	4.47353	0.625487	2.62297	6.08306	3.59071	2.30731	5.59442	3.17649	2.61683
evm.TU.Chr1.1834	Chr1:61846720-61848276	0	0	0	0	0.015339	0	0	0	0
evm.TU.Chr1.1837	Chr1:62266600-62293284	5.82949	0.416816	1.62329	9.50092	2.15649	1.55626	7.31476	3.12776	1.58208
evm.TU.Chr1.1838	Chr1:62314864-62327446	7.6538	7.51959	8.82965	8.93654	8.31643	7.2019	5.45681	7.39827	7.9535
evm.TU.Chr1.1839	Chr1:62333561-62341450	23.9355	23.0713	25.2145	22.6662	25.4294	25.5439	23.4634	25.8526	28.5649
evm.TU.Chr1.1840	Chr1:62342529-62350506	3.52383	2.90928	3.9918	3.76743	3.91086	3.92516	3.1758	3.62961	3.86537
XLOC_000859	Chr1:62364277-62365281	0.647683	0.19853	0.703791	0.056362	0.266221	0.745275	0.435936	0.069898	0.746751
XLOC_000860	Chr1:62365982-62369832	0.214337	0	0.522718	0.203969	0.47694	0.205435	0	0.194472	0.599745
XLOC_002035	Chr1:62372957-62381006	0.156156	0.260422	0.97166	0.149209	0.345346	0.781885	0.522702	0.250781	0.327211
evm.TU.Chr1.1841	Chr1:62356216-62361204	17.678	15.8955	21.2614	14.6403	19.8828	18.3854	16.5721	16.1415	19.802
evm.TU.Chr1.1842	Chr1:62381657-62383253	6.8464	6.59342	10.1218	7.44519	7.03697	5.62664	5.34415	7.40233	7.85742
evm.TU.Chr1.1843	Chr1:62386738-62387058	2.64905	0.312386	1.68763	2.24034	2.44551	2.18242	3.17782	2.06892	1.6113
evm.TU.Chr1.1844	Chr1:62393925-62397684	1.01306	1.01497	1.47424	1.05622	1.38664	1.49677	1.06884	1.95407	1.50114
evm.TU.Chr1.1845	Chr1:62400474-62409824	4.02786	0.801491	1.89613	5.83939	2.35861	1.75771	4.155	2.42186	2.7664
evm.TU.Chr1.1846	Chr1:62414148-62425212	15.3034	13.318	13.0376	13.6514	16.2267	14.4344	15.4359	14.4803	15.3958
evm.TU.Chr1.1847	Chr1:62427484-62440315	1.79937	0	0.904852	3.88721	1.57828	0.383176	3.88341	2.69454	0.797005
evm.TU.Chr1.1848	Chr1:62453786-62469784	1.62728	0.09089	0.515192	3.13558	1.30117	0.614267	2.90803	0.969675	0.209955
evm.TU.Chr1.1849	Chr1:62488528-62505291	9.22372	1.41992	3.51892	15.3972	5.56619	4.1627	11.4241	5.66244	4.91897
XLOC_002040	Chr1:62590004-62590769	0.613418	0	0.557933	0	0.526192	0.845538	0.559087	0.693798	0.072682
XLOC_002041	Chr1:62596944-62597879	0.628386	0	0	0.062353	0.145475	0	0	0	0
XLOC_002042	Chr1:62610066-62625860	0	0	0	0	0	0.534307	0	0	0.237584
XLOC_002043	Chr1:62668663-62686970	0.450658	0	0.981087	0.444635	0.71019	0.252445	0.257063	0.947055	0.899486
XLOC_002044	Chr1:62669682-62670286	0.204225	0	0	0	0.095741	0	0	0.584225	0.153947
XLOC_002045	Chr1:62687509-62693393	0.789148	0.127998	0	0	0.514333	0	0	0	0
evm.TU.Chr1.1852	Chr1:62572092-62576669	1.42466	1.47769	0.197073	0.485489	0.686705	0.523208	0.378235	0.542114	0.555992
evm.TU.Chr1.1853	Chr1:62575975-62588772	0.743564	0.687426	0.406951	0.10973	0.075244	0.775339	0.193885	0.077153	0.122428
evm.TU.Chr1.1851	Chr1:62528911-62565281	20.4225	2.55083	7.92585	26.4078	14.8688	10.2408	23.7935	14.6767	11.9749
evm.TU.Chr1.1855	Chr1:62746678-62757860	1.47163	1.20143	2.3377	1.24892	1.78144	1.10972	1.78271	2.51704	3.44422
evm.TU.Chr1.1856	Chr1:62755759-62762568	2.56996	2.86778	2.77146	2.36563	2.98565	3.3677	2.52703	2.66825	1.94948
evm.TU.Chr1.1854	Chr1:62708954-62739679	14.2553	5.22858	12.8323	19.3237	17.8838	12.9437	11.3303	17.1277	13.4454
evm.TU.Chr1.1858	Chr1:62779727-62782059	0.343129	0.416277	0.360013	0.332953	0.567184	0.17893	0.25482	0.308292	0.44156
evm.TU.Chr1.1857	Chr1:62766428-62778575	7.46093	2.80455	3.44258	8.62451	4.01203	4.1643	6.86439	4.53798	4.49142
evm.TU.Chr1.1859	Chr1:62782181-62789144	12.4654	9.88226	14.9271	10.7683	15.5062	13.67	11.2568	10.5164	13.9169
evm.TU.Chr1.1860	Chr1:62790053-62792535	4.47495	0.502001	2.16901	5.20519	3.86949	2.82399	5.93404	4.1124	3.87391
evm.TU.Chr1.1868	Chr1:63016438-63018109	0.134104	0.068309	0.493603	0.557169	0.429975	0.708085	0.211095	0.14962	1.31779
evm.TU.Chr1.1864	Chr1:62904709-62937893	0.076886	0	0	0.120563	0.013018	0.102556	0.504699	0.119201	0.077458
evm.TU.Chr1.1861	Chr1:62834987-62881086	5.42178	0.741002	4.17292	8.44043	5.81431	3.2829	5.33704	5.46954	4.51228
XLOC_002054	Chr1:63046530-63047066	0.050061	0	0.475123	0.186468	0	0.111166	0	0.421874	0
evm.TU.Chr1.1870	Chr1:63049558-63051118	0.057565	0	0.102808	0.42586	0.154723	0.351605	0.122129	0.04162	0.115612
evm.TU.Chr1.1869	Chr1:63023975-63040396	11.0025	7.79759	11.2658	10.3346	11.9701	10.9268	8.81143	10.8769	9.92569
evm.TU.Chr1.1872	Chr1:63063977-63066659	5.54943	7.09559	5.25072	5.015	4.65556	7.17182	4.62075	6.10261	5.11709
evm.TU.Chr1.1871	Chr1:63056418-63062988	13.3226	9.0389	13.5034	11.7813	16.6481	12.1489	11.4791	12.6849	15.1213
XLOC_000871	Chr1:63081577-63083388	0.730562	0	0	0	0	0	0.113426	0.172294	0
evm.TU.Chr1.1875	Chr1:63087162-63090391	1.13668	1.57534	1.3061	1.0389	1.10814	0.528498	0.641959	0.902173	1.56534
evm.TU.Chr1.1873	Chr1:63068122-63077472	6.28554	6.81515	6.06792	5.95235	6.67307	6.57761	6.10194	6.63151	6.15968
evm.TU.Chr1.1876	Chr1:63097240-63099570	50.8627	48.2254	42.8715	54.3107	50.0032	51.8854	55.137	46.4328	47.8518
evm.TU.Chr1.1877	Chr1:63100467-63108219	6.27866	5.64886	5.49943	5.3108	5.30788	4.61923	5.51722	5.21853	5.87585
evm.TU.Chr1.1882	Chr1:63139875-63146578	0	0	0.110766	0.022938	0.185561	0.049057	0	0	0.07524
evm.TU.Chr1.1881	Chr1:63131429-63137840	8.1659	5.26368	6.3868	10.5331	7.67619	6.16155	9.69526	4.53513	6.32364
evm.TU.Chr1.1878	Chr1:63110042-63113547	0.415495	0.468665	0.579019	0.336121	0.320856	0.204753	0.205929	0.357766	0.280106
evm.TU.Chr1.1879	Chr1:63112495-63117675	7.74771	9.10593	7.03607	8.38188	8.14789	8.95849	5.57737	7.17415	8.03448
evm.TU.Chr1.1880	Chr1:63119088-63127681	7.94749	2.74016	4.74564	11.5478	6.21137	5.60191	9.66836	6.26964	5.52119
evm.TU.Chr1.1884	Chr1:63170487-63176739	1.78637	1.55123	2.05131	1.3014	2.43305	1.97614	1.19138	1.89073	2.30922
evm.TU.Chr1.1885	Chr1:63179201-63182038	0	0.155894	0.066356	0.064658	0.028492	0.688235	0.073294	0.146111	0.155895
evm.TU.Chr1.1886	Chr1:63182046-63189467	1.5442	2.0796	2.23011	1.79226	1.89875	0.39118	2.48547	2.12328	2.37898
evm.TU.Chr1.1883	Chr1:63147810-63167768	7.99966	6.57138	8.26124	9.0363	8.21465	7.05626	7.44805	7.55688	7.48683
evm.TU.Chr1.1887	Chr1:63192587-63196720	9.97016	8.02634	8.5088	10.494	8.62969	8.50098	9.97182	10.7966	8.66725
evm.TU.Chr1.1888	Chr1:63204764-63207394	14.8146	5.00558	10.3197	12.1867	12.6979	9.2962	10.6558	15.3572	15.0009
evm.TU.Chr1.1889	Chr1:63211353-63216579	18.0056	13.4299	12.5177	17.3372	17.5414	13.1359	16.3731	17.3585	13.3583
evm.TU.Chr1.1906	Chr1:63406379-63479944	3.18343	0.919525	1.34992	3.33689	2.04969	1.49162	3.04625	1.46878	1.4913
evm.TU.Chr1.1909	Chr1:63527444-63531637	0.123291	0	0	0.101275	0	0	0.160741	0	0.073704
evm.TU.Chr1.1908	Chr1:63513569-63524450	1.19359	0.200273	0.82245	1.90042	1.27484	1.26958	0.795298	0.664264	0.273997
evm.TU.Chr1.1907	Chr1:63486568-63508194	13.6195	7.6241	11.1471	12.6294	12.2933	11.522	13.3274	10.7411	11.681
evm.TU.Chr1.1910	Chr1:63533442-63539328	12.3382	12.7265	9.84825	14.1368	12.2768	13.9471	14.1331	12.1311	11.0933
evm.TU.Chr1.1911	Chr1:63539993-63543521	8.40232	11.8155	9.61997	7.24118	9.08042	10.2433	10.6563	9.29834	8.70772
evm.TU.Chr1.1913	Chr1:63544420-63554574	6.38905	5.03677	6.76462	6.91925	6.83981	6.8424	5.98126	6.8592	6.43076
evm.TU.Chr1.1916	Chr1:63569719-63575560	3.21403	12.1237	2.91485	3.05161	9.09477	10.0067	3.59417	3.80459	7.27861
evm.TU.Chr1.1914	Chr1:63558423-63562724	41.5985	17.5052	29.4132	37.1362	34.7893	32.0477	35.0528	34.6203	38.2623
evm.TU.Chr1.1890	Chr1:63218877-63250102	48.5819	26.3061	43.0523	44.8218	52.4219	40.3422	38.7725	48.7507	51.8806
evm.TU.Chr1.1891	Chr1:63249379-63251949	1.33577	1.25074	1.63792	1.68925	0.929022	0.979971	1.51352	1.18082	1.00719
evm.TU.Chr1.1893	Chr1:63258638-63262462	48.8525	46.9079	42.5149	51.4024	43.0272	47.5639	49.3427	51.4626	44.2393
evm.TU.Chr1.1894	Chr1:63263474-63265978	33.4989	38.2159	40.1348	36.2755	35.2772	40.0002	36.1014	38.188	34.8013
evm.TU.Chr1.1895	Chr1:63267486-63274471	10.6212	10.8174	11.4424	12.8616	10.351	11.3	12.1507	11.0126	8.96063
evm.TU.Chr1.1896	Chr1:63276038-63279378	2.24433	1.52995	1.88145	1.19815	1.69758	2.1379	2.23271	2.74821	2.94716
evm.TU.Chr1.1897	Chr1:63281515-63287226	31.554	31.9308	36.7036	33.7864	37.0303	32.0472	28.1444	34.187	33.6047
evm.TU.Chr1.1898	Chr1:63289634-63291713	21.177	19.0431	17.9342	20.2598	21.2329	18.2932	20.206	21.3363	19.579
evm.TU.Chr1.1899	Chr1:63291376-63296423	0.095773	0.094682	0	0	0	0	0.045994	0	0.124901
evm.TU.Chr1.1900	Chr1:63297185-63300085	0	0	0	0	0	0	0	0	0
evm.TU.Chr1.1901	Chr1:63302464-63313413	0.277454	0.088632	0.146685	0.04302	0.181339	0.048069	0.418385	0.086267	0.11692
evm.TU.Chr1.1902	Chr1:63351967-63357115	14.0919	3.25126	5.22823	12.6378	6.79971	5.71577	13.2935	6.78481	8.47798
evm.TU.Chr1.1903	Chr1:63364802-63368591	82.5938	122.24	93.6609	52.1129	70.9361	78.5741	84.4358	81.144	70.9865
evm.TU.Chr1.1904	Chr1:63371017-63379490	61.1291	121.174	66.2506	48.1127	60.2596	78.5604	64.3565	82.9777	68.5481
evm.TU.Chr1.1905	Chr1:63383019-63399623	69.3947	45.4129	38.0058	72.5332	52.4494	55.5637	71.6339	59.2564	47.3867
evm.TU.Chr1.1917	Chr1:63579542-63585007	77.6978	46.1121	90.0174	70.1243	90.8886	68.9815	55.4841	94.999	79.0951
evm.TU.Chr1.1918	Chr1:63590109-63603419	13.301	3.57731	5.65917	19.8391	6.54034	7.70692	13.7726	6.64146	6.81369
evm.TU.Chr1.1919	Chr1:63607183-63618690	20.3942	13.7379	18.5942	19.3359	20.1777	17.6722	18.2308	18.6482	20.1766
evm.TU.Chr1.1920	Chr1:63619492-63629215	3.76944	1.89913	5.25789	3.64706	4.27444	3.32176	4.26515	3.68645	3.40818
evm.TU.Chr1.1921	Chr1:63634256-63650011	4.56819	0.710117	2.78247	7.807	2.7606	2.81626	6.34675	5.19573	2.89738
evm.TU.Chr1.1925	Chr1:63673806-63680779	0.36314	0.596058	0.806293	0.624285	0.605323	0.600567	0.627866	0.524114	1.28214
evm.TU.Chr1.1922	Chr1:63662221-63664743	4.27155	1.45763	3.17539	5.71477	3.00723	2.7618	4.0378	3.42147	2.92086
evm.TU.Chr1.1923	Chr1:63666367-63667177	1.57659	0.601188	1.50923	2.01929	1.59746	1.22924	1.1496	1.81854	1.12321
evm.TU.Chr1.1924	Chr1:63667437-63673269	0	0	0	0	0	0	1.0205	0	0
evm.TU.Chr1.1926	Chr1:63683039-63690037	5.06315	3.6763	5.59441	4.11932	4.90911	4.61416	4.19845	5.6856	5.60889
evm.TU.Chr1.1927	Chr1:63705367-63708703	3.12371	0.8478	0.927706	3.48454	2.191	1.67397	3.43529	2.16523	2.14799
evm.TU.Chr1.1933	Chr1:63777532-63781237	0.225008	0.368285	0.724032	0.455351	0.22161	0.432195	0.607013	0.290649	0.541398
evm.TU.Chr1.1934	Chr1:63788248-63800930	0.141536	0.059882	0.024661	0.369508	0.10419	0.137038	0.184167	0.193264	0.194177
evm.TU.Chr1.1932	Chr1:63767409-63774102	1.36338	4.4763	2.12083	1.64681	2.65783	2.90479	1.6065	2.86499	2.38272
evm.TU.Chr1.1928	Chr1:63719693-63720382	0.524907	0.171663	0	1.07157	0.36179	0.445854	0.708806	0.681385	0.452903
evm.TU.Chr1.1929	Chr1:63729701-63736650	1.28248	0	0.238723	1.56204	0	0.272634	0.470636	0.419968	0.562181
evm.TU.Chr1.1930	Chr1:63739271-63750542	11.703	1.1394	3.39244	9.77253	3.5946	2.93309	5.47722	3.76676	2.7399
evm.TU.Chr1.1931	Chr1:63752908-63765484	18.2617	21.6813	16.7564	13.3225	19.8861	17.4649	15.5199	13.253	19.4079
evm.TU.Chr1.1935	Chr1:63803422-63807149	12.119	14.0447	15.0892	13.8549	14.0752	13.9542	16.0095	13.4156	15.4829
evm.TU.Chr1.1938	Chr1:63858037-63871906	1.1588	0.090143	0.853575	1.59077	0.846318	0.755154	1.13278	1.02291	0.946881
evm.TU.Chr1.1940	Chr1:63903975-63912032	0.645995	0.924709	0.981724	0.852646	0.760138	0.911724	0.488608	0.598186	0.452558
evm.TU.Chr1.1941	Chr1:63916719-63923236	6.71553	4.37348	6.84202	8.02228	6.69377	6.0108	7.54617	6.42763	5.00683
evm.TU.Chr1.1936	Chr1:63814906-63843517	16.0217	9.15987	14.182	18.5363	14.7239	13.72	15.7898	14.8451	12.4914
evm.TU.Chr1.1937	Chr1:63844492-63849115	2.13989	1.72226	2.4689	2.94653	2.79134	2.80961	2.54204	3.34101	1.51458
evm.TU.Chr1.1946	Chr1:64107714-64110921	0.152433	0	0	0	0.063521	0	0	0.049594	0
evm.TU.Chr1.1943	Chr1:64028102-64036890	2.28309	0.757522	1.83735	1.90937	1.20004	2.39305	1.97172	1.80044	1.18191
evm.TU.Chr1.1944	Chr1:64036940-64055069	3.15536	0.787136	1.93565	2.57302	2.74459	2.43103	2.26258	2.32278	3.53691
evm.TU.Chr1.1945	Chr1:64097328-64106797	1.55526	0.865449	1.19118	1.4858	1.40508	1.07167	1.06592	1.89531	1.52096
evm.TU.Chr1.1942	Chr1:63933005-64006564	13.2403	3.59099	10.8444	20.4407	14.4551	10.2519	13.2874	13.8574	11.4499
evm.TU.Chr1.1948	Chr1:64123738-64125030	3.92795	0.845988	1.16874	5.67105	1.40605	2.171	4.79427	2.78783	1.56755
evm.TU.Chr1.1949	Chr1:64130105-64134672	13.7571	13.2819	15.0542	15.0716	17.9355	14.6938	16.7352	15.8792	15.4873
evm.TU.Chr1.1950	Chr1:64139373-64164033	15.0078	13.2599	12.2008	20.7737	9.74474	10.6413	18.5118	9.76562	8.60099
evm.TU.Chr1.1953	Chr1:64266276-64284208	0.42733	0.164833	0.167869	0.122241	0.33578	0.212546	0.426846	0.172872	0.171769
evm.TU.Chr1.1952	Chr1:64181186-64263430	22.6445	23.637	24.7422	21.3528	24.9348	24.4747	24.0136	21.3101	25.0207
evm.TU.Chr1.1954	Chr1:64285346-64288116	29.5456	37.3573	31.6197	23.6444	32.1217	32.9072	23.8223	24.2164	34.8578
evm.TU.Chr1.1955	Chr1:64290279-64306422	16.5905	15.6859	15.3124	16.9228	16.1383	16.9348	17.6401	14.3042	15.0235
evm.TU.Chr1.1956	Chr1:64308992-64314313	45.3154	47.6628	55.7186	45.268	51.5386	54.7931	52.9366	55.4285	50.4813
evm.TU.Chr1.1957	Chr1:64319418-64330031	30.4775	17.7669	36.8006	26.2607	33.8913	26.948	18.8452	32.91	32.4106
evm.TU.Chr1.1958	Chr1:64332942-64362603	5.90418	0.15027	2.39257	6.76383	1.77323	1.68229	4.51239	2.93257	1.42999
evm.TU.Chr1.1959	Chr1:64362704-64389662	25.7868	3.06008	12.4044	27.3621	13.2561	7.87918	24.2931	15.4212	10.0904
evm.TU.Chr1.1961	Chr1:64470052-64472958	5.43417	5.98067	6.07573	4.75415	4.37561	6.53589	6.94863	6.44305	4.33582
evm.TU.Chr1.1962	Chr1:64532218-64619404	0.120772	0.006946	0.064663	0.098621	0.095711	0.026016	0.058715	0.088874	0.00439
evm.TU.Chr1.1960	Chr1:64394456-64459718	20.8484	7.26447	13.2721	21.5613	15.5971	12.7493	19.0444	16.5622	14.8295
evm.TU.Chr1.1964	Chr1:64663316-64667263	5.4547	1.64491	2.61986	7.87608	3.01509	2.85402	6.35541	2.50061	2.05889
XLOC_002101	Chr1:64688509-64690469	0.158714	0	0	0	0.070746	0	0	0.688851	0
evm.TU.Chr1.1965	Chr1:64713498-64719180	48.3021	54.3747	42.9089	43.6389	56.4132	53.0846	41.3439	46.2671	51.3992
evm.TU.Chr1.1967	Chr1:64746671-64750257	4.56034	3.56063	4.57254	3.9655	5.04154	4.88637	3.39301	5.48996	3.55796
evm.TU.Chr1.1968	Chr1:64751356-64760917	1.0947	0.595326	0.429299	0.868314	0.87276	0.809443	0.886206	1.02253	1.1002
evm.TU.Chr1.1966	Chr1:64737560-64745375	36.6865	48.4582	43.1922	39.4891	46.2855	43.7718	41.6584	38.4275	47.189
evm.TU.Chr1.1970	Chr1:64776414-64777119	0.172864	0	0.098815	0	0.431981	0.095807	0.262367	0.258135	0
evm.TU.Chr1.1969	Chr1:64763853-64771620	14.655	11.395	15.0992	11.1245	13.4058	13.1431	12.8805	13.4084	15.558
evm.TU.Chr1.1971	Chr1:64788074-64799051	8.62708	7.32912	10.0808	8.20317	9.5914	9.28273	9.31743	8.66841	8.89591
evm.TU.Chr1.1972	Chr1:64799408-64802638	51.6541	34.983	53.5317	40.8128	60.8705	47.1391	41.0876	52.5471	62.4117
evm.TU.Chr1.1974	Chr1:64820691-64824306	0.075693	0.211331	0	0	0	0.147055	0	0.115434	0
evm.TU.Chr1.1975	Chr1:64843247-64856124	1.18731	1.28554	1.44711	1.03375	1.42688	1.38185	1.46636	1.525	1.59872
evm.TU.Chr1.1976	Chr1:64919209-64932725	2.62981	2.4384	3.17687	3.33355	3.98861	3.35558	2.94306	3.52497	3.38097
evm.TU.Chr1.1973	Chr1:64804496-64809162	43.4393	42.0031	40.6957	40.6867	45.804	41.1775	41.5291	40.3321	45.8008
evm.TU.Chr1.1977	Chr1:64933795-64939159	27.9074	31.3055	28.3309	26.3925	24.3797	28.7627	29.2344	30.7734	24.7973
evm.TU.Chr1.1980	Chr1:64975381-64999794	0.812707	0.057244	0.192068	0.746864	0.691221	0.48123	0.618178	0.299503	0.244094
evm.TU.Chr1.1984	Chr1:65036053-65040297	0.566688	0.200954	0.133159	0.244042	0.137211	0.150027	0.264162	0.277907	0.190884
evm.TU.Chr1.1985	Chr1:65043488-65046065	1.42815	0.451677	1.65022	1.19171	1.49155	1.62127	1.69803	1.67794	2.83166
evm.TU.Chr1.1982	Chr1:65024872-65030582	7.37792	6.34987	5.32764	6.58072	7.37947	7.9379	6.35635	6.49805	7.31282
evm.TU.Chr1.1978	Chr1:64940482-64949317	4.95353	3.66883	4.949	5.32594	5.31031	4.3199	4.69125	4.9302	3.6053
evm.TU.Chr1.1979	Chr1:64949974-64961565	15.3084	7.74647	9.60683	23.8005	11.5965	12.0209	21.5615	10.1472	9.23602
evm.TU.Chr1.1986	Chr1:65048179-65051078	14.2427	6.08987	9.83765	16.4078	12.1989	12.3866	13.3121	11.8632	12.9862
evm.TU.Chr1.1987	Chr1:65052288-65056068	0.481121	0.37006	0.456108	0.545434	0.63254	0.412399	0.526408	0.606856	0.780792
evm.TU.Chr1.1988	Chr1:65061175-65076394	10.7115	7.35162	10.6913	10.0456	11.9099	10.0518	10.3797	11.5167	11.2415
evm.TU.Chr1.1990	Chr1:65095730-65119024	0.23701	0.068842	0.186515	0.062884	0.16648	0.023983	0.053922	0.096491	0.070368
evm.TU.Chr1.1989	Chr1:65084478-65093722	18.6017	15.2958	20.6014	17.6857	21.6912	19.5201	17.2742	18.9022	20.9958
XLOC_000928	Chr1:65080026-65080809	0	3.10085	0.034123	0.033263	0	0.089606	0.019583	0.18071	0.334068
XLOC_002114	Chr1:65080026-65083073	1979.65	4298.85	3064.07	1784.84	2613.13	3201.88	2638.91	2637.9	2549.36
evm.TU.Chr1.1992	Chr1:65137446-65147943	19.8177	104.041	46.3659	30.0484	32.7167	36.5977	21.0156	27.0014	41.2998
evm.TU.Chr1.1991	Chr1:65125893-65134163	121.111	107.451	121.919	119.588	125.471	113.854	109.047	113.754	126.676
evm.TU.Chr1.1995	Chr1:65177052-65183774	9.0423	9.52717	10.9061	9.25436	10.2829	9.8106	9.03941	9.63649	10.3821
evm.TU.Chr1.1998	Chr1:65221965-65250583	1.83906	2.02684	1.219	1.41376	1.56361	1.55273	1.17311	1.57473	1.78241
evm.TU.Chr1.1996	Chr1:65196139-65208572	11.5954	3.70391	8.03757	13.8931	10.2287	7.82504	11.0105	10.05	7.7847
evm.TU.Chr1.1993	Chr1:65150511-65152860	2295.73	4515.85	2703.19	1583.67	2374.57	3076.32	2334.21	2662.23	2839.79
evm.TU.Chr1.1994	Chr1:65156180-65162473	4.33428	1.85636	2.99453	3.58707	3.15334	3.86178	3.84344	3.08338	3.15084
evm.TU.Chr1.1999	Chr1:65253538-65269126	18.9929	3.87154	8.5845	20.7079	12.3261	9.53591	20.3928	13.0916	12.1306
evm.TU.Chr1.2001	Chr1:65270236-65288885	14.8026	5.17585	10.6516	17.3091	11.8444	8.67507	10.7706	10.2622	10.7976
evm.TU.Chr1.2002	Chr1:65293603-65298914	3.33188	1.41005	1.89837	3.81879	2.79681	1.42377	2.87603	2.30101	2.10865
XLOC_002125	Chr1:65298922-65307240	3.80026	5.287	7.97712	4.29706	5.7323	4.77668	5.86938	6.41342	6.35821
evm.TU.Chr1.2003	Chr1:65313001-65315869	13.7303	9.62701	15.0118	14.1529	13.5666	10.1419	14.5905	14.0967	15.8865
evm.TU.Chr1.2005	Chr1:65335927-65340915	1.51767	1.74849	1.95381	1.35081	1.65404	1.39115	0.914536	0.871934	1.62673
evm.TU.Chr1.2008	Chr1:65395516-65396514	0.12313	0.058295	0	0	0.072883	0.154231	0.11404	0.041621	0.137118
evm.TU.Chr1.2009	Chr1:65405912-65411197	0.099512	0.440571	0.364629	0.082305	0.155504	0.084745	0.068976	0	0.124153
evm.TU.Chr1.2006	Chr1:65346906-65364929	2.78364	0.208585	1.36602	3.17801	1.41807	1.64962	3.3978	2.42946	0.999545
evm.TU.Chr1.2004	Chr1:65320462-65330697	13.4707	6.3827	8.85629	11.4319	11.1719	7.74535	14.9807	8.04555	7.8743
evm.TU.Chr1.2010	Chr1:65413866-65418683	15.5051	23.7663	18.4359	13.8234	17.6962	21.3258	15.0142	20.014	15.8477
evm.TU.Chr1.2011	Chr1:65420677-65425252	67.0501	53.3111	63.3584	72.7355	62.4449	65.8681	79.363	64.2939	62.3541
evm.TU.Chr1.2013	Chr1:65456335-65486739	0.979432	0	0.469071	1.28859	0.623987	0.271558	1.28067	0.254474	0.104515
evm.TU.Chr1.2014	Chr1:65517084-65531272	0.185291	0.858821	0	0.039529	0.084663	1.12992	0.784202	1.57175	0.889866
evm.TU.Chr1.2015	Chr1:65533192-65553427	0.314156	0.208322	0.189193	0.120934	0.161706	0.143162	0.283075	0.28589	0.113263
evm.TU.Chr1.2012	Chr1:65428038-65443454	12.7304	10.607	12.6529	15.1014	13.2627	12.2624	12.9938	12.6891	13.1172
evm.TU.Chr1.2016	Chr1:65555757-65559556	98.7833	164.402	145.321	76.3558	116.083	121.114	95.8779	133.503	133.157
evm.TU.Chr1.2017	Chr1:65561819-65574429	8.87328	8.20783	12.4904	12.3745	11.8206	10.2938	10.142	11.0966	11.1668
evm.TU.Chr1.2021	Chr1:65638650-65646385	11.8927	10.3313	14.0532	8.00523	13.0189	12.8726	10.2621	11.8129	12.9296
evm.TU.Chr1.2018	Chr1:65575727-65584419	16.9232	5.704	12.0077	15.2555	16.5927	11.9262	13.6374	13.8205	13.1835
evm.TU.Chr1.2019	Chr1:65584442-65588820	13.0242	4.29415	15.2432	10.5144	15.4366	13.3444	12.4009	17.7067	14.944
evm.TU.Chr1.2020	Chr1:65588829-65637513	18.5111	9.71863	16.1396	19.5942	21.7776	17.0345	17.1646	20.2313	19.2551
evm.TU.Chr1.2023	Chr1:65651693-65656070	38.5447	47.1829	43.8456	38.5726	39.5281	49.2002	42.6034	42.3985	43.6383
evm.TU.Chr1.2025	Chr1:65744633-65760034	0.055869	0	0.068316	0.230119	0.07811	0.016273	0.131531	0.041171	0.049509
evm.TU.Chr1.2024	Chr1:65665440-65730090	27.0396	14.9846	26.5363	33.1731	29.4656	23.8282	25.8852	30.1776	27.3004
evm.TU.Chr1.2027	Chr1:65838254-65848015	1.26143	0.288245	0.716511	1.17092	0.613331	0.581375	0.685889	0.935374	0.788414
evm.TU.Chr1.2026	Chr1:65778154-65836702	7.96891	0.718708	2.10573	14.1585	3.39976	1.69184	10.2366	4.49007	2.94433
evm.TU.Chr1.2028	Chr1:65851395-65854194	51.839	24.8373	41.3719	69.3874	62.5573	49.2683	54.9649	66.9494	53.6251
evm.TU.Chr1.2029	Chr1:65854492-65860926	1.56526	0.884938	2.42767	1.17417	1.52005	1.22266	2.07642	1.50613	2.20197
evm.TU.Chr1.2030	Chr1:65881578-65943877	1.93923	0.642356	1.81487	2.3336	1.22459	0.844546	1.78617	1.23433	0.950148
evm.TU.Chr1.2031	Chr1:65943882-65945347	2.07434	0.376105	2.3065	1.25185	0.697616	0.365154	1.29847	0.950258	0.448998
evm.TU.Chr1.2032	Chr1:65946588-65956153	13.4023	13.8101	18.0194	12.6768	15.8053	15.0177	14.8851	15.3649	12.8478
evm.TU.Chr1.2033	Chr1:65957794-65959941	8.6029	3.30335	6.72986	11.4481	5.4109	5.69371	9.98385	6.82906	7.14031
evm.TU.Chr1.2034	Chr1:66006679-66013185	3.48796	3.17463	3.11767	2.59074	3.24768	4.12439	2.46315	2.52454	2.89695
evm.TU.Chr1.2035	Chr1:66014833-66018552	3.17226	5.98767	5.5841	3.56161	3.00362	4.59833	4.7329	3.9854	4.05452
evm.TU.Chr1.2036	Chr1:66021256-66026871	7.71301	7.00966	6.32068	5.9651	6.33076	7.73668	7.31989	6.13681	8.03348
evm.TU.Chr1.2037	Chr1:66028467-66052421	5.59742	3.80754	4.45383	5.27117	5.0758	4.65492	5.54153	5.26049	4.74027
XLOC_000955	Chr1:66053881-66059615	3.89569	1.77876	8.3539	1.91347	2.40729	0.890134	2.42591	2.42813	5.01605
evm.TU.Chr1.2038	Chr1:66063189-66070062	5.42312	4.0598	8.14846	3.90238	7.94154	4.85376	5.19061	5.38384	6.20601
evm.TU.Chr1.2041	Chr1:66251231-66253537	0.314895	0	0	0.052241	0	0.107475	0	0	0
evm.TU.Chr1.2040	Chr1:66208052-66240073	1.64845	0.228607	0.714893	1.27901	0.805937	0.955405	0.944679	0.469116	0.288625
evm.TU.Chr1.2039	Chr1:66071813-66187427	11.5373	2.37601	6.75614	12.9875	7.1627	5.8336	8.55163	6.70051	5.46061
XLOC_000957	Chr1:66293208-66308912	0.276831	0	0	0.843899	0.461049	0	0	0	0
evm.TU.Chr1.2042	Chr1:66259966-66264227	34.052	20.5227	22.8205	19.5206	20.2648	18.4745	23.0062	19.0656	23.5431
evm.TU.Chr1.2045	Chr1:66319390-66340983	2.90926	2.32932	2.84537	2.31103	2.74013	2.62432	1.61231	2.33835	2.53322
evm.TU.Chr1.2047	Chr1:66353651-66357249	2.06943	1.93076	1.89791	1.8967	2.69826	2.40325	1.68147	2.21934	3.26934
evm.TU.Chr1.2048	Chr1:66394695-66412034	19.8684	2.65296	15.1423	20.2272	17.9237	9.7772	15.9761	15.4213	10.095
evm.TU.Chr1.2049	Chr1:66415789-66422409	0.48098	0	0.531791	0.408818	0.81217	0.152223	1.13604	0.374784	0.588407
evm.TU.Chr1.2050	Chr1:66420698-66439028	2.50615	4.99066	3.74073	2.34112	4.0394	3.92559	2.29029	3.49278	3.84347
evm.TU.Chr1.2051	Chr1:66439900-66464785	1.66938	1.14384	1.44691	0.989421	1.86055	1.35506	0.967134	1.36634	1.50121
evm.TU.Chr1.2052	Chr1:66467253-66469964	0.140661	0.077943	0.418848	0.568089	0.598394	0.304749	0.147783	0.08421	0.226875
evm.TU.Chr1.2053	Chr1:66472419-66484987	0.65863	0.452673	0.162345	0.389895	0.342142	0.703122	0.577601	0.184232	0.726685
evm.TU.Chr1.2054	Chr1:66489861-66511697	6.9461	2.04014	3.37665	10.3855	4.99241	4.42711	7.34055	5.40419	4.99233
evm.TU.Chr1.2055	Chr1:66514706-66532562	4.12135	5.90372	6.17128	5.211	4.60645	5.7973	6.24495	4.92986	6.69893
evm.TU.Chr1.2056	Chr1:66532603-66536741	1.15221	0.795467	0.269637	1.59461	1.2724	0.306545	0.989688	0.415434	1.00961
evm.TU.Chr1.2057	Chr1:66537773-66547168	10.9179	11.813	13.3404	12.1904	13.5851	13.1341	10.9065	12.6657	15.0923
evm.TU.Chr1.2058	Chr1:66548636-66560866	5.91046	7.37437	7.40408	5.84044	5.95891	7.97182	5.99773	6.80957	6.93927
evm.TU.Chr1.2059	Chr1:66571856-66578192	1.25665	0	0.502635	1.15315	0.576704	0.413001	1.49708	0.74622	1.04408
evm.TU.Chr1.2061	Chr1:66595934-66605566	0.238448	0.147465	0	0	0	0.343767	0.069279	0	0.842498
evm.TU.Chr1.2062	Chr1:66608976-66614934	12.9464	6.50401	8.99994	9.45808	11.5893	9.97603	9.77049	10.9437	12.5297
evm.TU.Chr1.2064	Chr1:66637295-66642118	0.032812	0	0	0.051455	0	0.139066	0	0	0
evm.TU.Chr1.2063	Chr1:66620807-66631965	8.03196	7.91683	6.13697	9.19007	8.46064	8.70885	8.79551	8.41378	8.24104
evm.TU.Chr1.2066	Chr1:66665539-66677514	0.509754	0.384237	0.54083	0.545333	0.38616	0.333863	0.604669	0.629067	0.217464
evm.TU.Chr1.2065	Chr1:66642237-66658693	10.5073	9.34291	9.6506	8.8342	11.2962	9.17175	11.5657	7.7038	10.0195
evm.TU.Chr1.2068	Chr1:66692474-66699912	0.258695	0	0.050014	0.110349	0.098185	0.096069	0.261259	0.054238	0.042461
evm.TU.Chr1.2067	Chr1:66678551-66685603	27.7787	24.4205	24.6355	16.9973	24.572	25.9876	29.2925	32.6059	26.7707
evm.TU.Chr1.2069	Chr1:66706499-66713949	9.35693	8.96254	10.2945	9.66754	10.3633	9.23098	9.10992	11.3983	11.3154
evm.TU.Chr1.2071	Chr1:66725568-66735517	0.278825	0.222628	0.145751	0.234198	0.297288	0.248411	0.16377	0.206921	0.137313
evm.TU.Chr1.2070	Chr1:66716900-66720912	9.33696	4.95135	4.79631	8.14754	4.62381	3.62197	6.87845	2.76756	2.63304
evm.TU.Chr1.2074	Chr1:66797008-66798740	0.205679	0.102522	0.252059	0.029424	0.101074	0.148179	0.055225	0.356146	0.135244
evm.TU.Chr1.2075	Chr1:66806610-66829925	0.562496	0.352763	0.674493	0.305757	0.465849	0.481331	0.523039	0.273431	0.46038
evm.TU.Chr1.2072	Chr1:66736624-66744184	21.979	16.2469	23.4225	22.5142	22.9461	20.635	19.6549	22.0481	21.6806
evm.TU.Chr1.2073	Chr1:66748703-66780426	10.0649	8.42289	11.0654	10.0598	9.77401	8.62137	10.652	9.62835	10.0512
evm.TU.Chr1.2076	Chr1:66833972-66838589	33.2232	12.7618	18.6342	43.4592	21.7149	20.5313	34.7888	21.1926	21.4771
evm.TU.Chr1.2077	Chr1:66841998-66846691	16.8391	20.9897	20.9587	16.1823	18.6565	20.0131	15.8068	20.0697	21.1195
evm.TU.Chr1.2078	Chr1:66849901-66874126	18.7179	11.3959	17.1356	17.8074	18.6381	16.5433	15.3729	17.6316	17.3675
evm.TU.Chr1.2079	Chr1:66877592-66885418	8.38157	8.66898	8.148	9.09197	10.2174	9.4583	9.68501	9.06741	10.0115
evm.TU.Chr1.2080	Chr1:66884477-66892847	27.1376	33.7461	37.6596	22.7934	34.6745	34.8045	20.9595	26.4286	31.7288
evm.TU.Chr1.2081	Chr1:66898244-66908525	29.1137	45.2163	28.0588	32.9007	30.768	37.68	35.9426	32.9075	29.3902
evm.TU.Chr1.2082	Chr1:66911357-66927616	3.4643	2.1943	4.01812	3.3937	3.41641	2.59466	2.88311	3.95126	3.49096
evm.TU.Chr1.2083	Chr1:66928937-66950976	2.46034	2.2752	2.70269	2.77582	3.11178	2.02115	2.43011	1.93621	2.69515
evm.TU.Chr1.2085	Chr1:66957044-66957978	0.063857	0	0	0.087805	0.100121	0	0.104205	0.13897	0
evm.TU.Chr1.2084	Chr1:66952887-66956167	9.27588	6.98757	10.6402	9.40966	11.1724	10.0736	7.218	9.11377	10.6088
evm.TU.Chr1.2086	Chr1:66962920-66967362	1.08965	1.16387	0.812648	1.32552	0.7497	1.40966	1.281	0.921421	1.27664
evm.TU.Chr1.2088	Chr1:66980746-66998237	0.418525	0.221891	0.329004	0.491059	0.446742	0.320221	0.366485	0.241679	0.433423
evm.TU.Chr1.2087	Chr1:66968791-66978165	15.4501	12.4835	18.2918	14.7201	18.0147	15.0344	13.9115	15.5082	21.3026
evm.TU.Chr1.2089	Chr1:67001782-67008611	3.0232	3.46237	2.53974	2.02349	2.77022	1.9335	2.00617	2.33588	3.58614
evm.TU.Chr1.2090	Chr1:67024440-67025282	5.65479	3.25239	5.9407	3.22822	4.74545	4.62359	4.77592	4.17608	6.22846
evm.TU.Chr1.2091	Chr1:67028234-67037208	5.02751	2.35071	4.53296	4.5756	5.00099	3.54534	3.81155	3.7701	3.54887
evm.TU.Chr1.2094	Chr1:67056744-67061365	0.669342	0.504079	0.161866	0.172077	0.156849	0.373688	0.501077	0.706932	0.284474
evm.TU.Chr1.2095	Chr1:67061380-67068902	0.264	0.072623	0.189557	0.170995	0.173672	0.096663	0.322001	0	0.199362
evm.TU.Chr1.2092	Chr1:67038872-67049430	10.442	10.1142	11.5421	10.7249	11.3848	11.2118	10.1739	11.5817	11.4731
evm.TU.Chr1.2093	Chr1:67049955-67055498	13.1801	3.97047	6.31428	12.3479	8.20683	6.98695	11.2877	7.37721	7.04124
evm.TU.Chr1.2096	Chr1:67071569-67072715	3.83391	1.86976	2.11946	3.81629	1.95663	2.76385	4.57253	3.24245	2.47039
XLOC_002171	Chr1:67076467-67082855	28.5555	25.2874	30.2335	34.016	29.8817	29.5159	28.3418	31.8335	30.8957
evm.TU.Chr1.2097	Chr1:67084023-67091092	26.6149	75.9116	42.4452	41.105	46.7776	47.5927	33.1776	37.1016	46.8163
evm.TU.Chr1.2098	Chr1:67108903-67132445	13.9007	1.82024	4.57085	23.2456	7.62707	5.05634	13.3515	7.8639	6.28717
evm.TU.Chr1.2099	Chr1:67141765-67144084	20.0906	13.4632	14.374	24.6099	14.8481	14.8024	18.318	18.2587	14.7847
evm.TU.Chr1.2104	Chr1:67208131-67215643	0.198447	0.218421	0.328326	0.201305	0.155053	0.152694	0.081276	0.102416	0.143743
evm.TU.Chr1.2103	Chr1:67191966-67195558	6.04481	6.00406	1.6866	4.93248	2.43573	3.02773	5.77475	2.73961	4.75327
evm.TU.Chr1.2107	Chr1:67254504-67258129	0.05328	0.500464	0.113352	0.193409	0.530306	0	0	0	0.396877
evm.TU.Chr1.2105	Chr1:67229124-67237914	7.2454	7.44508	5.94635	5.77842	7.43257	6.38596	7.21684	6.53848	6.32559
evm.TU.Chr1.2108	Chr1:67263639-67298984	9.4779	7.79101	8.99317	10.4661	8.87131	7.28522	9.66661	8.67921	8.21339
evm.TU.Chr1.2110	Chr1:67322669-67332123	7.24509	5.89615	6.12193	7.74089	7.66314	6.03919	6.80287	6.84093	7.50041
evm.TU.Chr1.2112	Chr1:67377357-67389243	1.1686	0.987263	2.19083	1.28523	1.36414	1.29445	0.963358	1.22939	1.26797
evm.TU.Chr1.2111	Chr1:67339508-67374494	15.8196	5.45158	7.42239	20.596	9.67979	8.35126	13.9052	10.5177	9.04419
evm.TU.Chr1.2114	Chr1:67465568-67468612	5.05899	1.46915	2.41685	5.86616	1.77311	3.22473	4.84281	3.77222	2.8741
evm.TU.Chr1.2113	Chr1:67394038-67425902	15.805	4.85149	14.4642	17.6194	14.7571	12.2678	13.8541	13.5209	10.4908
evm.TU.Chr1.2125	Chr1:67789607-67789999	0.398358	1.0594	0.148944	1.56739	0.288489	0.136783	0.316729	0.165314	0.544693
evm.TU.Chr1.2124	Chr1:67748043-67789569	0.141364	0	0.147995	0.460905	0.176556	0	0.068009	0.131058	0
evm.TU.Chr1.2120	Chr1:67659695-67666338	0	0	0	0	0	0.093631	0	0	0
evm.TU.Chr1.2123	Chr1:67703288-67736675	1.30389	0.261214	1.05285	2.70523	0.706118	0.788215	1.30639	0.725203	0.72382
evm.TU.Chr1.2128	Chr1:67852276-67897283	7.94174	9.84322	11.6976	7.09149	7.03673	7.57877	8.52183	8.27241	8.47673
evm.TU.Chr1.2129	Chr1:67899218-67905450	9.97423	8.27491	10.4735	10.1123	9.89275	10.5908	9.88916	10.954	11.5932
evm.TU.Chr1.2132	Chr1:67992916-67995379	0.05788	0	0.052785	0	0.060298	0.098989	0.166778	0.059587	0
evm.TU.Chr1.2130	Chr1:67912169-67966252	2.28207	0	0.484562	3.32068	0.883551	1.6394	3.0141	1.21906	2.15579
evm.TU.Chr1.2131	Chr1:67966412-67990982	12.0866	3.63959	6.02064	11.5204	8.28891	7.76119	9.89411	9.65967	5.74137
evm.TU.Chr1.2133	Chr1:68005851-68015626	74.372	35.7304	80.7202	73.6245	87.682	70.4958	49.4618	82.0683	72.901
evm.TU.Chr1.2134	Chr1:68019615-68037893	9.83942	1.30225	7.92183	10.0355	6.82834	4.83197	6.52452	6.43644	3.44756
evm.TU.Chr1.2135	Chr1:68040744-68044476	95.3526	96.9166	88.081	88.7113	94.6382	105.61	103.089	93.3486	94.0917
evm.TU.Chr1.2136	Chr1:68047505-68059830	3.88287	1.87947	3.41541	1.98851	2.3757	2.58515	2.46735	2.18166	2.47489
evm.TU.Chr1.2137	Chr1:68062336-68071335	17.1542	9.38519	18.3605	18.6598	21.8144	16.9071	18.0128	21.7856	19.6656
XLOC_001004	Chr1:68075845-68077086	0.3455	0.373191	0	0.800435	0	0.103444	0.168149	0	0.146954
evm.TU.Chr1.2140	Chr1:68103346-68117948	0.236319	0	0.269026	0.256055	0.199322	0.336171	0.31654	0.269058	0.154798
evm.TU.Chr1.2138	Chr1:68081818-68083817	31.1831	17.3577	13.9382	29.6738	22.9925	21.6817	26.3802	17.9155	17.0749
evm.TU.Chr1.2141	Chr1:68135409-68172775	39.3776	4.04917	14.3143	44.3791	22.5938	17.0734	35.8615	22.3097	23.4065
evm.TU.Chr1.2143	Chr1:68185359-68194988	11.2739	14.9424	16.5736	10.0139	14.0577	14.1982	10.3237	15.1794	14.3761
evm.TU.Chr1.2144	Chr1:68194591-68196869	110.612	215.243	185.66	125.09	158.465	160.934	130.909	160.499	178.532
evm.TU.Chr1.2145	Chr1:68198680-68205416	3.76256	4.54424	4.28615	3.95167	5.7926	4.21686	3.5034	4.22409	4.35499
evm.TU.Chr1.2146	Chr1:68204912-68212016	9.85318	12.7856	12.9383	13.5792	13.6363	12.3788	10.7047	11.6088	12.864
evm.TU.Chr1.2147	Chr1:68214135-68218475	6.31501	5.61747	5.18687	5.72041	7.05369	5.14098	5.22323	5.63031	6.21587
evm.TU.Chr1.2149	Chr1:68264036-68275597	2.14304	1.44707	2.50181	1.80013	1.83889	1.63185	1.69957	1.59573	1.84452
evm.TU.Chr1.2150	Chr1:68275879-68284047	6.32388	5.49189	8.27519	5.0619	6.81329	7.06926	5.96104	5.86813	6.54924
evm.TU.Chr1.2153	Chr1:68552611-68556767	0.205933	0.210411	0	0.183264	0	0.228619	0.078928	0.482734	0.097168
evm.TU.Chr1.2152	Chr1:68403524-68537089	1.91202	0.232742	0.90264	2.29361	0.913103	0.579862	1.94902	0.969999	0.488792
evm.TU.Chr1.2154	Chr1:68558012-68586980	33.0739	26.5242	29.4107	35.1058	32.4508	29.8121	31.2088	32.1849	29.4351
evm.TU.Chr1.2155	Chr1:68588632-68616425	8.60686	5.58551	7.84739	14.6849	9.46959	8.69581	9.86496	10.3204	8.05985
evm.TU.Chr1.2157	Chr1:68625329-68629622	0.167993	1.28343	0	1.23294	0.514446	0.763336	0.727675	2.17693	0.943716
evm.TU.Chr1.2156	Chr1:68621629-68624342	24.9684	12.0562	19.2516	28.4196	22.231	18.8342	24.4998	21.071	21.4111
evm.TU.Chr1.2158	Chr1:68631486-68635478	10.8321	8.78977	11.4742	12.6688	10.4134	11.527	11.8429	10.9553	11.3691
evm.TU.Chr1.2160	Chr1:68653918-68658247	0	0.149988	0.308051	0.138659	0.213684	0.111488	0.208171	0	0.226124
evm.TU.Chr1.2162	Chr1:68669860-68677199	0.563965	0.189591	0	0.404276	0.446061	0.197579	0.635775	0.170458	1.01284
evm.TU.Chr1.2159	Chr1:68637189-68653190	16.0472	9.56408	14.8472	17.472	15.46	13.6617	15.5978	15.5192	14.682
evm.TU.Chr1.2163	Chr1:68681393-68682620	135.902	63.6951	120.477	141.376	105.087	102.528	136.837	119.015	131.575
evm.TU.Chr1.2168	Chr1:68818264-68822474	10.3351	4.71228	5.89323	14.6862	7.1348	5.70806	12.3133	9.98581	5.78936
evm.TU.Chr1.2164	Chr1:68702253-68711371	13.333	15.4787	15.6305	14.7884	15.5863	14.0945	14.7466	14.7712	15.6369
evm.TU.Chr1.2165	Chr1:68712145-68727400	6.86943	5.72354	6.44837	6.17831	7.41479	7.42806	4.08562	7.21886	8.40732
evm.TU.Chr1.2167	Chr1:68762361-68805477	8.53496	1.28667	4.68756	9.93188	4.93777	3.97229	8.71295	6.26645	5.26224
evm.TU.Chr1.2169	Chr1:68824846-68826517	0.940337	0.755815	1.06573	0.845558	1.32084	1.0624	0.672669	1.03755	1.26352
evm.TU.Chr1.2170	Chr1:68830947-68848463	8.47499	3.98271	4.87673	9.61554	7.47933	6.83869	7.23605	7.01942	7.32677
evm.TU.Chr1.2171_evm.TU.Chr1.2174	Chr1:68855779-68921998	15.0087	2.29666	3.75827	22.8655	6.8948	5.92174	19.1766	8.46901	6.53899
evm.TU.Chr1.2176	Chr1:68929077-68940213	11.5487	7.16129	11.8845	12.6566	11.6072	11.5945	11.7308	13.2097	11.0141
evm.TU.Chr1.2177	Chr1:68942799-68950782	4.7939	1.92521	2.8017	5.74829	3.86869	3.08553	5.20927	4.08284	3.25191
evm.TU.Chr1.2179	Chr1:68954304-68961257	1.0943	0	0.453621	1.11566	0.869022	0.399843	0.967182	0.651317	0.527937
evm.TU.Chr1.2180	Chr1:68964215-68969376	23.7967	15.4417	15.1272	30.1264	20.9832	19.3444	24.1419	16.509	19.444
evm.TU.Chr1.2183	Chr1:68990786-69032758	2.29617	1.65952	3.20972	1.27257	2.2618	2.10434	1.85401	1.84378	1.25679
evm.TU.Chr1.2184	Chr1:69070997-69089621	0.78515	0.023189	0.584898	1.55345	0.421721	0.317261	0.805317	0.7862	0.187566
evm.TU.Chr1.2185	Chr1:69116050-69150508	1.07528	0.559596	0.79404	0.667949	1.14952	0.880222	0.473216	0.617718	0.625019
evm.TU.Chr1.2186	Chr1:69153564-69169791	46.6481	50.8502	48.4843	43.8982	45.7627	50.8172	46.7491	45.9287	49.6689
evm.TU.Chr1.2189	Chr1:69216137-69220010	0.218585	1.33594	0.530355	0.542256	0	0.112383	0.157381	0	1.99218
XLOC_002217	Chr1:69225350-69226529	0.474334	0.309583	0.438455	0.207281	0.664414	0.410871	0.141956	0.131952	1.0358
evm.TU.Chr1.2188	Chr1:69189042-69196211	4.7283	8.77699	6.47228	6.28599	9.30941	6.95875	9.84552	6.78843	10.6924
evm.TU.Chr1.2187	Chr1:69176694-69180807	84.058	127.033	98.7304	56.9813	98.4354	90.3816	85.0789	76.5488	110.027
evm.TU.Chr1.2190	Chr1:69292007-69319471	38.0489	28.4814	35.2907	33.9491	32.229	31.3812	32.5326	35.778	36.8308
evm.TU.Chr1.2191	Chr1:69321603-69335609	18.9396	7.18085	13.8773	11.4947	12.3771	17.7581	12.325	11.9169	8.43028
evm.TU.Chr1.2192	Chr1:69337421-69374085	4.45017	2.51204	4.39217	2.71723	3.84098	3.07591	3.17992	3.34424	3.16486
evm.TU.Chr1.2196	Chr1:69564030-69569972	0.883871	0.55719	0.376005	1.05138	0.696127	0.299541	0.866153	0.857341	0.220927
evm.TU.Chr1.2194	Chr1:69525271-69526423	4.33044	0.20546	1.04962	5.76908	1.8404	1.02361	3.89794	2.21802	0.631795
evm.TU.Chr1.2195	Chr1:69526438-69555850	5.52757	1.60902	2.31825	6.77597	3.33297	2.74362	6.07484	4.14647	1.92211
evm.TU.Chr1.2197	Chr1:69574010-69577062	14.1152	4.24152	7.6664	8.02129	8.09356	7.71361	10.9177	7.60503	5.26525
evm.TU.Chr1.2198	Chr1:69584895-69601711	2.38276	1.06898	2.50877	2.39079	3.84438	1.96406	3.12333	2.11296	1.6449
evm.TU.Chr1.2199	Chr1:69603847-69609072	1.9139	2.12195	2.63802	2.46739	2.34391	2.7153	2.02211	2.74008	2.72275
evm.TU.Chr1.2200	Chr1:69610325-69617481	3.74176	0.382804	1.46873	3.82715	1.99934	1.70094	3.74063	1.87238	1.21646
XLOC_002222	Chr1:69617870-69620704	11.5288	12.0131	15.1052	11.1287	16.1066	12.9613	12.07	13.5703	15.4092
XLOC_002223	Chr1:69705553-69714952	0.085903	0	0.073389	0.193671	0	0.201417	0.346269	0.456148	0
evm.TU.Chr1.2201	Chr1:69624855-69669425	34.675	43.8384	30.3575	36.373	35.5398	43.3251	39.7308	35.5858	31.7928
XLOC_001035	Chr1:69690730-69694902	1.68746	1.16446	1.25664	1.86617	1.22965	1.87127	1.3644	2.00131	1.17386
evm.TU.Chr1.2212	Chr1:70078545-70088759	0	0	0	0.259714	0.449271	0.149082	0.354917	0	0.320894
evm.TU.Chr1.2213	Chr1:70098055-70108251	0.338767	0.277367	0.385099	0.590336	0.428984	0.42529	0.643073	0.365048	0.158891
evm.TU.Chr1.2206	Chr1:69781907-69785239	0.409127	0	0.073066	0.404341	0.308279	0	0.376081	0	0
evm.TU.Chr1.2207	Chr1:69785426-69852824	0.338418	0.176893	0.10869	0.352437	0.118406	0.515343	0.170828	0.648062	0.438946
evm.TU.Chr1.2209	Chr1:69961461-69970778	4.67228	1.34771	2.29166	5.72397	2.04324	1.18849	4.13551	2.32486	2.39067
evm.TU.Chr1.2210	Chr1:69971926-69981682	1.23445	0.347799	0.869558	1.09086	0.503759	0.524586	0.865556	0.521853	0.439526
evm.TU.Chr1.2214	Chr1:70113655-70117661	0.256137	0	0.117394	0.579317	0.180741	0.067675	0.662006	0.038515	0.048646
evm.TU.Chr1.2215	Chr1:70119717-70130988	1.10343	0.483117	1.38833	1.33434	1.04879	0.70896	1.02571	1.34988	1.29583
evm.TU.Chr1.2216	Chr1:70132462-70146007	0.985248	0.37407	0.47738	0.726363	0.582723	0.40552	0.631249	0.527165	0.296005
evm.TU.Chr1.2217	Chr1:70147793-70151330	2.12465	1.9832	5.59824	2.59727	2.50134	1.4433	3.19597	1.95158	6.83921
evm.TU.Chr1.2218	Chr1:70162021-70165764	0.452624	0.261633	0.185471	0.288091	0.446147	0.501208	0.292568	0.220232	0.785965
XLOC_002230	Chr1:70251438-70255837	2.73766	2.31307	3.94826	2.84966	3.66611	3.6415	3.33346	3.54547	3.73832
evm.TU.Chr1.2223	Chr1:70255891-70280890	14.8419	14.0225	14.8006	13.4356	16.2978	15.1589	14.3942	15.9266	14.243
evm.TU.Chr1.2224	Chr1:70280930-70286651	221.778	165.7	239.161	215.388	217.749	207.003	201.035	228.311	229.289
evm.TU.Chr1.2225	Chr1:70300195-70306937	4.6223	3.01336	5.54428	3.67279	4.71324	4.0357	3.6594	4.72825	4.87653
evm.TU.Chr1.2227	Chr1:70312492-70371248	6.08219	1.68303	2.91043	8.38865	3.9341	3.08833	5.9063	3.77225	3.52446
evm.TU.Chr1.2228	Chr1:70368564-70376163	5.85929	6.02885	6.56985	6.15609	6.16243	5.47353	6.19569	5.21592	6.45397
evm.TU.Chr1.2229	Chr1:70377878-70382552	61.9659	54.876	74.0704	43.4451	71.9127	65.9134	54.6304	64.7858	72.7476
evm.TU.Chr1.2231	Chr1:70392723-70394018	2.24062	0.749893	0.663187	1.83955	1.25058	0.93973	1.39569	1.09083	1.38046
evm.TU.Chr1.2235	Chr1:70443909-70447854	0.12444	0	0.152754	0.25411	0	0.107042	0.240244	0.542083	0
evm.TU.Chr1.2233_evm.TU.Chr1.2234_evm.TU.Chr1.2232	Chr1:70397691-70438203	1.61896	0.485931	0.662892	2.20105	0.69318	0.489845	1.6232	0.946109	0.909788
evm.TU.Chr1.2237	Chr1:70509933-70512527	1.35576	0.892751	1.30842	0.88026	1.4437	1.71347	0.790085	1.39696	1.77074
evm.TU.Chr1.2236	Chr1:70455636-70506789	4.22922	0.740196	1.57573	5.86074	2.05645	1.33715	4.87468	2.61465	2.518
evm.TU.Chr1.2238	Chr1:70514299-70539730	2.26556	1.2166	1.78063	2.20933	1.86841	1.71882	1.76553	1.26892	1.71317
evm.TU.Chr1.2239	Chr1:70545092-70552167	15.9132	7.59447	8.49556	13.5455	10.9559	8.65412	12.0763	10.7397	12.194
evm.TU.Chr1.2230	Chr1:70386569-70390805	407.45	757.927	456.391	388.724	409.559	567.825	430.486	458.435	503.704
evm.TU.Chr1.2241	Chr1:70597731-70600858	0.518173	0.388697	0.217523	0.132499	0.36553	0.448665	0.081993	0.170521	0.126028
evm.TU.Chr1.2242	Chr1:70622984-70652072	1.81383	1.48087	2.05164	1.65642	1.90141	1.83645	2.00525	1.12075	1.92364
evm.TU.Chr1.2240	Chr1:70563531-70596145	34.1278	35.0948	35.8941	31.0209	33.5442	33.507	31.418	33.4295	34.6586
evm.TU.Chr1.2245	Chr1:70680025-70682905	0.123773	0	0	0	0.193416	0.050404	0	0	0.062192
evm.TU.Chr1.2244	Chr1:70671474-70678833	0.379825	0.07114	0.042627	0.31869	0.255997	0.246311	0.008873	0.041686	0.046922
evm.TU.Chr1.2246	Chr1:70683853-70693642	2.99482	1.91348	2.45458	3.40098	2.65636	2.71031	3.49056	3.13821	2.49207
evm.TU.Chr1.2243	Chr1:70654346-70670056	34.5487	28.1435	39.2838	32.5193	36.4823	33.5008	33.4297	34.3163	37.2489
evm.TU.Chr1.2258	Chr1:71120612-71137747	1.26233	0.966202	1.01785	1.03684	1.17758	1.05135	1.81428	1.28724	1.18093
evm.TU.Chr1.2255	Chr1:71017094-71018445	3.61195	0.357501	0.930811	5.4973	1.92741	0.689935	4.2097	1.58262	0
evm.TU.Chr1.2257	Chr1:71090276-71110189	6.3221	1.17662	1.89119	9.98826	2.44138	2.18254	7.20324	2.48547	3.2821
evm.TU.Chr1.2261	Chr1:71155828-71171859	0.100341	0.135653	0.04404	0.173251	0.063628	0.050626	0.095996	0.111041	0.154691
evm.TU.Chr1.2262	Chr1:71177772-71180619	0.712719	1.34769	1.65257	1.31939	0.894812	1.64096	1.13349	0.856332	1.4439
evm.TU.Chr1.2259	Chr1:71141204-71145715	5.38707	2.2341	4.79595	6.94147	4.29766	4.51718	8.32433	5.17207	4.59572
evm.TU.Chr1.2260	Chr1:71143856-71151169	6.78696	8.00641	7.92101	5.69122	8.02821	6.97259	5.53252	6.93749	8.17781
evm.TU.Chr1.2263	Chr1:71187252-71192480	44.8304	59.3674	58.9937	45.4238	63.6342	52.8408	46.1974	55.0271	60.4904
evm.TU.Chr1.2264	Chr1:71195716-71211861	16.0457	9.18362	9.87596	22.3241	12.8176	12.4031	19.0284	12.7889	11.2684
evm.TU.Chr1.2265	Chr1:71213436-71224793	21.0486	15.9574	15.604	20.3888	20.2711	17.9967	18.7106	19.1587	18.2991
evm.TU.Chr1.2267	Chr1:71242677-71250747	4.83159	1.49957	2.04431	3.95434	3.19665	2.58681	4.4578	2.75012	1.9448
evm.TU.Chr1.2266	Chr1:71226746-71238541	15.5105	12.1423	13.7624	14.9752	14.4581	13.0682	13.5743	13.527	15.8804
evm.TU.Chr1.2271	Chr1:71311301-71314842	1.30522	0.831363	1.56119	1.82464	1.35229	0.671542	1.14915	0.802182	0.651828
evm.TU.Chr1.2270	Chr1:71282898-71299202	2.00711	0.961791	1.73896	2.97169	1.58616	1.42545	2.19563	1.28587	1.04192
evm.TU.Chr1.2268	Chr1:71251239-71269302	3.48619	0.908181	2.54249	3.34583	2.35833	1.94205	2.39264	2.21621	1.32962
evm.TU.Chr1.2269	Chr1:71268065-71277056	129.162	230.284	140.42	106.025	143.66	161.037	146.201	149.393	151.662
evm.TU.Chr1.2272	Chr1:71318084-71337947	36.2885	26.2367	21.5248	46.8537	26.754	29.0479	34.4513	30.4257	28.9736
evm.TU.Chr1.2275	Chr1:71405618-71410812	0.816126	1.28264	1.72907	0.870868	0.650435	1.04201	0.851675	0.616098	1.67087
evm.TU.Chr1.2277	Chr1:71431576-71432787	1.69828	3.28232	2.85223	1.25754	2.50066	2.28473	4.61034	2.42102	1.28499
evm.TU.Chr1.2276	Chr1:71414943-71424415	4.81501	3.59849	6.27475	4.13084	5.06505	5.05641	5.36194	6.41536	6.39954
evm.TU.Chr1.2273	Chr1:71345871-71390575	11.8022	4.11653	9.0602	12.1677	7.57216	7.88036	7.77682	9.15013	4.82448
evm.TU.Chr1.2274	Chr1:71391115-71395157	7.78859	11.1076	13.5148	6.21361	10.3257	9.37702	7.86172	10.852	9.69217
evm.TU.Chr1.2278	Chr1:71437448-71475674	8.7917	9.15715	10.0037	11.9577	10.4838	10.5635	10.0196	10.5444	9.5121
evm.TU.Chr1.2279	Chr1:71479555-71487805	45.327	27.1484	32.2943	50.3264	36.9657	35.6157	58.1204	41.8178	30.06
evm.TU.Chr1.2282	Chr1:71729908-71731371	0.978385	0.161813	0.444145	1.61243	0.516095	0.583166	1.36025	0.277063	0.370706
evm.TU.Chr1.2281	Chr1:71525667-71658870	1.26727	1.19444	0.25359	0.695286	0.493577	0.476039	0.506614	0.416664	0.464923
evm.TU.Chr1.2283	Chr1:71737464-71745306	0.033561	0.033179	0	0.192289	0.281918	0.395217	0.272169	0.072794	0.252069
evm.TU.Chr1.2280	Chr1:71491185-71508710	55.6303	57.2355	52.8235	57.6682	55.574	54.1045	55.6674	53.7194	48.512
XLOC_001063	Chr1:71750010-71752833	12.8466	9.03723	12.5963	9.22675	10.7163	9.18323	10.3296	10.8416	10.965
evm.TU.Chr1.2284	Chr1:71752834-71759329	7.21657	1.78548	2.46557	7.94379	5.00405	3.34887	7.35755	2.7523	3.84105
evm.TU.Chr1.2285	Chr1:71763411-71768718	6.93858	6.43138	8.97797	5.87075	7.11143	5.42929	7.29094	7.03597	7.51156
evm.TU.Chr1.2286	Chr1:71770089-71776051	2.14729	0.970304	2.04743	2.73649	2.53737	1.83959	2.09654	2.31207	1.6129
XLOC_001065	Chr1:71778793-71785108	2.02178	1.29425	1.69722	1.3713	1.66347	1.48179	1.66305	1.39128	2.03033
XLOC_001066	Chr1:71785341-71796616	3.69167	2.9872	5.20999	4.13241	4.26622	3.72052	4.05528	4.15164	4.54601
XLOC_001068	Chr1:71827019-71831841	0.681725	0.383596	1.31045	0.535362	0.378208	0.454706	0.700559	1.35423	0.553125
XLOC_001067	Chr1:71799430-71825331	9.44852	6.25298	11.5407	7.86418	10.0072	7.98969	8.02804	10.4152	11.9049
evm.TU.Chr1.2296	Chr1:71888690-71891785	24.3161	25.5217	32.6062	20.8986	40.388	31.5009	24.5931	32.9818	32.5241
XLOC_001069	Chr1:71831964-71888209	10.2759	9.06921	31.5903	2.9237	21.0734	3.80029	7.74416	7.98844	16.4375
XLOC_002266	Chr1:71839049-71861914	0.413298	0.184092	0.731397	0.250552	0	0	0.329396	0.456285	0.025055
XLOC_001070	Chr1:71845361-71846399	0	0.315286	0.067081	0	0.751977	0	1.21996	0	0.551994
XLOC_001071	Chr1:71866875-71867387	0	0	0.826944	0	0.159454	0.192259	0.309891	0.059912	0.396577
XLOC_001072	Chr1:71872777-71879603	0.933288	1.86133	10.952	0.549683	2.49428	0.660962	2.49323	0.837191	1.85021
evm.TU.Chr1.2297	Chr1:71894632-71898881	0	0	0	0	0	0	0	0	0
evm.TU.Chr1.2298	Chr1:71902771-71935703	1.60101	0.251176	1.0444	1.60403	1.25508	0.837279	1.56096	0.831561	1.00243
evm.TU.Chr1.2299	Chr1:71940123-71948871	69.4217	86.6862	73.6935	70.5529	70.0877	80.7502	79.1862	74.924	67.5665
evm.TU.Chr1.2302	Chr1:71976760-71994145	11.3332	7.63283	8.71553	11.4882	8.36942	7.57762	12.0474	8.27453	8.03336
evm.TU.Chr1.2303	Chr1:72086708-72093216	0	0	0	0	0.134049	0	0	0	0
evm.TU.Chr1.2304	Chr1:72110368-72168696	0.349753	0.05889	0.117956	0.095219	0.217047	0.103582	0.096399	0.108621	0.07474
evm.TU.Chr1.2307	Chr1:72240183-72337150	10.4967	4.06725	7.466	11.5908	6.93175	5.63621	9.05327	7.39332	5.16327
evm.TU.Chr1.2309	Chr1:72415460-72415760	0.802934	0	0.180694	1.58935	0.834233	0.20134	0.261886	0.051083	0
evm.TU.Chr1.2316	Chr1:72673644-72693267	0.121938	0.032048	0	0.137966	0	0	0.031136	0.035156	0.042276
evm.TU.Chr1.2310	Chr1:72457316-72531521	1.36372	1.41594	0.955872	1.94626	1.54701	1.60332	1.81448	1.66229	1.26387
evm.TU.Chr1.2312	Chr1:72534034-72578028	5.29461	1.95087	4.7904	8.53969	4.3695	3.86205	6.51921	4.93158	4.07065
evm.TU.Chr1.2311	Chr1:72535653-72535958	0	0	0	0	0	0	0	0	0
evm.TU.Chr1.2318	Chr1:72747541-72823104	7.13044	3.44453	3.26775	5.92218	3.56985	3.53235	4.71445	3.65441	3.4672
XLOC_002277	Chr1:72872585-72873435	0.254378	0.849167	0.608964	0.216527	0.397508	0.106861	0.130326	0.077938	0.490981
evm.TU.Chr1.2326	Chr1:73092788-73098268	0	0	0	0	0	0	0	0	0
XLOC_002279	Chr1:73174044-73234286	3.00279	3.66009	3.45446	3.1862	3.93275	2.16346	1.8191	3.8666	3.34372
evm.TU.Chr1.2330_evm.TU.Chr1.2331	Chr1:73239139-73263996	3.82302	1.95745	5.36416	4.20332	4.24349	4.76218	4.0343	4.41331	3.474
evm.TU.Chr1.2332	Chr1:73269189-73282835	11.3768	9.81119	10.013	11.726	11.243	10.824	11.6182	10.6685	12.0984
evm.TU.Chr1.2333	Chr1:73283681-73289461	14.2819	10.4597	14.7514	11.6142	15.9649	13.8515	11.9237	14.0183	16.6632
evm.TU.Chr1.2334	Chr1:73321927-73324040	0.574422	0	0	1.04929	0.169715	0.489829	0.45887	0.207812	0
evm.TU.Chr1.2335	Chr1:73324163-73369780	3.3388	0.418559	1.36453	2.53715	1.74841	2.0759	1.35391	1.25121	0.459582
evm.TU.Chr1.2336	Chr1:73390306-73414104	3.13349	2.0305	2.44002	3.34207	2.60671	2.26127	3.39009	2.55577	1.80917
evm.TU.Chr1.2337	Chr1:73418187-73444807	2.51105	1.96653	4.16735	3.26067	3.1654	2.18564	2.79104	2.59946	3.33443
XLOC_001083	Chr1:73465115-73468847	0.043898	0	0	0.430313	0	0.216704	0	0	0
evm.TU.Chr1.2338	Chr1:73446499-73460696	5.61159	3.79793	5.09763	5.03991	5.14494	4.59714	4.52355	5.50748	5.10475
evm.TU.Chr1.2339	Chr1:73476251-73534806	7.33359	4.90662	7.09459	8.61637	5.29639	3.98004	7.0487	5.14737	6.18509
evm.TU.Chr1.2345	Chr1:73619222-73632381	2.33918	2.6463	1.28666	2.50133	1.9534	1.8298	1.51826	3.01696	1.69986
evm.TU.Chr1.2347	Chr1:73652621-73660568	49.9504	73.0972	55.6337	56.3133	57.7642	60.8237	53.9143	59.6337	57.8888
evm.TU.Chr1.2350	Chr1:73677980-73684366	0.295306	0.348397	0.620832	0.436044	0.46315	0.390648	0.242651	0.335579	0.03214
evm.TU.Chr1.2348	Chr1:73663921-73670998	86.5596	78.5813	84.7008	84.0863	86.5994	85.135	90.2698	84.2457	90.7364
evm.TU.Chr1.2349	Chr1:73671397-73674737	5.42694	5.94944	6.03906	4.65227	7.27542	6.08802	4.28516	5.74734	5.24599
evm.TU.Chr1.2352	Chr1:73702846-73703229	0.416535	0.022106	0.190544	0.117742	0.243784	0.064199	0.677545	0.069931	0
evm.TU.Chr1.2353	Chr1:73710595-73717688	0.190023	0.216841	0.652936	0.145159	0.608099	0.44557	0.781686	0.341708	0.283595
evm.TU.Chr1.2355	Chr1:73718547-73737712	1.84463	0.189024	0.135361	3.9428	0.896128	0.682375	2.81644	0.988917	0.543126
evm.TU.Chr1.2356	Chr1:73755844-73767168	0.666989	0.238282	0.544	0.956069	0.752903	0.768968	0.8499	0.632771	0.693563
evm.TU.Chr1.2351	Chr1:73687941-73697294	109.554	130.407	105.52	114.58	105.839	124.121	107.169	124.773	108.329
evm.TU.Chr1.2358	Chr1:73785438-73787987	5.03516	3.10984	4.01803	4.80561	3.91265	3.97191	4.75532	4.10355	3.66475
evm.TU.Chr1.2357	Chr1:73775656-73783444	27.693	50.5681	35.3129	29.0492	34.0416	34.8928	32.1569	35.2943	37.0162
evm.TU.Chr1.2359	Chr1:73790658-73797361	1.17685	0.898947	1.1301	1.12277	1.82977	0.883267	1.41562	1.24477	0.993945
evm.TU.Chr1.2360	Chr1:73813950-73861643	0.172324	0.060259	0.214568	0.362769	0.230738	0.146898	0.380183	0.192508	0.160407
evm.TU.Chr1.2361	Chr1:73863016-73887035	0.235161	0.025462	0.145575	0.172393	0.093059	0.054887	0.263237	0.151343	0.066224
evm.TU.Chr1.2362	Chr1:73900582-73912259	7.93051	7.00388	7.65936	8.98604	8.82862	8.26142	8.25819	6.94396	7.95129
evm.TU.Chr1.2363	Chr1:73915798-73919255	59.6039	55.1312	65.1436	53.8027	60.5167	60.9431	55.8256	59.1809	61.8005
evm.TU.Chr1.2364	Chr1:73919866-73926253	41.5776	39.7455	42.5549	36.9854	39.4623	45.5216	40.0665	41.6525	43.5162
evm.TU.Chr1.2367	Chr1:73947515-73962061	18.4415	19.2768	18.3178	13.1899	14.1863	14.3836	17.7667	14.6186	15.8491
evm.TU.Chr1.2369	Chr1:73983573-73999607	0.104892	0.150283	0.303819	0.5336	0.443162	0.358907	0.20366	0.718401	0.272074
evm.TU.Chr1.2370	Chr1:74001708-74009629	2.19773	0.212317	0.553381	2.84665	0.883519	0.803186	1.55919	1.04315	0.688992
evm.TU.Chr1.2368	Chr1:73964906-73976822	18.8249	24.4114	19.8148	20.7326	19.6318	19.9696	21.3382	20.6468	18.9581
evm.TU.Chr1.2375	Chr1:74049179-74052566	0.026158	0	0.05358	0	0.108824	0.185411	0	0	0
evm.TU.Chr1.2371	Chr1:74013187-74014595	13.1252	8.27662	8.99514	17.608	9.66217	15.4629	18.203	11.096	11.729
evm.TU.Chr1.2372	Chr1:74014633-74032805	33.2755	22.3388	24.1174	37.2782	30.4175	33.7017	37.0121	26.558	28.138
evm.TU.Chr1.2376	Chr1:74056757-74070831	4.39778	3.13852	4.38629	4.35571	5.38114	4.22772	4.46551	5.40724	4.9142
evm.TU.Chr1.2381	Chr1:74481188-74484867	0.455959	0.688038	0.189206	0.490609	0.164347	0.418843	0.531669	0.703492	0.4801
evm.TU.Chr1.2377	Chr1:74086821-74133080	6.98471	6.0271	6.26633	7.17851	6.14391	5.39646	7.34701	6.75655	6.71701
evm.TU.Chr1.2378	Chr1:74147300-74177509	1.38721	0	0	1.71562	0.321982	0.529763	1.40161	1.50858	0
evm.TU.Chr1.2384	Chr1:74492543-74498113	6.09532	8.09268	18.5083	4.57691	9.92119	5.63363	6.74756	5.25822	10.1084
evm.TU.Chr1.2385	Chr1:74498429-74519612	12.2569	7.05644	9.9109	13.3569	12.2063	10.0443	9.75144	11.148	10.0524
XLOC_002297	Chr1:74547632-74548363	0.523066	0.075358	0.165301	0	0.134102	0.653435	0.359157	0.201704	0
[truncated: 26,595 more rows]
