# Supplementary material for: Brain Transcriptomic Dataset During Parturition in Ovoviviparous Sebastes schlegelii
Source: Front Genet. 2022 Feb 4;13:840067. doi: 10.3389/fgene.2022.840067 (PMC8854175; doi:10.3389/fgene.2022.840067)
Supplement: Supplementary file 2 [file Table3.XLSX]

## Sheet: B_II vs B_I
transcript_id	B_II_readcount	B_I_readcount	log2FoldChange	pval	padj	annoataion
XLOC_040464	1945.93	0	13.402	7.6672e-19	1.019e-14	histone H2B 1.2-like [Trematomus bernacchii]
evm.TU.ori_scaf387un.3	619.738	0	11.751	0.0026324	0.46035	collagen alpha-1(XVIII) chain-like isoform X5 [Anarrhichthys ocellatus]
XLOC_004479	498.878	0	11.438	0.0034163	0.5354
evm.TU.Chr6.42	428.51	0	11.218	0.0040869	0.59039
XLOC_028107	281.657	0	10.613	7.1523e-05	0.047258
XLOC_014135	271.628	0	10.561	7.6966e-05	0.04871	uncharacterized protein LOC116063704 isoform X2 [Sander lucioperca]
XLOC_007776	229.837	0	10.32	0.00010032	0.058702
evm.TU.Chr19.242	212.252	0	10.205	1.889e-14	1.2553e-10	LOW QUALITY PROTEIN: potassium voltage-gated channel subfamily H member 2 [Trematomus bernacchii]
XLOC_052185	197.123	0	10.099	1.7406e-10	5.1408e-07	hypothetical protein EXN66_Car019604 [Channa argus]
evm.TU.Chr14.1546	196.201	0	10.092	0.00018865	0.090685
XLOC_018531	173.291	0	9.9124	0.00029247	0.12147
XLOC_042793	163.176	0	9.8256	0.00043526	0.16273
XLOC_045892	150.134	0	9.7054	0.0004813	0.16833
evm.TU.Chr7.1379	142.286	0	9.6284	0.00052659	0.17497	putative cyclin-dependent kinase 20 [Scophthalmus maximus]
evm.TU.ori_scaf1220un.2	138.885	0	9.5932	0.00044245	0.16273
evm.TU.Chr14.220	117.244	0	9.349	0.00075815	0.23164	uncharacterized protein LOC115012459 [Cottoperca gobio]
evm.TU.Chr4.1463	101.448	0	9.1402	0.0012532	0.3234
XLOC_005549	100.345	0	9.124	0.0016708	0.38619	hypothetical protein EXN66_Car019604 [Channa argus]
XLOC_001995	96.2868	0	9.0651	0.0029296	0.49116	hypothetical protein PFLUV_G00049110 [Perca fluviatilis]
evm.TU.Chr14.777	89.6874	0	8.9625	0.0018427	0.39429
evm.TU.Chr6.1420	88.5206	0	8.9435	0.001846	0.39429
evm.TU.Chr20.178	78.5421	0	8.7706	0.0032304	0.52564	hypothetical protein PFLUV_G00164030 [Perca fluviatilis]
XLOC_044561	77.8956	0	8.7587	0.0030852	0.50936	IQ motif and SEC7 domain-containing protein 1 isoform X5 [Pseudochaenichthys georgianus]
evm.TU.Chr14.1507	64.659	0	8.4907	0.0052646	0.69621	guanine nucleotide-binding protein G(I)/G(S)/G(O) subunit gamma-5 [Fundulus heteroclitus]
evm.TU.Chr4.959	61.2891	0	8.4127	0.0075605	0.85518	dual specificity protein phosphatase 22 isoform X2 [Sander lucioperca]
XLOC_017809	60.2516	0	8.3893	5.95e-06	0.0054537
evm.TU.Chr5.883	59.8214	0	8.3794	4.8555e-06	0.0048794
XLOC_030146	57.0104	0	8.3089	0.0064533	0.79396
XLOC_035318	55.5716	0	8.2706	0.00011434	0.062028
XLOC_012999	53.6516	0	8.2205	0.01036	0.99418
XLOC_002045	52.6629	0	8.1947	0.0093089	0.92712
XLOC_031446	51.4688	0	8.1608	0.011293	0.99994
evm.TU.Chr7.1241	50.1261	0	8.1226	2.4973e-06	0.0027658	chymotrypsin-C-like [Sander lucioperca]
XLOC_010138	47.4308	0	8.0439	1.5391e-05	0.012211
XLOC_004757	46.2069	0	8.0053	0.012306	0.99994
XLOC_022954	44.9037	0	7.9644	0.01162	0.99994	Fanconi anemia core complex-associated protein 100 [Sander lucioperca]
XLOC_013746	44.7794	0	7.9596	0.014171	0.99994	Keratin, type I cuticular Ha6-like, partial [Scleropages formosus]
XLOC_038365	39.6721	0	7.785	0.020611	0.99994
XLOC_028367	37.1452	0	7.6899	0.020318	0.99994	uncharacterized protein LOC117245954 [Epinephelus lanceolatus]
evm.TU.Chr6.98	35.9534	0	7.644	0.020524	0.99994	hypothetical protein FQN60_017893, partial [Etheostoma spectabile]
evm.TU.Chr4.1311	35.3713	0	7.6193	0.022305	0.99994	dermatopontin [Epinephelus lanceolatus]
XLOC_018268	34.6586	0	7.5903	0.023055	0.99994
XLOC_031774	34.3658	0	7.5785	0.021991	0.99994
evm.TU.Chr8.416	31.3676	0	7.4461	0.032439	0.99994	tumor necrosis factor receptor superfamily member EDAR-like [Epinephelus lanceolatus]
XLOC_008043	31.2806	0	7.4423	0.0324	0.99994
XLOC_004710	31.014	0	7.4312	0.032082	0.99994	hypothetical protein EXN66_Car019604 [Channa argus]
evm.TU.Chr19.973	30.768	0	7.4183	0.032816	0.99994
evm.TU.Chr18.378	29.7624	0	7.3706	0.032854	0.99994	LIM domain-binding protein 3b [Cyclopterus lumpus]
evm.TU.Chr13.734	29.4701	0	7.3565	0.03152	0.99994	uncharacterized protein LOC116050081 [Sander lucioperca]
XLOC_049728	28.8709	0	7.3255	0.0005913	0.19404
XLOC_051616	28.5198	0	7.3085	0.038869	0.99994
evm.TU.Chr3.536	27.8586	0	7.2743	0.0015712	0.36958	protein crumbs homolog 3b [Epinephelus lanceolatus]
evm.TU.Chr3.14	27.5301	0	7.2586	0.03506	0.99994	hypothetical protein F7725_005268, partial [Dissostichus mawsoni]
XLOC_051645	26.9442	0	7.2269	0.045289	0.99994
evm.TU.Chr7.1477	26.5438	0	7.2076	0.0011892	0.31296	uncharacterized protein LOC114573064 [Perca flavescens]
evm.TU.ori_scaf1643un.1	26.2023	0	7.1862	0.044257	0.99994	fatty acid 2-hydroxylase [Cottoperca gobio]
evm.TU.Chr4.390	25.9668	0	7.1737	0.041683	0.99994	antihemorrhagic factor cHLP-B [Anabas testudineus]
evm.TU.Chr5.1072	25.3289	0	7.1379	0.04528	0.99994	fatty acid 2-hydroxylase [Cottoperca gobio]
evm.TU.Chr17.696	25.1903	0	7.1307	0.04185	0.99994
XLOC_032319	24.4801	0	7.0883	0.00088167	0.25474
evm.TU.Chr21.778	24.2816	0	7.0773	0.045398	0.99994	uncharacterized protein LOC109974601 [Monopterus albus]
evm.TU.Chr3.716	21.4388	0	6.8972	0.001357	0.34028	LOW QUALITY PROTEIN: rho GTPase-activating protein 10 [Pangasianodon hypophthalmus]
XLOC_009951	20.7572	0	6.8492	0.0069861	0.81447
evm.TU.Chr16.103	1113.61	11.3477	6.6124	0.0092851	0.92712	ankyrin repeat and MYND domain-containing protein 2-like [Seriola dumerili]
XLOC_005488	16.7362	0	6.5417	0.0081597	0.89257	protein NLRC3-like [Larimichthys crocea]
evm.TU.Chr15.1221	15.2634	0	6.4088	0.0089342	0.9153	phospholipase A and acyltransferase 4-like [Epinephelus lanceolatus]
evm.TU.Chr8.470	14.4716	0	6.3293	0.011287	0.99994	hypothetical protein EPR50_G00109250 [Perca flavescens]
evm.TU.Chr14.1408	44.5501	0.553548	6.2594	0.01824	0.99994	regulator of G-protein signaling 9-like [Sander lucioperca]
evm.TU.Chr18.410	12.8218	0	6.1565	0.014454	0.99994	forkhead box protein I2 [Anarrhichthys ocellatus]
XLOC_018489	12.3422	0	6.1028	0.03014	0.99994
evm.TU.Chr18.2	66.4648	1.18743	5.854	0.024831	0.99994	SUN domain-containing protein 1-like [Seriola lalandi dorsalis]
evm.TU.Chr10.487	48.6442	1.1071	5.4231	0.04433	0.99994
XLOC_041147	129.422	3.32129	5.2482	0.00065589	0.21005	mannose-binding protein C-like [Sander lucioperca]
evm.TU.Chr12.1174	93.5049	2.49097	5.2123	0.044105	0.99994	solute carrier family 2, facilitated glucose transporter member 9-like [Perca flavescens]
evm.TU.Chr15.42	283.705	7.83198	5.203	1.4469e-05	0.012019	E3 ubiquitin-protein ligase HECTD1 isoform X3 [Cottoperca gobio]
XLOC_032261	196.766	6.33296	4.976	0.0060166	0.77259
XLOC_005056	20.6526	0.830323	4.5543	0.016664	0.99994
evm.TU.Chr11.1139	1920.24	83.8847	4.5146	6.6683e-09	1.6114e-05	amyloid beta A4 precursor protein-binding family B member 1-interacting protein-like [Etheostoma spectabile]
XLOC_004714	21.2495	0.947413	4.4726	0.019939	0.99994
XLOC_051381	72.2932	3.78965	4.2477	0.022396	0.99994	hypothetical protein CCH79_00003525 [Gambusia affinis]
XLOC_051391	128.029	8.11264	3.9927	0.014421	0.99994
XLOC_039011	349.104	22.1654	3.9823	0.036985	0.99994	hypothetical protein PFLUV_G00032760 [Perca fluviatilis]
evm.TU.Chr1.427	33.1851	2.21419	3.8702	0.044493	0.99994	rod cGMP-specific 3',5'-cyclic phosphodiesterase subunit beta-like [Cottoperca gobio]
XLOC_016135	89.2015	7.16328	3.6554	0.021173	0.99994	BRF1 RNA polymerase III transcription initiation factor subunit a [Gymnodraco acuticeps]
XLOC_001223	214.964	18.262	3.5613	0.0097364	0.95148	lysozyme C-like [Anarrhichthys ocellatus]
XLOC_028271	290.5	26.3798	3.4764	5.325e-09	1.4154e-05	homeobox and leucine zipper protein Homez-like isoform X2 [Cottoperca gobio]
XLOC_017880	60.6729	5.85033	3.3749	0.008258	0.89947
XLOC_004496	806.5	79.403	3.3416	1.2685e-08	2.5938e-05
XLOC_035285	110.451	11.3982	3.2865	0.04518	0.99994
XLOC_022399	199.332	21.98	3.1845	0.024419	0.99994	Baculoviral IAP repeat-containing protein 5 [Anoplopoma fimbria]
evm.TU.Chr16.914	245.193	27.1181	3.1746	0.0032535	0.52564
evm.TU.Chr13.153	68.2821	7.59487	3.1679	0.043098	0.99994	LOW QUALITY PROTEIN: fibronectin-like [Etheostoma spectabile]
XLOC_001222	1283.45	149.11	3.106	0.014625	0.99994
XLOC_018570	1837.14	218.739	3.0682	2.6132e-07	0.00036559
evm.TU.Chr20.315	105.355	12.7404	3.0537	0.041111	0.99994	serine protease HTRA3 [Sander lucioperca]
evm.TU.Chr4.1026	1485.14	180.211	3.0432	0.029126	0.99994	microtubule-associated serine/threonine-protein kinase 2 isoform X5 [Parambassis ranga]
XLOC_051449	931.957	122.646	2.9241	5.7183e-06	0.0054285	hypothetical protein D4764_17G0008260 [Takifugu flavidus]
XLOC_033582	70.5713	9.45132	2.9181	5.097e-05	0.036617
XLOC_005464	36.4229	5.1013	2.8198	0.027982	0.99994
evm.TU.Chr11.794	52.307	8.06646	2.6874	0.0047473	0.65723	hypothetical protein [Acinetobacter baumannii]
XLOC_031775	4093.06	659.314	2.6344	0.0082905	0.89947
XLOC_016571	329.305	55.0027	2.5843	0.016584	0.99994
evm.TU.Chr20.450	96.3909	16.6907	2.536	0.040257	0.99994	doublesex- and mab-3-related transcription factor A1 [Etheostoma spectabile]
evm.TU.Chr3.1227	237.393	43.1908	2.4593	0.0053214	0.69685	uncharacterized protein LOC117481581 [Trematomus bernacchii]
XLOC_005544	95.4409	17.6417	2.4433	0.025886	0.99994
XLOC_004790	578.696	107.645	2.4293	0.00012805	0.06674
XLOC_035319	9258.76	1776.24	2.3821	0.023068	0.99994	complement component c3 [Epinephelus coioides]
evm.TU.Chr2.575	260.396	50.8361	2.3591	0.040287	0.99994	serum amyloid A [Sebastes schlegelii]
evm.TU.Chr1.1853	254.082	50.0975	2.3402	5.6858e-05	0.038752	LOW QUALITY PROTEIN: interleukin-17 receptor C-like [Cottoperca gobio]
evm.TU.Chr16.205	302.136	60.4201	2.3195	0.0041403	0.59168	uncharacterized protein LOC116400801 isoform X2 [Anarrhichthys ocellatus]
evm.TU.Chr3.1363	72.9439	15.099	2.2813	0.0018496	0.39429	stimulated by retinoic acid gene 6 protein-like [Anarrhichthys ocellatus]
XLOC_043450	103.768	21.6151	2.2581	0.0014404	0.35125
evm.TU.Chr6.168	4334.47	913.167	2.2468	0.018478	0.99994	interleukin-8-like isoform X1 [Trematomus bernacchii]
evm.TU.Chr22.425	23377.2	4935.8	2.2438	0.0061142	0.77441	C-type lectin [Sebastes schlegelii]
XLOC_005458	1127.51	238.224	2.2406	4.9563e-06	0.0048794
XLOC_030189	1590.02	346.812	2.1965	0.022591	0.99994	hypothetical protein EYF80_061223 [Liparis tanakae]
evm.TU.Chr7.315	100.533	22.1069	2.192	0.041994	0.99994	keratin, type II cytoskeletal cochleal-like [Cottoperca gobio]
evm.TU.Chr22.696	4179.64	918.361	2.1865	0.017043	0.99994	metalloreductase STEAP4-like [Perca flavescens]
XLOC_015923	860.511	190.972	2.1709	0.0029236	0.49116
XLOC_028299	241.728	54	2.1594	0.0034984	0.54381	gastrula zinc finger protein XlCGF57.1-like isoform X4 [Sander lucioperca]
XLOC_051934	201.398	45.3765	2.1515	0.0019038	0.40078	hypothetical protein EXN66_Car003753 [Channa argus]
XLOC_028116	1666.44	377.009	2.1436	0.0039833	0.57858
XLOC_028007	39.3152	9.01421	2.1236	0.041289	0.99994
evm.TU.Chr9.184	160.582	37.053	2.1147	0.023178	0.99994
XLOC_008126	555.093	130.455	2.0895	0.014254	0.99994
XLOC_001224	716.683	170.937	2.0676	0.0011853	0.31296
evm.TU.Chr13.772	63.2818	15.2978	2.0524	0.017128	0.99994	syntaxin-19 [Epinephelus lanceolatus]
XLOC_050125	36.2121	8.93031	2.0157	0.015938	0.99994
XLOC_030550	74.3938	18.5007	2.0077	0.044366	0.99994
evm.TU.Chr1.666	789.165	198.476	1.9921	0.015488	0.99994
evm.TU.Chr5.811	89.9459	22.8052	1.9841	0.0037444	0.56232	PREDICTED: anoctamin-1-like [Lates calcarifer]
XLOC_000017	24127	6241.73	1.9506	0.0010401	0.29412
XLOC_009527	631.806	163.712	1.9469	0.016743	0.99994
XLOC_034451	2057.29	553.07	1.8957	0.015526	0.99994	protein asteroid homolog 1 [Epinephelus lanceolatus]
evm.TU.Chr14.439	597.163	162.042	1.8828	0.046543	0.99994
XLOC_005500	227.858	62.3827	1.8699	0.024869	0.99994
evm.TU.Chr21.258	361.287	100.732	1.8437	0.0017478	0.39408
evm.TU.Chr7.1291	207.62	58.2435	1.8332	0.0018542	0.39429
evm.TU.Chr3.82	96.2155	26.9717	1.8316	0.040378	0.99994	keratin, type I cytoskeletal 19-like [Archocentrus centrarchus]
evm.TU.Chr18.75	588.46	165.643	1.8276	0.019643	0.99994	microfibril-associated glycoprotein 4-like [Oreochromis aureus]
XLOC_007109	860.899	248.62	1.7927	0.015079	0.99994
XLOC_004980	255.525	73.9364	1.7895	0.0011704	0.31296
XLOC_005487	76.5467	22.5739	1.7562	0.037262	0.99994
XLOC_005511	1819.35	547.268	1.7332	0.0022835	0.43119
evm.TU.Chr8.81	92.7657	27.9035	1.7329	0.033382	0.99994	proteinase-activated receptor 4 isoform X1 [Cyclopterus lumpus]
XLOC_038953	1986.98	601.223	1.7246	0.047924	0.99994
evm.TU.Chr6.891	331.505	105.168	1.6599	0.0068544	0.81345
evm.TU.Chr2.1162_evm.TU.Chr2.1163	23394.9	7475.8	1.6459	0.013573	0.99994	unconventional myosin-IXAa isoform X3 [Trematomus bernacchii]
XLOC_028082	329.018	104.986	1.6454	0.0049547	0.66853	LOW QUALITY PROTEIN: protein FAM111A-like [Sander lucioperca]
evm.TU.Chr20.615	1080.14	349.29	1.6278	0.00030418	0.12251	cbp/p300-interacting transactivator 1 [Sparus aurata]
evm.TU.Chr24.256	153.212	49.8986	1.6157	0.019909	0.99994	E3 ubiquitin-protein ligase DCST1 [Anarrhichthys ocellatus]
evm.TU.Chr11.1163	423.115	138.246	1.6141	0.0073288	0.83969	uncharacterized protein CXorf38 homolog [Sander lucioperca]
XLOC_007362	147.177	48.1609	1.61	0.023613	0.99994
evm.TU.Chr5.4	71.4016	23.4446	1.6079	0.019884	0.99994	peroxisomal coenzyme A diphosphatase NUDT7 [Trematomus bernacchii]
evm.TU.Chr10.370	129.148	42.5049	1.6058	0.0065115	0.79396	putative fibroblast growth factor 1 isoform X1 [Epinephelus lanceolatus]
XLOC_004758	539.393	177.557	1.6049	0.038057	0.99994
evm.TU.Chr13.305	85.9039	28.1845	1.6032	0.0015417	0.36918	Sciellin [Liparis tanakae]
evm.TU.Chr21.1029	1906.27	628.61	1.6008	0.036097	0.99994	interferon-induced GTP-binding protein Mx1 [Sander lucioperca]
evm.TU.Chr20.700	665.75	220.084	1.597	0.039615	0.99994
evm.TU.Chr5.42	413.328	137.692	1.5876	0.032065	0.99994	leucine-rich repeat-containing protein 17-like [Epinephelus lanceolatus]
XLOC_005518	92.1092	30.8466	1.586	0.040689	0.99994
XLOC_028270	210.964	70.7545	1.5741	0.016986	0.99994	tripartite motif-containing protein 16-like [Sparus aurata]
evm.TU.Chr17.927	103.995	34.9481	1.5738	0.0019149	0.40078	uncharacterized protein LOC117270580 isoform X1 [Epinephelus lanceolatus]
XLOC_017777	350.73	117.898	1.5714	0.00080209	0.24228
XLOC_007531	137.488	46.386	1.5625	0.047733	0.99994
evm.TU.Chr18.74	4378.94	1488.31	1.5567	0.012476	0.99994	microfibril-associated glycoprotein 4-like [Sander lucioperca]
XLOC_042645	1688.08	585.075	1.5288	0.014779	0.99994	hypothetical protein EYF80_035561 [Liparis tanakae]
evm.TU.Chr15.588	638.995	222.84	1.5198	0.01556	0.99994	C-type lectin domain family 4 member G-like [Cottoperca gobio]
XLOC_038338	1217.1	425.589	1.5153	0.041488	0.99994	interferon-induced protein with tetratricopeptide repeats 1B-like isoform X1 [Perca flavescens]
XLOC_043317	5185.34	1827.95	1.5042	0.0073159	0.83969
XLOC_018487	1457.44	517.711	1.4928	0.016875	0.99994
evm.TU.Chr9.238	128.946	45.9833	1.4916	0.016797	0.99994	beta-crystallin A1-1 [Betta splendens]
evm.TU.Chr12.173	170.578	61.0313	1.481	0.017763	0.99994	zinc finger protein 318 isoform X2 [Epinephelus lanceolatus]
XLOC_038660	1638	588.455	1.4771	0.013578	0.99994	hypothetical protein FQN60_012982 [Etheostoma spectabile]
evm.TU.Chr15.55	574.338	209.134	1.4582	0.0094008	0.9324	cochlin [Anarrhichthys ocellatus]
evm.TU.Chr5.1349	372.274	135.6	1.4562	0.0035716	0.55129	aminopeptidase N-like [Epinephelus lanceolatus]
evm.TU.Chr23.191	213.339	77.9962	1.4496	8.2371e-05	0.050919	von Willebrand factor D and EGF domain-containing protein isoform X3 [Epinephelus lanceolatus]
XLOC_051857	142.593	52.3511	1.449	0.049298	0.99994	hypothetical protein EXN66_Car019604 [Channa argus]
XLOC_041095	193.195	71.3071	1.437	0.029656	0.99994
evm.TU.Chr9.446	3561.1	1323.51	1.428	0.016359	0.99994	Friend leukemia integration 1 transcription factor isoform X5 [Sander lucioperca]
evm.TU.Chr3.193	215.207	80.6745	1.4146	0.012397	0.99994	beta-crystallin A1-like [Anabas testudineus]
XLOC_017835	5240.65	1974.79	1.408	0.008741	0.90407	class I histocompatibility antigen, F10 alpha chain-like isoform X1 [Epinephelus lanceolatus]
evm.TU.Chr13.106	11612.4	4431.42	1.3898	0.0021356	0.41739	PREDICTED: tumor necrosis factor-inducible gene 6 protein [Lates calcarifer]
XLOC_016134	2128.26	816.526	1.3826	0.00051764	0.17417
XLOC_008138	163.188	62.8272	1.3797	0.00060993	0.19771	protein FAM151A isoform X3 [Sander lucioperca]
evm.TU.Chr13.324	80.2379	30.8745	1.3782	0.047599	0.99994	interphotoreceptor matrix proteoglycan 2 [Epinephelus lanceolatus]
evm.TU.Chr12.1092	277.641	106.871	1.3758	0.030388	0.99994	hypothetical protein PFLUV_G00226310 [Perca fluviatilis]
XLOC_028080	852.695	329.611	1.3704	0.048226	0.99994
evm.TU.ori_scaf1224un.3	136.744	52.983	1.3649	0.0092039	0.9267	calpain-3 [Pagrus major]
XLOC_033585	1555.31	604.587	1.3628	0.026669	0.99994	PREDICTED: NACHT, LRR and PYD domains-containing protein 12-like [Lates calcarifer]
evm.TU.Chr17.1005	895.918	351.565	1.3501	0.034675	0.99994
evm.TU.Chr5.1361	978.094	384.153	1.3482	0.0029329	0.49116	olfactomedin-like [Anarrhichthys ocellatus]
evm.TU.Chr4.148	504.465	198.629	1.3443	0.022965	0.99994
evm.TU.Chr13.154	3628.18	1452.28	1.3211	0.0013296	0.33659	fibronectin-like isoform X3 [Perca flavescens]
XLOC_017806	3926.48	1581.76	1.3116	0.043914	0.99994
evm.TU.Chr12.267	713.846	288.831	1.3066	0.00068899	0.21802	hypothetical protein F2P81_020564 [Scophthalmus maximus]
evm.TU.Chr4.70	2543.8	1044.92	1.2835	0.040262	0.99994	hypothetical protein PFLUV_G00109440 [Perca fluviatilis]
XLOC_000203	373.913	153.602	1.2821	0.022506	0.99994	hypothetical protein PFLUV_G00206760 [Perca fluviatilis]
XLOC_018464	322.169	132.45	1.281	0.018892	0.99994	hypothetical protein EPR50_G00145270 [Perca flavescens]
evm.TU.Chr10.585	164.662	68.6711	1.2665	0.0074098	0.84171
XLOC_005483	154.162	65.7885	1.2255	0.0061473	0.77441	caspase recruitment domain-containing protein 8-like [Epinephelus lanceolatus]
evm.TU.Chr3.529	333.568	142.752	1.2254	0.038853	0.99994
evm.TU.Chr1.2491	14800.3	6353.31	1.2201	0.028942	0.99994	BPI/LBP [Sebastes schlegelii]
evm.TU.Chr6.1018	435.496	188.005	1.2094	0.026087	0.99994	complement component C7-like [Perca flavescens]
evm.TU.Chr4.123	2565.34	1121.49	1.1937	0.02424	0.99994	sodium/iodide cotransporter isoform X1 [Cottoperca gobio]
XLOC_033581	123.335	53.9139	1.1881	0.040633	0.99994	stonustoxin subunit alpha-like [Sander lucioperca]
evm.TU.Chr4.62	153.766	67.549	1.1834	0.0048592	0.65899	complement C1q tumor necrosis factor-related protein 7 [Anabas testudineus]
evm.TU.Chr15.966	2592.24	1145.69	1.178	0.0048369	0.65899	TLE family member 5-like [Epinephelus lanceolatus]
XLOC_008133	1416.47	628.297	1.1728	0.00085685	0.25029
evm.TU.Chr11.584	157.621	69.829	1.1724	0.029926	0.99994	PREDICTED: mucin-2-like [Lates calcarifer]
evm.TU.Chr1.423	174.942	77.7857	1.17	0.028017	0.99994	fibroblast growth factor 5-like [Cottoperca gobio]
evm.TU.Chr4.1265	267.748	119.774	1.16	0.037231	0.99994	protein shisa-like-2B isoform X1 [Larimichthys crocea]
evm.TU.Chr5.893	424.068	189.818	1.1599	0.038422	0.99994	carnitine O-palmitoyltransferase 1, muscle isoform [Cyclopterus lumpus]
XLOC_035704	212.98	97.5093	1.1303	0.016455	0.99994	CD209 antigen-like protein E [Perca flavescens]
evm.TU.Chr1.1669	178.142	81.609	1.1234	0.02327	0.99994	immunoglobulin-like and fibronectin type III domain-containing protein 1 isoform X1 [Perca flavescens]
evm.TU.Chr17.130	605.768	279.045	1.1182	0.0051871	0.6894	probable ribonuclease ZC3H12D [Perca flavescens]
XLOC_022420	1617.43	745.214	1.118	0.026112	0.99994	NADPH oxidase organizer 1-like [Cyclopterus lumpus]
XLOC_005499	1144.04	530.21	1.1092	0.029209	0.99994
evm.TU.Chr4.526	507.095	235.323	1.1079	0.012945	0.99994	lipoprotein lipase-like [Perca flavescens]
evm.TU.Chr12.473	4247.54	1971.34	1.1075	0.0086118	0.90407
evm.TU.Chr12.1097	347.237	161.466	1.1041	0.015103	0.99994	pleckstrin homology domain-containing family H member 2 isoform X2 [Sparus aurata]
evm.TU.Chr5.1360	2612.32	1217.99	1.1005	0.0038824	0.57188	olfactomedin-4-like [Sander lucioperca]
XLOC_029045	2175.06	1014.56	1.0999	0.027585	0.99994
evm.TU.Chr3.1326	17166.5	8095.34	1.0844	0.0072669	0.83969	beta-2-glycoprotein 1-like [Epinephelus lanceolatus]
XLOC_004394	687.756	325.781	1.0777	0.0020857	0.41685
XLOC_028315	483.532	229.314	1.0766	0.018387	0.99994
XLOC_001738	182.177	87.1034	1.0639	0.021071	0.99994
evm.TU.Chr6.740	1978.03	949.418	1.0583	0.013841	0.99994	RCC1 domain-containing protein RUG3, mitochondrial-like isoform X2 [Epinephelus lanceolatus]
evm.TU.Chr6.265	29502.9	14278.7	1.047	0.010782	0.99994	tissue-type plasminogen activator isoform X1 [Sander lucioperca]
XLOC_036080	634.25	307.362	1.045	0.04342	0.99994	GTPase IMAP family member 7-like [Epinephelus lanceolatus]
evm.TU.Chr14.1068	231.456	112.328	1.0423	0.0058575	0.75582	heme oxygenase-1b [Siniperca chuatsi]
evm.TU.Chr6.1292	167.993	82.285	1.0328	0.02709	0.99994	PREDICTED: uncharacterized protein LOC108878178 [Lates calcarifer]
evm.TU.Chr16.1239	4557.94	2229.81	1.0313	0.013461	0.99994	tetraspanin-13-like [Seriola dumerili]
evm.TU.Chr15.959	806.384	400.066	1.012	0.049073	0.99994	hypothetical protein F7725_008232 [Dissostichus mawsoni]
evm.TU.Chr1.1614	734.294	364.656	1.0096	0.018785	0.99994	Nuclear factor of activated T-cells, cytoplasmic 2 [Larimichthys crocea]
evm.TU.Chr13.148	7943.47	3951.51	1.0073	0.00015172	0.077555	LOW QUALITY PROTEIN: partitioning defective 3 homolog B-like [Cottoperca gobio]
evm.TU.Chr4.1216	2708.24	1352.79	1.0008	0.00019105	0.090685	uncharacterized protein LOC117253428 [Epinephelus lanceolatus]
evm.TU.Chr7.400	514.994	257.283	1.0005	0.014274	0.99994	ninjurin-1-like [Anarrhichthys ocellatus]
evm.TU.Chr13.44	5111.45	2568.65	0.99272	0.020433	0.99994	secreted frizzled-related protein 3 [Epinephelus lanceolatus]
evm.TU.Chr17.475	1056.01	531.079	0.99187	0.014466	0.99994	hypothetical protein PFLUV_G00212640 [Perca fluviatilis]
evm.TU.Chr10.1118	780.342	393.308	0.98902	0.010664	0.99994	PREDICTED: large neutral amino acids transporter small subunit 4-like [Lates calcarifer]
XLOC_042758	764.382	385.356	0.98807	0.04225	0.99994
evm.TU.Chr2.1072	5197.86	2622.34	0.98688	7.2629e-06	0.0064352	glycine amidinotransferase, mitochondrial [Epinephelus lanceolatus]
XLOC_004782	1495.17	755.699	0.98487	0.0027893	0.4846
evm.TU.Chr17.919	1157.03	584.856	0.98431	0.0069791	0.81447
evm.TU.Chr22.727	230.44	117.058	0.97531	0.0022299	0.43119	pachytene checkpoint protein 2 homolog isoform X1 [Sander lucioperca]
evm.TU.Chr22.456	459.31	234.255	0.96966	0.040816	0.99994	LOW QUALITY PROTEIN: glyceraldehyde-3-phosphate dehydrogenase [Cottoperca gobio]
evm.TU.Chr16.744	967.154	502.125	0.94613	0.046172	0.99994	UPF0711 protein C18orf21 homolog isoform X1 [Anarrhichthys ocellatus]
evm.TU.Chr23.558	1526.93	793.11	0.94507	0.00046505	0.16482	protein-tyrosine kinase 2-beta-like [Epinephelus lanceolatus]
evm.TU.Chr10.733	623.632	323.992	0.94479	0.019513	0.99994
evm.TU.Chr21.91	548.973	285.301	0.9434	0.0061344	0.77441	stabilin-2 [Seriola lalandi dorsalis]
evm.TU.Chr7.991	2407.35	1252.94	0.94169	0.0094399	0.9328	biglycan b [Cyclopterus lumpus]
evm.TU.Chr4.1263	4080.87	2127.55	0.94001	1.5099e-08	2.8668e-05
evm.TU.Chr1.1741	357.714	187.918	0.92818	0.024027	0.99994	GTP-binding protein REM 1 [Epinephelus lanceolatus]
evm.TU.Chr23.259	720.204	378.307	0.92755	0.00075406	0.23164	LOW QUALITY PROTEIN: calcitonin gene-related peptide type 1 receptor-like [Cottoperca gobio]
XLOC_022418	371.821	195.11	0.92729	0.0036649	0.55986	Sorting nexin-4 [Acipenser ruthenus]
evm.TU.Chr1.295	2142.75	1127.29	0.92712	3.3053e-05	0.024405	PREDICTED: electrogenic sodium bicarbonate cotransporter 4-like isoform X5 [Pundamilia nyererei]
evm.TU.Chr10.397	216.558	114.32	0.92176	0.035923	0.99994	ras and Rab interactor 1-like isoform X2 [Perca flavescens]
XLOC_029004	1661.32	876.661	0.92168	0.018438	0.99994	eukaryotic translation initiation factor 4E type 2-like [Cottoperca gobio]
evm.TU.Chr21.851	763.201	403.146	0.9207	0.028093	0.99994	ras association domain-containing protein 3 [Sparus aurata]
evm.TU.Chr4.892	2649.86	1401.66	0.91878	0.045597	0.99994	ras-like protein family member 11B [Sander lucioperca]
evm.TU.Chr2.95	1649.83	875.837	0.91321	0.0032976	0.52564	EMILIN-1-like isoform X4 [Sander lucioperca]
XLOC_020341	3765.83	2000.03	0.91319	0.012828	0.99994	scavenger receptor class A member 3 [Perca flavescens]
evm.TU.Chr9.70	1462.68	777.81	0.91115	0.04905	0.99994	uncharacterized protein LOC116391107 isoform X2 [Anarrhichthys ocellatus]
evm.TU.Chr7.958	242.722	129.999	0.89826	0.03318	0.99994	troponin T, cardiac muscle isoforms-like isoform X1 [Anarrhichthys ocellatus]
evm.TU.Chr2.717	4922.16	2656.81	0.88939	0.0084759	0.90407	fibronectin 1b [Epinephelus lanceolatus]
XLOC_030586	866.326	468.163	0.88824	0.00044691	0.16273
XLOC_035969	433.558	234.728	0.88541	0.0019634	0.40773	stonustoxin subunit alpha-like [Sander lucioperca]
evm.TU.Chr15.1128	740.157	402.511	0.87911	0.031814	0.99994	tandem C2 domains nuclear protein [Epinephelus lanceolatus]
evm.TU.Chr11.223	1676.85	912.358	0.87796	0.0017494	0.39408	piezo-type mechanosensitive ion channel component 2 isoform X3 [Perca flavescens]
evm.TU.Chr1.1940	224.503	122.179	0.87564	0.049262	0.99994	prostacyclin synthase-like isoform X1 [Cottoperca gobio]
evm.TU.Chr13.74	4797.52	2617.35	0.87415	0.036276	0.99994	epithelial-stromal interaction protein 1 [Anarrhichthys ocellatus]
evm.TU.Chr20.425	109.601	59.732	0.873	0.030048	0.99994
evm.TU.Chr3.129	2887.5	1590.51	0.86019	0.0086522	0.90407	vascular endothelial growth factor C isoform X1 [Epinephelus lanceolatus]
evm.TU.Chr7.551	2448.19	1349.61	0.85951	0.026774	0.99994	hypothetical protein F2P81_010939 [Scophthalmus maximus]
evm.TU.Chr8.13	1056.07	582.667	0.85787	0.00081989	0.24487	glutamine--fructose-6-phosphate aminotransferase [isomerizing]
evm.TU.Chr11.1236	4084.36	2263.17	0.8517	0.020425	0.99994	E3 ubiquitin-protein ligase RNF31-like isoform X2 [Epinephelus lanceolatus]
evm.TU.Chr8.989	229.744	129.281	0.83362	0.035081	0.99994	LOW QUALITY PROTEIN: sulfate transporter-like [Cottoperca gobio]
evm.TU.Chr2.42	11579.7	6502.84	0.83245	0.010883	0.99994	PREDICTED: annexin A2-like [Lates calcarifer]
evm.TU.Chr2.509	198.137	111.372	0.8319	0.042274	0.99994	polycystic kidney disease protein 1-like 2 [Sander lucioperca]
evm.TU.ori_scaf1463un.1	854.36	479.655	0.83178	0.0014167	0.35125
evm.TU.Chr10.246	249.121	139.851	0.83148	0.041559	0.99994	unconventional myosin-VIIa [Epinephelus lanceolatus]
evm.TU.Chr22.717	424.688	238.733	0.82923	0.021908	0.99994	tumor necrosis factor receptor superfamily member 16 [Cyclopterus lumpus]
evm.TU.Chr11.215	1723.56	971.21	0.82754	0.0053219	0.69685	poly(U)-specific endoribonuclease-C-like [Anarrhichthys ocellatus]
evm.TU.Chr14.217	835.158	471.538	0.82452	0.011565	0.99994	hypothetical protein PFLUV_G00175720 [Perca fluviatilis]
evm.TU.Chr12.1034	137.085	77.6072	0.81943	0.028139	0.99994	hypothetical protein PFLUV_G00226080 [Perca fluviatilis]
evm.TU.fra_scaf33g24.3	2485.87	1409.24	0.81878	0.025176	0.99994	chemokine (C-C motif) receptor 12a [Cyclopterus lumpus]
evm.TU.Chr24.319	3315.03	1881.63	0.81739	0.020346	0.99994	sodium- and chloride-dependent transporter XTRP3 [Anarrhichthys ocellatus]
XLOC_018406	53565.3	30405.8	0.81696	0.036342	0.99994
evm.TU.Chr14.879	1759.5	999.915	0.81545	0.01284	0.99994	transmembrane protein 100 [Amphiprion ocellaris]
evm.TU.Chr1.524	329.21	187.572	0.81037	0.034034	0.99994	putative cytochrome P450 120 isoform X1 [Epinephelus lanceolatus]
evm.TU.Chr8.322_evm.TU.Chr8.321	5291.56	3022.35	0.80803	0.038356	0.99994	girdin isoform X1 [Epinephelus lanceolatus]
evm.TU.Chr14.685	985.039	562.969	0.8076	0.0068167	0.81345	receptor activity-modifying protein 2 isoform X1 [Cyclopterus lumpus]
evm.TU.Chr11.327	4409.36	2520.88	0.80667	0.0076848	0.85704	LOW QUALITY PROTEIN: macrophage mannose receptor 1-like [Etheostoma spectabile]
evm.TU.Chr4.524_evm.TU.Chr4.525	9751.52	5579.97	0.80535	0.0022556	0.43119	lipoprotein lipase, partial [Sebastiscus marmoratus]
evm.TU.Chr1.1455	36548.5	20988.4	0.8002	0.0029206	0.49116	hypothetical protein PFLUV_G00046300 [Perca fluviatilis]
evm.TU.Chr5.183	20567.2	11810.9	0.80019	0.0063486	0.78856	uncharacterized oxidoreductase YjmC-like [Pseudochaenichthys georgianus]
evm.TU.Chr19.187	781.599	449.055	0.80007	0.036267	0.99994	transforming growth factor beta activator LRRC33 [Cottoperca gobio]
XLOC_031715	4854.11	2794.06	0.79684	0.023475	0.99994	putative C-reactive protein [Sebastes schlegelii]
evm.TU.Chr19.600	3757.95	2165.73	0.79533	0.0024395	0.45032	macrophage mannose receptor 1 [Sander lucioperca]
evm.TU.Chr7.43	1567.05	903.518	0.79399	0.012647	0.99994	PREDICTED: troponin C, slow skeletal and cardiac muscles [Nothobranchius furzeri]
evm.TU.Chr20.790	147.102	85.071	0.79346	0.048005	0.99994	TSC22 domain family protein 4 [Epinephelus lanceolatus]
evm.TU.Chr19.944	1981.1	1144.63	0.79168	0.029079	0.99994	GTPase IMAP family member 6-like isoform X1 [Sander lucioperca]
evm.TU.Chr20.41	2120.75	1225.83	0.79068	0.049922	0.99994	uncharacterized protein LOC116385445 [Anarrhichthys ocellatus]
evm.TU.Chr4.1087	916.311	530.474	0.78762	0.0099207	0.96594	hypothetical protein EPR50_G00103640 [Perca flavescens]
evm.TU.Chr7.542	1110.99	643.433	0.78753	0.032015	0.99994	hypothetical protein PFLUV_G00054740 [Perca fluviatilis]
evm.TU.Chr9.1043	290.281	169.685	0.7775	0.040121	0.99994	galactose-3-O-sulfotransferase 2-like [Sander lucioperca]
evm.TU.Chr15.1173	3178.54	1856.88	0.77516	0.014463	0.99994	probable carboxypeptidase X1, partial [Etheostoma spectabile]
evm.TU.Chr6.1374	3008.44	1760.55	0.7729	0.0046814	0.65149	protein Niban 2-like [Sander lucioperca]
evm.TU.Chr5.478	336.276	197.386	0.77005	0.037825	0.99994	hypothetical protein PFLUV_G00099960, partial [Perca fluviatilis]
evm.TU.Chr7.1145	1591.75	934.048	0.7683	0.012608	0.99994	solute carrier family 2, facilitated glucose transporter member 5-like isoform X1 [Cyclopterus lumpus]
XLOC_031953	3109.72	1825.82	0.76795	0.025982	0.99994	uncharacterized protein LOC117266005 [Epinephelus lanceolatus]
evm.TU.Chr9.32	17737.6	10417.2	0.76783	0.0012374	0.32247	neprilysin-like isoform X1 [Epinephelus lanceolatus]
evm.TU.Chr8.592	780.274	459.202	0.76389	0.029788	0.99994	actin filament-associated protein 1-like 1 isoform X2 [Epinephelus lanceolatus]
evm.TU.Chr19.684	2440.87	1437.3	0.76378	0.025252	0.99994	hypothetical protein PFLUV_G00257800 [Perca fluviatilis]
evm.TU.Chr16.39	2162.8	1275.32	0.76173	0.0018324	0.39429
XLOC_004578	704.083	415.398	0.76011	0.034426	0.99994
evm.TU.Chr23.714	508.439	301.16	0.75664	0.023775	0.99994	hypothetical protein PFLUV_G00273930 [Perca fluviatilis]
evm.TU.Chr6.647	1688.68	1001.85	0.75365	0.00045385	0.16302	adhesion G protein-coupled receptor A2 [Larimichthys crocea]
evm.TU.Chr5.71	5502.26	3266.19	0.75247	0.0076865	0.85704	poly(U)-specific endoribonuclease-C-like [Amphiprion ocellaris]
evm.TU.Chr16.1236	6734.5	4007.86	0.74852	0.026601	0.99994	ATP-binding cassette sub-family F member 1 isoform X1 [Anarrhichthys ocellatus]
evm.TU.Chr24.474	8028.48	4788.75	0.7454	0.012865	0.99994	riboflavin transporter 2-like [Sander lucioperca]
evm.TU.Chr16.45	2072.67	1237.12	0.74417	0.002938	0.49116
evm.TU.Chr17.1044	2005.43	1197.91	0.74341	0.034275	0.99994	collagen alpha-1(XII) chain isoform X1 [Epinephelus lanceolatus]
evm.TU.Chr1.1794	4293.1	2573.75	0.73814	0.042564	0.99994	rho guanine nucleotide exchange factor 3 isoform X1 [Epinephelus lanceolatus]
evm.TU.Chr10.252	3787.79	2275.6	0.73482	0.0091898	0.9267	solute carrier family 35 member F2 [Sparus aurata]
evm.TU.Chr13.957	29642.4	17819.2	0.73425	0.024849	0.99994	high affinity cGMP-specific 3',5'-cyclic phosphodiesterase 9A isoform X3 [Parambassis ranga]
evm.TU.Chr17.1122	540.833	325.135	0.73419	0.031986	0.99994
evm.TU.Chr1.1232	5214.02	3134.83	0.73381	0.033865	0.99994	hypothetical protein PFLUV_G00038640 [Perca fluviatilis]
evm.TU.Chr20.136	1546.33	933.735	0.72789	0.0077382	0.85704	uncharacterized protein LOC117747728 isoform X1 [Cyclopterus lumpus]
evm.TU.Chr23.189	6250.95	3775.27	0.72752	0.0065026	0.79396	myostatin 2 [Umbrina cirrosa]
evm.TU.Chr4.400	22688	13723.3	0.7253	0.025311	0.99994	adhesion G protein-coupled receptor L4 isoform X3 [Epinephelus lanceolatus]
evm.TU.Chr2.1255	541.238	327.597	0.72402	0.043286	0.99994	PREDICTED: ras-like protein family member 12 isoform X2 [Lates calcarifer]
XLOC_005437	643.2	390.115	0.72135	0.04686	0.99994
evm.TU.Chr16.1040	901.28	547.037	0.72114	0.012038	0.99994	CD209 antigen-like protein E [Cottoperca gobio]
evm.TU.Chr11.294	532.067	323.669	0.71919	0.047315	0.99994	uncharacterized protein LOC116045909 [Sander lucioperca]
evm.TU.Chr1.1233	4377.34	2661.19	0.71782	0.016936	0.99994	complement C1q subcomponent subunit C-like [Perca flavescens]
evm.TU.Chr15.396	470.353	286.545	0.71711	0.038543	0.99994
evm.TU.Chr22.810	333.1	202.945	0.7127	0.032731	0.99994	suppressor of tumorigenicity 14 protein homolog [Sparus aurata]
evm.TU.Chr6.591	1086.15	665.793	0.70518	0.0015601	0.36958	inactive carboxypeptidase-like protein X2 [Anarrhichthys ocellatus]
evm.TU.Chr19.602	4495.82	2759.69	0.70394	0.000208	0.095323
evm.TU.Chr1.1731	1336.59	820.733	0.70382	0.045139	0.99994	type-1 angiotensin II receptor-associated protein isoform X1 [Cottoperca gobio]
evm.TU.Chr17.1147	4150.12	2549.27	0.70279	0.033076	0.99994
evm.TU.Chr16.334	844.886	521.161	0.69792	0.032496	0.99994	endothelin-1 [Sander lucioperca]
evm.TU.Chr20.229	2623.03	1617.51	0.69772	0.018501	0.99994	interleukin-13 receptor subunit alpha-1-like [Epinephelus lanceolatus]
evm.TU.Chr19.94	2823.27	1740.31	0.69769	0.013372	0.99994
evm.TU.Chr15.456	7913.87	4893	0.69355	0.019605	0.99994	probable palmitoyltransferase ZDHHC14 isoform X3 [Etheostoma spectabile]
evm.TU.ori_scaf1316un.1	1421.53	879.389	0.6928	0.029768	0.99994
XLOC_023918	1605.52	994.654	0.69091	0.0046809	0.65149	NACHT, LRR and PYD domains-containing protein 12-like isoform X1 [Anabas testudineus]
evm.TU.Chr1.209	45392.5	28128.3	0.69042	0.034066	0.99994	betaine--homocysteine S-methyltransferase 1 [Seriola dumerili]
evm.TU.Chr20.594	4996.95	3096.84	0.69023	0.0069734	0.81447	collagen alpha-6(IV) chain isoform X3 [Epinephelus lanceolatus]
evm.TU.Chr8.1140	8201.1	5084.58	0.68971	0.00024425	0.10821	uncharacterized protein KIAA1211-like isoform X2 [Sander lucioperca]
evm.TU.Chr1.1231	3856.91	2393.4	0.68804	0.038748	0.99994	complement C1q subcomponent subunit B-like [Cottoperca gobio]
evm.TU.ori_scaf1337un.1	3059.27	1898.87	0.68777	0.016856	0.99994	probable carboxypeptidase X1, partial [Etheostoma spectabile]
evm.TU.Chr20.339	3534.69	2201.25	0.68348	0.0014305	0.35125	serine/threonine-protein kinase 26 isoform X2 [Epinephelus lanceolatus]
evm.TU.Chr4.370	1341.12	836.112	0.68203	0.0019916	0.41038	complement factor H-like [Epinephelus lanceolatus]
evm.TU.Chr3.184	3990.86	2491.99	0.67929	0.045347	0.99994	nocturnin-like isoform X1 [Sander lucioperca]
evm.TU.Chr14.966	586.467	366.669	0.6788	0.03642	0.99994	sodium-dependent neutral amino acid transporter B(0)AT2-like [Sander lucioperca]
evm.TU.Chr21.192	1116.42	700.724	0.67107	0.022418	0.99994	forkhead box protein M1 [Seriola lalandi dorsalis]
evm.TU.Chr7.1356	1989.92	1250.07	0.67056	0.02692	0.99994	protein-tyrosine kinase 6b [Cyclopterus lumpus]
XLOC_016434	1071.99	674.257	0.66804	0.017487	0.99994	hypothetical protein PFLUV_G00233630 [Perca fluviatilis]
evm.TU.Chr24.282	1673.39	1052.92	0.6676	0.019123	0.99994	protein C8orf37 homolog [Sander lucioperca]
evm.TU.Chr8.522_evm.TU.Chr8.523	4355.4	2743.18	0.66656	0.00049601	0.16903
evm.TU.Chr6.305	1710.23	1078.6	0.66514	0.0034241	0.5354	endothelial lipase [Sparus aurata]
evm.TU.Chr10.390	2353.98	1486.36	0.66383	0.0009722	0.27787
evm.TU.Chr23.232	688.485	437.084	0.65485	0.009562	0.93788	collagen alpha-1(XVIII) chain-like isoform X3 [Epinephelus lanceolatus]
evm.TU.Chr10.328	4778.61	3035.71	0.65441	0.041962	0.99994	fatty acid hydroxylase domain-containing protein 2 [Epinephelus lanceolatus]
evm.TU.Chr24.125	2457.22	1561.36	0.65415	0.0051428	0.68694	LOW QUALITY PROTEIN: syndecan-2-like [Cottoperca gobio]
evm.TU.Chr11.321	4061.5	2583.82	0.6524	0.0022936	0.43119	rab effector MyRIP-like isoform X3 [Cyclopterus lumpus]
evm.TU.Chr12.760	1025.04	652.089	0.65188	0.019779	0.99994	progesterone-induced-blocking factor 1 [Sander lucioperca]
evm.TU.Chr9.1035	2721.43	1740.24	0.64453	0.031038	0.99994	protein PROCA1 [Cottoperca gobio]
XLOC_017928	302.705	194.097	0.64088	0.047866	0.99994	zinc finger protein 641-like [Anarrhichthys ocellatus]
evm.TU.Chr7.49	1621.33	1039.9	0.63998	0.0090511	0.92179	Bone morphogenetic protein 7 [Larimichthys crocea]
evm.TU.Chr7.311	59722.9	38395.8	0.63732	0.0020641	0.41566	PREDICTED: keratin, type I cytoskeletal 18-like [Paralichthys olivaceus]
evm.TU.Chr7.1304	2038.58	1311.48	0.63621	0.035761	0.99994	protein-tyrosine kinase 6b [Cyclopterus lumpus]
evm.TU.Chr11.554	732887	472427	0.6335	0.025146	0.99994	transferrin [Siniperca chuatsi]
evm.TU.Chr10.926	2201.88	1419.6	0.63311	7.2894e-05	0.047258	multidrug and toxin extrusion protein 1-like [Epinephelus lanceolatus]
evm.TU.Chr15.224	3816.33	2463.1	0.63136	0.035164	0.99994	protein odd-skipped-related 1 [Epinephelus lanceolatus]
evm.TU.Chr1.1342	2773.09	1790.66	0.63054	0.0056734	0.73924	solute carrier family 2, facilitated glucose transporter member 11-like isoform X1 [Cottoperca gobio]
XLOC_007424	1783.55	1152.41	0.63015	0.042902	0.99994
evm.TU.Chr1.2183	3147.09	2035.98	0.62796	0.032936	0.99994	histone deacetylase 7-like isoform X1 [Epinephelus lanceolatus]
evm.TU.Chr5.309_evm.TU.Chr5.310	6758.95	4394.79	0.62105	0.014722	0.99994	PREDICTED: solute carrier family 23 member 2-like isoform X1 [Lates calcarifer]
evm.TU.Chr9.287	8006	5206.04	0.62097	0.011118	0.99994	platelet-derived growth factor D isoform X1 [Epinephelus lanceolatus]
evm.TU.Chr10.86	1027.21	669.94	0.61701	0.016626	0.99994	hypothetical protein EPR50_G00141330 [Perca flavescens]
XLOC_010128	1830.98	1196	0.61461	0.038419	0.99994
evm.TU.Chr14.694	2059.29	1344.84	0.61444	0.037456	0.99994	formin-like protein 1 [Cottoperca gobio]
evm.TU.Chr10.1119	3064.7	2002.92	0.61375	0.022967	0.99994	hephaestin-like protein 1 [Cottoperca gobio]
evm.TU.Chr10.46	1725.78	1128.08	0.61305	0.026861	0.99994	pigment epithelium-derived factor [Anarrhichthys ocellatus]
XLOC_027947	986.903	646.296	0.6098	0.010782	0.99994	arylsulfatase J-like isoform X1 [Perca flavescens]
evm.TU.Chr10.10_evm.TU.Chr10.12	36792.5	24135.2	0.60823	0.014631	0.99994	PREDICTED: solute carrier family 22 member 6-like [Lates calcarifer]
evm.TU.Chr21.350	1085.84	713.774	0.60533	0.035055	0.99994	protein Wnt-5b [Anarrhichthys ocellatus]
evm.TU.Chr1.2536	1477.86	971.018	0.60522	0.03487	0.99994	LOW QUALITY PROTEIN: integrin alpha-5-like [Cottoperca gobio]
evm.TU.Chr2.1175	6358.73	4183.85	0.60397	0.025626	0.99994	RNA-binding protein with multiple splicing 2 isoform X1 [Perca flavescens]
evm.TU.Chr10.1137	959.562	631.603	0.60316	0.015303	0.99994	phosphatidylinositol 3,4,5-trisphosphate 3-phosphatase TPTE2-like [Sander lucioperca]
evm.TU.Chr13.419	1431.28	942.922	0.60277	0.036343	0.99994	ras-related protein Rab-20 [Sander lucioperca]
evm.TU.Chr24.254	4743.35	3124.12	0.60235	0.020219	0.99994
evm.TU.Chr15.217	989.991	654.464	0.59716	0.0070586	0.81933	isthmin-2 [Epinephelus lanceolatus]
evm.TU.Chr19.647	2055.24	1364.05	0.5917	0.042717	0.99994	anion exchange protein 2 isoform X3 [Cottoperca gobio]
evm.TU.Chr8.41	513.277	341.595	0.5889	0.010398	0.99421	macrophage colony-stimulating factor 1 receptor [Sander lucioperca]
evm.TU.Chr10.877	9063.39	6034.43	0.58691	0.0025659	0.46035	unconventional myosin-Ic-like isoform X3 [Sander lucioperca]
evm.TU.Chr24.342	1694.4	1131.27	0.58359	0.002848	0.49116	PREDICTED: TGF-beta receptor type-2-like [Lates calcarifer]
evm.TU.Chr6.435	1358	910.98	0.5756	0.0078146	0.86191	heat shock protein beta-8 [Anarrhichthys ocellatus]
evm.TU.Chr13.831	809.231	543.027	0.5756	0.041026	0.99994	PREDICTED: LOW QUALITY PROTEIN: dynein heavy chain 7, axonemal-like [Lates calcarifer]
XLOC_015634	2768.88	1859.42	0.57403	0.047165	0.99994	PREDICTED: scavenger receptor cysteine-rich type 1 protein M130-like isoform X3 [Lates calcarifer]
evm.TU.Chr1.2185	865.517	582.586	0.57249	0.034625	0.99994	tensin-2-like isoform X1 [Anarrhichthys ocellatus]
evm.TU.Chr4.1272	3755.39	2531.16	0.56891	0.00085002	0.25029
XLOC_013356	620.019	419.045	0.56473	0.024038	0.99994	PREDICTED: spidroin-1-like [Stegastes partitus]
evm.TU.Chr17.1059	2448.83	1656.12	0.56413	0.014606	0.99994	homeobox protein Nkx-2.4-like isoform X2 [Sander lucioperca]
evm.TU.Chr7.313	57643.4	39265.9	0.55387	0.019556	0.99994	keratin, type II cytoskeletal 8-like [Sparus aurata]
evm.TU.Chr20.1011	1319.44	900.477	0.55072	0.015473	0.99994	epididymis-specific alpha-mannosidase [Cyclopterus lumpus]
evm.TU.Chr14.1378	1671.95	1144.98	0.54623	0.047687	0.99994	pyruvate dehydrogenase (acetyl-transferring) kinase isozyme 2, mitochondrial-like isoform X2 [Epinephelus lanceolatus]
evm.TU.Chr18.192	1612.13	1104.89	0.54429	0.0002593	0.11117	medium-chain acyl-CoA ligase ACSF2, mitochondrial [Trematomus bernacchii]
XLOC_043017	498.801	341.828	0.5433	0.03532	0.99994
evm.TU.Chr19.709	1109.75	761.369	0.54316	0.0299	0.99994	Myosin IIIA [Dicentrarchus labrax]
evm.TU.Chr14.1309	5292.52	3632.08	0.54299	0.024737	0.99994	platelet endothelial cell adhesion molecule-like isoform X2 [Etheostoma spectabile]
evm.TU.Chr14.1139	1844.68	1267.79	0.54137	0.046466	0.99994	caspase recruitment domain-containing protein 10 [Anarrhichthys ocellatus]
evm.TU.Chr6.948	964.618	664.033	0.53791	0.038389	0.99994	PDZ domain-containing protein 2 [Sander lucioperca]
evm.TU.Chr18.126	747.818	514.903	0.53781	0.020734	0.99994	tripartite motif-containing protein 16 [Seriola dumerili]
evm.TU.Chr4.886	2201.5	1516.63	0.53718	0.012841	0.99994	platelet-derived growth factor receptor alpha [Sander lucioperca]
evm.TU.Chr5.812_evm.TU.Chr5.813	2636.45	1817.16	0.53701	0.034754	0.99994
XLOC_009248	9834.42	6786.18	0.53531	0.042996	0.99994	multimerin-2 [Anarrhichthys ocellatus]
evm.TU.Chr4.1396	678.671	468.928	0.53306	0.036165	0.99994	tRNA:m(4)X modification enzyme TRM13 homolog [Epinephelus lanceolatus]
evm.TU.Chr7.675	1152.32	797.066	0.53214	0.010712	0.99994	choline dehydrogenase, mitochondrial [Epinephelus lanceolatus]
evm.TU.Chr6.1391	3634.46	2515.25	0.53121	0.033186	0.99994	hypothetical protein F7725_012996 [Dissostichus mawsoni]
evm.TU.Chr9.1034	2179.35	1511.98	0.52738	0.032176	0.99994	PREDICTED: uncharacterized protein LOC108876050 isoform X3 [Lates calcarifer]
XLOC_013261	2189.36	1519.36	0.5267	0.030021	0.99994	alpha-2,8-sialyltransferase 8F-like [Sander lucioperca]
evm.TU.Chr8.542	418.983	291.414	0.52607	0.046093	0.99994	hypothetical protein PFLUV_G00120760 [Perca fluviatilis]
evm.TU.Chr9.988	3104.18	2156.21	0.52557	0.0001769	0.088722	hypermethylated in cancer 1 protein isoform X1 [Epinephelus lanceolatus]
evm.TU.Chr9.606	35207.2	24460.1	0.52545	0.0011238	0.30836	glia-derived nexin [Sander lucioperca]
evm.TU.Chr11.1100	2691.2	1876.34	0.52021	0.0080477	0.88395	importin-13-like isoform X1 [Sander lucioperca]
evm.TU.Chr10.1138	1427.25	994.957	0.51987	0.028866	0.99994	sphingomyelin phosphodiesterase [Perca flavescens]
evm.TU.Chr18.589	2168.66	1514.77	0.51746	0.042705	0.99994	hypothetical protein PFLUV_G00243430 [Perca fluviatilis]
evm.TU.Chr18.970	16746.9	11702.9	0.51704	0.0086227	0.90407	PREDICTED: canalicular multispecific organic anion transporter 2 isoform X1 [Lates calcarifer]
evm.TU.Chr22.244	16792.3	11737.2	0.51667	0.011141	0.99994	cathepsin K [Sebastes schlegelii]
evm.TU.Chr11.332	20173.7	14102.5	0.51657	0.00037543	0.14675	LOW QUALITY PROTEIN: collectin-12-like [Epinephelus lanceolatus]
evm.TU.Chr6.376	453.062	317.147	0.51582	0.047639	0.99994	LIM/homeobox protein Lhx6 isoform X1 [Larimichthys crocea]
evm.TU.Chr22.728	4513.14	3167.4	0.51049	0.010854	0.99994	hypothetical protein PFLUV_G00084110 [Perca fluviatilis]
evm.TU.Chr16.244	1631.54	1148.65	0.50664	0.034328	0.99994	PREDICTED: protein prune homolog [Lates calcarifer]
evm.TU.Chr12.1079	3656.58	2574.72	0.50601	0.031355	0.99994	placenta-specific protein 9-like [Epinephelus lanceolatus]
evm.TU.Chr4.157	5795.8	4082.93	0.50517	0.021916	0.99994	hypothetical protein PFLUV_G00108760 [Perca fluviatilis]
evm.TU.Chr16.330	4835.56	3406.77	0.50494	0.010796	0.99994	unconventional myosin-Ig isoform X1 [Epinephelus lanceolatus]
evm.TU.Chr1.2411	721.194	509.275	0.50259	0.0087217	0.90407	transcription factor MafB-like [Sander lucioperca]
evm.TU.Chr13.543	6823.69	4835	0.49697	0.03066	0.99994
evm.TU.Chr8.23	1272.77	902.177	0.49688	0.031803	0.99994	regulator of G-protein signaling 14 isoform X5 [Perca flavescens]
evm.TU.Chr3.87	2788.17	1976.36	0.49616	0.0023035	0.43119	PREDICTED: LOW QUALITY PROTEIN: ras and Rab interactor 2-like, partial [Lates calcarifer]
evm.TU.Chr23.400	5366.84	3814.19	0.4925	0.0057871	0.75038	multidrug resistance-associated protein 4-like [Epinephelus lanceolatus]
evm.TU.Chr12.377	3983.85	2832.09	0.49234	0.030597	0.99994	tumor necrosis factor alpha-induced protein 3 [Amphiprion ocellaris]
evm.TU.Chr23.253_evm.TU.Chr23.254	1664.28	1187.82	0.48627	0.035265	0.99994	copper-transporting ATPase 2-like [Sander lucioperca]
evm.TU.Chr1.571	1772.46	1269.27	0.48161	0.013424	0.99994	collagen and calcium-binding EGF domain-containing protein 1 isoform X1 [Etheostoma spectabile]
evm.TU.Chr12.668	1977.5	1430.15	0.46721	0.037172	0.99994
evm.TU.Chr3.873	1494.67	1081.9	0.466	0.034168	0.99994	beta-1,3-N-acetylglucosaminyltransferase lunatic fringe-like isoform X1 [Epinephelus lanceolatus]
evm.TU.Chr21.144	5542.38	4019.22	0.46365	0.031863	0.99994	FYVE, RhoGEF and PH domain-containing protein 6 [Epinephelus lanceolatus]
evm.TU.Chr5.899	2204.36	1610.97	0.45283	0.038336	0.99994	laminin subunit beta-1 isoform X1 [Larimichthys crocea]
evm.TU.Chr10.440	5606.69	4103.09	0.45049	0.0013226	0.33659	aldehyde dehydrogenase family 3 member A2b [Epinephelus lanceolatus]
evm.TU.Chr18.879	1494.51	1094.08	0.44971	0.023095	0.99994
evm.TU.Chr6.1360	2165.68	1592.44	0.44357	0.039263	0.99994
evm.TU.Chr1.2457	10196.3	7502.57	0.44242	0.0087111	0.90407	forkhead box protein P1-B isoform X2 [Epinephelus lanceolatus]
evm.TU.Chr11.504	1851.27	1362.83	0.4421	0.043318	0.99994	desmoglein-2-like [Perca flavescens]
evm.TU.Chr6.394	1837.72	1356	0.43876	0.036738	0.99994
evm.TU.Chr2.1160	25454.4	18795.2	0.43758	0.010819	0.99994	GRAM domain-containing protein 2A-like isoform X1 [Sander lucioperca]
XLOC_018483	2887.95	2135.6	0.43565	0.023112	0.99994	LOW QUALITY PROTEIN: uncharacterized protein LOC116683936, partial [Etheostoma spectabile]
evm.TU.Chr5.501	2841.49	2102.86	0.43422	0.04782	0.99994	ETS domain-containing protein Elk-3 [Larimichthys crocea]
evm.TU.Chr7.1272	4087.15	3028.23	0.43266	0.038599	0.99994
evm.TU.Chr8.52	2295.39	1701.84	0.43127	0.027004	0.99994	uncharacterized protein LOC115014207 isoform X2 [Cottoperca gobio]
evm.TU.Chr17.665	2113.66	1570.06	0.42854	0.039095	0.99994	translocating chain-associated membrane protein 2 [Sander lucioperca]
evm.TU.Chr15.612	4174.39	3101.28	0.42837	0.021428	0.99994	solute carrier family 35 member F4 isoform X3 [Gymnodraco acuticeps]
evm.TU.Chr4.178	2952.56	2197.31	0.42572	0.010789	0.99994	arrestin domain-containing protein 2 isoform X1 [Epinephelus lanceolatus]
evm.TU.Chr10.516	1656.09	1235.71	0.42241	0.0409	0.99994
evm.TU.Chr22.695	2041.34	1525.01	0.42138	0.029759	0.99994	Golgi-associated plant pathogenesis-related protein 1 [Perca flavescens]
evm.TU.Chr15.462	1633.95	1220.44	0.42005	0.018941	0.99994	sodium-dependent lysophosphatidylcholine symporter 1-B-like [Anarrhichthys ocellatus]
evm.TU.Chr11.569	1200.09	899.389	0.41633	0.024757	0.99994	angiomotin-like protein 2b isoform X1 [Epinephelus lanceolatus]
evm.TU.Chr20.437_evm.TU.Chr20.438	2509.86	1900.07	0.4013	0.043664	0.99994	LOW QUALITY PROTEIN: CST complex subunit CTC1 [Cottoperca gobio]
evm.TU.Chr12.918	5646.11	4275.86	0.40103	0.018607	0.99994	protein jagged-1 [Larimichthys crocea]
evm.TU.Chr1.769	8965.94	6806.53	0.39746	0.029636	0.99994	atrial natriuretic peptide receptor 2 [Epinephelus lanceolatus]
evm.TU.Chr15.504	1624.64	1240.53	0.38865	0.028018	0.99994	cytochrome P450 1C2 [Sebastes schlegelii]
evm.TU.Chr22.560	5243.11	4022.72	0.38212	0.040957	0.99994	ceramide synthase 2-like [Sander lucioperca]
evm.TU.Chr15.437	1897.88	1459.18	0.37904	0.025036	0.99994	collagen alpha-1(XII) chain isoform X3 [Sander lucioperca]
evm.TU.Chr3.360	1529.04	1176.89	0.37776	0.046733	0.99994	PREDICTED: LOW QUALITY PROTEIN: target of Myb protein 1-like [Lates calcarifer]
evm.TU.Chr6.1051	5142.23	3956.93	0.37773	0.029761	0.99994
evm.TU.Chr2.465	5509.93	4258.78	0.37134	0.0062524	0.78393	cingulin-like protein 1 isoform X1 [Cottoperca gobio]
evm.TU.Chr5.582	3998.66	3100.69	0.36662	0.00852	0.90407	cingulin-like protein 1 isoform X1 [Cottoperca gobio]
evm.TU.Chr9.299	1467.34	1143.38	0.35964	0.022054	0.99994	putative N-acetylated-alpha-linked acidic dipeptidase [Sander lucioperca]
evm.TU.Chr2.793	21284.1	16616.4	0.35715	0.036983	0.99994	serglycin [Cyclopterus lumpus]
evm.TU.Chr8.458	2749.45	2162.63	0.34666	0.0085796	0.90407
evm.TU.Chr5.294	80822.5	63567.7	0.34645	0.024007	0.99994	sodium-dependent neutral amino acid transporter B(0)AT2 [Epinephelus lanceolatus]
evm.TU.Chr15.526	3880.95	3067.65	0.33942	0.040084	0.99994	KATNB1-like protein 1 [Cottoperca gobio]
evm.TU.Chr3.294	2671.96	2115.17	0.33669	0.040785	0.99994	tetratricopeptide repeat protein 31-like isoform X1 [Perca flavescens]
evm.TU.Chr3.911	5393.34	4272.23	0.33603	0.019466	0.99994	two pore segment channel 3 isoform X1 [Trematomus bernacchii]
evm.TU.Chr10.342	3411.28	2711.86	0.33062	0.017155	0.99994	serine/threonine-protein kinase 10 [Sander lucioperca]
evm.TU.Chr3.382	3045.81	2506.43	0.28153	0.035077	0.99994
evm.TU.Chr19.226	11611.4	9558.05	0.28072	0.048357	0.99994	supervillin a isoform X16 [Epinephelus lanceolatus]
evm.TU.Chr15.1110	30030	24867.3	0.27214	0.038267	0.99994	alpha-actinin-1 isoform X1 [Perca flavescens]
evm.TU.Chr9.708	6085.75	5094.81	0.25657	0.043591	0.99994	calpain-5-like [Epinephelus lanceolatus]
evm.TU.Chr10.615	9310.04	7870.47	0.24238	0.037496	0.99994	ubiquitin-associated and SH3 domain-containing protein B-like isoform X1 [Sander lucioperca]
evm.TU.Chr17.489	12437.9	14881.7	-0.25879	0.033182	0.99994
evm.TU.Chr8.601	4331.09	5231.56	-0.27255	0.037939	0.99994	LON peptidase N-terminal domain and RING finger protein 1 [Epinephelus lanceolatus]
evm.TU.Chr20.481	3940.08	4762.11	-0.2736	0.045631	0.99994
evm.TU.Chr9.823	4026.22	4896.46	-0.28254	0.023563	0.99994	presenilins-associated rhomboid-like protein, mitochondrial isoform X2 [Anabas testudineus]
evm.TU.Chr7.743	41597.4	51308.2	-0.30267	0.035828	0.99994	hypothetical protein PFLUV_G00061510 [Perca fluviatilis]
evm.TU.Chr16.975	1417.15	1759.78	-0.31181	0.043317	0.99994	mediator of RNA polymerase II transcription subunit 10 [Cottoperca gobio]
evm.TU.Chr3.875	9689.03	12116.6	-0.32248	0.04108	0.99994	Mitotic spindle assembly checkpoint protein MAD1 Mitotic arrest deficient 1-like protein 1 [Larimichthys crocea]
evm.TU.Chr16.617	5878.09	7409.7	-0.33393	0.043777	0.99994	zinc finger protein 704 isoform X1 [Sander lucioperca]
evm.TU.Chr9.1162	41748.5	52840.4	-0.33992	0.048493	0.99994
evm.TU.Chr14.701	2566.1	3296.46	-0.3609	0.01319	0.99994	Golgi SNAP receptor complex member 2 [Amphiprion ocellaris]
evm.TU.Chr10.283	27314.5	35590.2	-0.38178	0.027895	0.99994	cell surface glycoprotein MUC18 isoform X1 [Epinephelus lanceolatus]
evm.TU.Chr14.242	3602.82	4776.18	-0.40653	0.01713	0.99994	hypothetical protein EPR50_G00156820 [Perca flavescens]
evm.TU.Chr19.589	581.125	772.486	-0.40944	0.039382	0.99994	leucine-rich repeat-containing protein 14-like [Cottoperca gobio]
evm.TU.Chr12.1055	15128.2	20190.1	-0.41635	0.046726	0.99994	PREDICTED: cytoplasmic polyadenylation element-binding protein 3-like isoform X4 [Paralichthys olivaceus]
evm.TU.Chr15.1243	1403.24	1892.57	-0.43193	0.038186	0.99994	PREDICTED: LOW QUALITY PROTEIN: protein AHNAK2 [Lates calcarifer]
evm.TU.Chr24.419	2837.7	3865.89	-0.4459	0.029406	0.99994	Kelch-like protein 32 [Larimichthys crocea]
evm.TU.Chr3.691	13743	18733.5	-0.44687	0.026055	0.99994	hedgehog-interacting protein [Epinephelus lanceolatus]
evm.TU.Chr8.936	352.251	486.21	-0.46578	0.031609	0.99994	nanos homolog 1 [Epinephelus lanceolatus]
evm.TU.Chr9.568	1838.97	2550.12	-0.47177	0.018196	0.99994	period circadian protein homolog 2-like isoform X1 [Sphaeramia orbicularis]
evm.TU.Chr6.1477	1952.3	2710.88	-0.47389	0.0039578	0.57803	serrate RNA effector molecule homolog isoform X1 [Epinephelus lanceolatus]
XLOC_028131	3098.43	4372.23	-0.49716	0.0029885	0.49648
evm.TU.Chr1.2028	3398.97	4823.16	-0.50468	0.03039	0.99994	class E basic helix-loop-helix protein 40-like [Epinephelus lanceolatus]
evm.TU.Chr13.853	831.496	1181.83	-0.50751	0.008352	0.90201	double-stranded RNA-specific editase 1 isoform X5 [Cyclopterus lumpus]
evm.TU.Chr1.1530	879.371	1272.06	-0.53287	0.028767	0.99994	zinc finger protein GLI1 [Anarrhichthys ocellatus]
evm.TU.Chr17.604	820.244	1190.19	-0.53621	0.024003	0.99994	hypothetical protein PFLUV_G00213710 [Perca fluviatilis]
evm.TU.Chr12.861	347.206	504.713	-0.53957	0.036321	0.99994	sperm flagellar protein 1 [Perca flavescens]
evm.TU.Chr5.308	693.614	1017.65	-0.55355	0.0083818	0.90201	kit ligand a [Cyclopterus lumpus]
evm.TU.Chr1.564	1641.98	2417.54	-0.55814	0.037815	0.99994
evm.TU.Chr4.1372	347.341	512.827	-0.56342	0.020622	0.99994	ephrin-A2-like [Epinephelus lanceolatus]
evm.TU.Chr5.177	2804.17	4157.74	-0.56808	0.0060827	0.77441	phosphatidylserine synthase 2 [Perca flavescens]
evm.TU.Chr24.6	3846.9	5717.94	-0.57172	0.04517	0.99994	tectonin beta-propeller repeat-containing protein 2 isoform X2 [Epinephelus lanceolatus]
evm.TU.Chr16.109	519.513	781.706	-0.58957	0.024611	0.99994	glucocorticoid induced 1a isoform X2 [Epinephelus lanceolatus]
evm.TU.Chr13.1116	2282	3463.42	-0.60162	0.028551	0.99994	Radixin [Takifugu flavidus]
evm.TU.Chr19.892	649.746	986.505	-0.6028	0.0069459	0.81447	uncharacterized protein LOC111644927 isoform X1 [Seriola lalandi dorsalis]
evm.TU.Chr5.497	1076.58	1638.77	-0.60534	0.026614	0.99994	probable 2-oxoglutarate dehydrogenase E1 component DHKTD1, mitochondrial [Epinephelus lanceolatus]
evm.TU.Chr22.194	260.698	401.101	-0.62241	0.022711	0.99994	uncharacterized protein LOC116036110 [Sander lucioperca]
evm.TU.Chr11.184	896.123	1391.53	-0.63411	0.0048088	0.65888	epimerase family protein SDR39U1 [Cyclopterus lumpus]
evm.TU.Chr9.1046	1192.06	1889.62	-0.66415	0.044472	0.99994
evm.TU.Chr12.335	1519.3	2421.64	-0.67226	0.039898	0.99994	Polyribonucleotide nucleotidyltransferase 1, mitochondrial [Collichthys lucidus]
evm.TU.Chr12.1186	5773.48	9297.62	-0.68732	0.033871	0.99994	brefeldin A-inhibited guanine nucleotide-exchange protein 3 isoform X2 [Epinephelus lanceolatus]
evm.TU.Chr4.710	766.67	1237.65	-0.6903	0.045603	0.99994	zinc finger and BTB domain-containing protein 7A [Epinephelus lanceolatus]
evm.TU.Chr11.729	6577.34	10660.8	-0.69669	0.046279	0.99994	chromodomain-helicase-DNA-binding protein 7 isoform X2 [Epinephelus lanceolatus]
evm.TU.Chr1.1024	848.713	1382.02	-0.70266	0.036063	0.99994	uncharacterized protein C2orf42 homolog isoform X1 [Epinephelus lanceolatus]
evm.TU.Chr24.472	685.393	1118.64	-0.70566	0.022771	0.99994	microtubule-actin cross-linking factor 1, isoforms 1/2/3/5-like [Mastacembelus armatus]
evm.TU.Chr6.627	1605.96	2626.96	-0.70994	0.040973	0.99994	long-chain-fatty-acid--CoA ligase 1 [Epinephelus lanceolatus]
evm.TU.Chr3.383	1183.98	1945.84	-0.7166	0.019578	0.99994	nuclear factor interleukin-3-regulated protein-like [Anarrhichthys ocellatus]
XLOC_012218	545.558	898.471	-0.71948	0.01032	0.99394
evm.TU.Chr9.816	161.183	266.417	-0.72242	0.043032	0.99994
evm.TU.Chr9.641	274.852	458.099	-0.73712	0.04593	0.99994	hypothetical protein PFLUV_G00017530 [Perca fluviatilis]
evm.TU.Chr21.122	1535.85	2563.55	-0.73923	0.030099	0.99994	pro-MCH 1-like [Cottoperca gobio]
evm.TU.Chr21.776	295.373	495.515	-0.7446	0.043412	0.99994	nuclear protein MDM1 isoform X1 [Sparus aurata]
evm.TU.Chr24.191	293.101	493.851	-0.75431	0.0010645	0.29785	transmembrane protein 116 [Seriola dumerili]
evm.TU.Chr13.6	1778.08	3000.14	-0.75441	0.04314	0.99994	LOW QUALITY PROTEIN: trichohyalin-like, partial [Cottoperca gobio]
evm.TU.Chr7.1338	2650.91	4510.38	-0.7666	0.030635	0.99994	cryptochrome-1-like [Anarrhichthys ocellatus]
evm.TU.Chr15.656	139.01	238.389	-0.77501	0.025	0.99994
evm.TU.Chr20.735	605.924	1038.2	-0.77656	0.026597	0.99994	tetratricopeptide repeat protein 29 isoform X1 [Sander lucioperca]
evm.TU.Chr17.918	515.183	884.585	-0.78096	0.022586	0.99994	nuclear receptor-binding protein-like isoform X2 [Perca flavescens]
evm.TU.Chr11.937	441.515	759.501	-0.78168	0.048783	0.99994	phosphatidylinositol 3-kinase regulatory subunit gamma-like isoform X2 [Sander lucioperca]
evm.TU.Chr16.41	221.941	383.497	-0.78708	0.011162	0.99994
evm.TU.Chr17.1179	10894.3	18812.8	-0.78818	0.026538	0.99994	Fatty acid-binding protein, brain [Collichthys lucidus]
XLOC_001926	279.555	487.542	-0.79999	0.014291	0.99994	immunoglobulin-like and fibronectin type III domain-containing protein 1 isoform X1 [Larimichthys crocea]
evm.TU.Chr18.82	1776.46	3148.28	-0.82536	0.0050902	0.68335
XLOC_040960	168.115	298.649	-0.82963	0.042171	0.99994
XLOC_035797	490.849	878.131	-0.8384	0.016507	0.99994
evm.TU.Chr6.79	312.542	562.124	-0.84482	0.00479	0.65888	hypothetical protein PFLUV_G00075590, partial [Perca fluviatilis]
evm.TU.Chr15.601	159.334	286.514	-0.84492	0.0068487	0.81345	basal body-orientation factor 1 [Epinephelus lanceolatus]
evm.TU.Chr1.2506	412.31	746.418	-0.85483	0.030773	0.99994	carbohydrate sulfotransferase 11-like [Sander lucioperca]
evm.TU.Chr12.582	434.227	787.014	-0.85869	0.018037	0.99994	RPE-retinal G protein-coupled receptor-like [Amphiprion ocellaris]
evm.TU.Chr5.398	2180.79	3976.85	-0.86673	0.0074053	0.84171	N-acetyl-beta-glucosaminyl-glycoprotein 4-beta-N-acetylgalactosaminyltransferase 1-like [Parambassis ranga]
XLOC_032866	504.287	919.752	-0.86762	0.00034374	0.13637	NACHT, LRR and PYD domains-containing protein 14-like isoform X4 [Astatotilapia calliptera]
evm.TU.Chr3.1453	135.777	248.042	-0.86933	0.0026134	0.46035	hypothetical protein PFLUV_G00003350 [Perca fluviatilis]
evm.TU.Chr22.759	4070.81	7445.4	-0.87092	0.036079	0.99994	cyclic AMP-responsive element-binding protein 5 isoform X1 [Perca flavescens]
evm.TU.Chr3.993	1288.65	2382.32	-0.88618	0.0084346	0.90403	inactive ubiquitin carboxyl-terminal hydrolase 53-like isoform X1 [Sparus aurata]
XLOC_000300	2204.92	4117.03	-0.90074	0.0038729	0.57188
XLOC_000478	861.596	1616.39	-0.9071	0.0025957	0.46035
XLOC_009186	207.332	391.692	-0.91586	0.020379	0.99994	GTPase IMAP family member 9-like [Sander lucioperca]
evm.TU.Chr7.571	434.858	822.474	-0.91909	0.048906	0.99994	uridine-cytidine kinase-like 1a isoform X1 [Epinephelus lanceolatus]
XLOC_038141	1836.58	3475.88	-0.92023	0.024319	0.99994	PREDICTED: dimethylaniline monooxygenase [N-oxide-forming]
evm.TU.Chr10.909	570.897	1082.6	-0.92358	0.0037307	0.56232	acetylcholine receptor subunit epsilon [Cyclopterus lumpus]
evm.TU.Chr24.269	1059.39	2033.76	-0.94049	2.0134e-05	0.015291	PREDICTED: serine/threonine-protein kinase Nek11-like isoform X1 [Lates calcarifer]
evm.TU.Chr23.753	2666.32	5180.46	-0.95803	0.037204	0.99994	dystrophin isoform X4 [Epinephelus lanceolatus]
evm.TU.Chr8.179	184.513	358.426	-0.95807	0.028279	0.99994	PREDICTED: LOW QUALITY PROTEIN: matrin-3-like [Lates calcarifer]
evm.TU.Chr2.1217	130.796	257.484	-0.97405	0.040043	0.99994	hypothetical protein PFLUV_G00029010 [Perca fluviatilis]
evm.TU.Chr7.591	245.694	486.448	-0.98515	0.025727	0.99994	protein-serine O-palmitoleoyltransferase porcupine isoform X4 [Anarrhichthys ocellatus]
evm.TU.Chr9.442	100582	199163	-0.98558	0.0093127	0.92712
XLOC_018757	173.96	345.84	-0.99106	0.0335	0.99994
XLOC_001420	14777.7	29720.9	-1.008	0.0095287	0.93788	neurofilament, medium polypeptide a [Cyclopterus lumpus]
evm.TU.Chr22.806	268.632	545.639	-1.0204	0.0068506	0.81345	nephrin isoform X2 [Anarrhichthys ocellatus]
evm.TU.Chr21.355	1664.72	3424.19	-1.0403	0.032044	0.99994
evm.TU.Chr23.752	1323.16	2747.46	-1.0537	0.034483	0.99994
evm.TU.Chr11.913	445.871	925.391	-1.0543	0.0076449	0.85704	retinol-binding protein 1 [Sander lucioperca]
evm.TU.ori_scaf444un.1	65.3533	136.43	-1.0627	0.0491	0.99994
evm.TU.Chr10.227	1710.18	3590.97	-1.0698	0.025909	0.99994	double C2-like domain-containing protein beta isoform X2 [Epinephelus lanceolatus]
XLOC_033187	467.626	981.708	-1.0706	0.013154	0.99994	protein NLRC3-like isoform X1 [Larimichthys crocea]
XLOC_051774	83.8737	176.294	-1.0734	0.021465	0.99994	LOW QUALITY PROTEIN: early endosome antigen 1 [Periophthalmus magnuspinnatus]
evm.TU.Chr5.157	1152.97	2446.43	-1.0857	0.028605	0.99994	LOW QUALITY PROTEIN: fibulin-1-like [Cottoperca gobio]
evm.TU.Chr14.1495	1672.21	3553.75	-1.0875	0.030252	0.99994	nuclear factor I/Xb isoform X6 [Cyclopterus lumpus]
evm.TU.Chr8.761	189.348	415.711	-1.1349	0.039337	0.99994	tRNA wybutosine-synthesizing protein 2 homolog isoform X1 [Epinephelus lanceolatus]
evm.TU.Chr16.353	70.2666	155.038	-1.1469	0.033996	0.99994	O(6)-methylguanine-induced apoptosis 2 isoform X2 [Sander lucioperca]
evm.TU.Chr10.862	292.437	657.82	-1.1681	0.023283	0.99994	nectin-3-like protein [Seriola dumerili]
evm.TU.Chr12.843_evm.TU.Chr12.845	195.774	441.922	-1.1744	0.0041315	0.59168	microcephalin isoform X3 [Perca flavescens]
evm.TU.Chr1.1468	3708.69	8387.31	-1.1772	0.0099688	0.96708	paired box protein Pax-7a isoform X2 [Cyclopterus lumpus]
XLOC_028990	42.8538	97.5802	-1.1861	0.035233	0.99994
evm.TU.Chr18.933	128.144	293.558	-1.1959	0.030346	0.99994	myosin XVB [Anarrhichthys ocellatus]
XLOC_009740	704.628	1648.65	-1.2261	0.016128	0.99994	GTPase IMAP family member 9-like [Sander lucioperca]
XLOC_004776	456.33	1075.16	-1.2359	7.0804e-07	0.00094102
XLOC_012995	369.284	874.426	-1.244	0.0021279	0.41739	uncharacterized protein LOC110001436 [Labrus bergylta]
evm.TU.Chr19.181	1594.02	3823.89	-1.2624	0.029419	0.99994	Netrin-G1 [Dicentrarchus labrax]
evm.TU.Chr15.729	33.4045	80.6014	-1.2705	0.023287	0.99994
evm.TU.Chr18.1161	458.226	1134.93	-1.3081	0.017649	0.99994	dynein heavy chain 9, axonemal [Sparus aurata]
evm.TU.Chr15.1127	82.375	209.67	-1.3432	0.037734	0.99994	fibulin-5 [Epinephelus lanceolatus]
evm.TU.Chr4.1024	822.527	2092.37	-1.3467	0.030827	0.99994	microtubule-associated serine/threonine-protein kinase 2 isoform X3 [Cottoperca gobio]
XLOC_024655	189.236	488.089	-1.3678	0.0043257	0.61488
evm.TU.Chr22.459	56.8332	148.411	-1.3834	0.023983	0.99994	condensin complex subunit 1 [Etheostoma spectabile]
evm.TU.Chr4.687	325.805	860.769	-1.4022	0.00010159	0.058702	fibroblast growth factor 22 [Sparus aurata]
evm.TU.Chr6.1082	60.9855	163.486	-1.419	0.021587	0.99994	hypothetical protein PFLUV_G00071420 [Perca fluviatilis]
evm.TU.Chr6.440	88.6577	238.913	-1.4264	0.0011287	0.30836	coiled-coil domain-containing protein 60 isoform X2 [Sander lucioperca]
evm.TU.Chr22.163	1563.11	4205.22	-1.4276	0.034076	0.99994
evm.TU.Chr3.1077	217.063	587.999	-1.4365	0.006855	0.81345	slit homolog 2 protein isoform X4 [Pseudochaenichthys georgianus]
evm.TU.Chr6.393	95.0419	258.248	-1.4398	0.049441	0.99994	uncharacterized protein LOC116689117 [Etheostoma spectabile]
XLOC_028106	164.776	450.31	-1.45	0.018742	0.99994	uncharacterized protein LOC114545335 [Perca flavescens]
evm.TU.Chr8.982	52.6411	143.744	-1.4533	0.002028	0.41467	probable carboxypeptidase X1 [Perca flavescens]
XLOC_009944	27.4568	75.9036	-1.4603	0.039546	0.99994	omega-class glutathione S-transferase [Sebastes schlegelii]
evm.TU.Chr6.141	3004.1	8272.42	-1.4613	0.028266	0.99994	glutamate receptor ionotropic, NMDA 1-like isoform X1 [Sander lucioperca]
XLOC_033102	265.243	745.173	-1.4902	0.020511	0.99994
evm.TU.Chr4.73	31.0665	87.4996	-1.5001	0.011697	0.99994	neuromedin-U receptor 1 [Epinephelus lanceolatus]
evm.TU.Chr14.232	461.366	1319	-1.5151	0.013255	0.99994	voltage-dependent calcium channel gamma-1 subunit-like [Epinephelus lanceolatus]
evm.TU.Chr8.205	35.9506	106.552	-1.5657	0.024864	0.99994	coiled-coil domain-containing protein 150-like [Etheostoma spectabile]
evm.TU.Chr3.1166	59.4841	186.448	-1.6425	0.017835	0.99994	epithelial membrane protein 2-like [Perca flavescens]
XLOC_004833	35.039	111.316	-1.6587	0.028779	0.99994	NLR family CARD domain-containing protein 3-like isoform X3 [Sparus aurata]
XLOC_033590	58.445	193.826	-1.7277	0.025169	0.99994
evm.TU.Chr6.988	24.7653	88.8104	-1.8429	0.023665	0.99994	leukocyte surface antigen CD53-like isoform X2 [Anarrhichthys ocellatus]
evm.TU.Chr2.1147	632.79	2381.72	-1.9121	0.00049004	0.16903	D-glucuronyl C5-epimerase B [Epinephelus lanceolatus]
XLOC_028081	680.297	2627.97	-1.9501	0.0077248	0.85704
evm.TU.Chr23.496	16.5932	70.5809	-2.0871	0.014194	0.99994	zona pellucida sperm-binding protein 3-like [Epinephelus lanceolatus]
XLOC_044840	298.473	1292.2	-2.1139	0.0033944	0.5354
evm.TU.Chr20.369	19.0291	86.1227	-2.1726	0.039169	0.99994	uncharacterized protein LOC116053418 [Sander lucioperca]
XLOC_043258	40.1106	203.735	-2.3463	0.016115	0.99994	zinc finger protein 239-like [Sander lucioperca]
XLOC_028714	544.17	2783.83	-2.3551	0.015551	0.99994
evm.TU.Chr22.977	30.7439	167.069	-2.4372	0.0015051	0.36369	serine protease 38-like [Anarrhichthys ocellatus]
evm.TU.Chr13.389	5.13581	31.6203	-2.6305	0.0032957	0.52564	cell surface A33 antigen [Anarrhichthys ocellatus]
XLOC_028922	37.1631	272.324	-2.8738	0.046443	0.99994
evm.TU.Chr1.2283	5.90634	46.6289	-2.978	0.035404	0.99994	proton channel OTOP1 [Anarrhichthys ocellatus]
evm.TU.Chr12.572	3.829	31.511	-3.0289	0.040364	0.99994	cone cGMP-specific 3',5'-cyclic phosphodiesterase subunit alpha'-like [Perca flavescens]
XLOC_018565	7.293	78.9552	-3.4501	0.0021111	0.41739	immmunoglobulin light chain [Epinephelus coioides]
XLOC_018486	17.0021	216.418	-3.676	0.0089529	0.9153
XLOC_024218	4.65541	61.5013	-3.6991	0.044973	0.99994	phosphoribosyltransferase domain-containing protein 1 [Mastacembelus armatus]
evm.TU.Chr5.558	0.821542	24.4922	-4.7963	0.013453	0.99994	LOW QUALITY PROTEIN: phosphatidylinositol 4-phosphate 3-kinase C2 domain-containing subunit gamma-like [Sander lucioperca]
evm.TU.Chr18.398	0.821542	26.0351	-4.883	0.011622	0.99994	follicle stimulating hormone receptor [Sebastes schlegelii]
evm.TU.Chr22.665	3.67439	114.837	-4.9503	0.0038842	0.57188	RNA-binding protein 12B [Sander lucioperca]
XLOC_038945	17.011	589.563	-5.1146	1.322e-07	0.00019653	meprin A subunit beta-like isoform X2 [Epinephelus lanceolatus]
XLOC_008106	28.9304	1151.62	-5.3157	0.046314	0.99994
evm.TU.Chr17.1039	1.64308	71.8368	-5.4165	0.037426	0.99994
evm.TU.Chr10.524	0.821542	39.0109	-5.5122	0.043575	0.99994
evm.TU.Chr8.338	0	10.5545	-5.8189	0.029934	0.99994	RD3 domain-containing protein [Cyclopterus lumpus]
evm.TU.Chr8.428	0	10.749	-5.8467	0.029489	0.99994	hypothetical protein PFLUV_G00121740 [Perca fluviatilis]
XLOC_028140	2.67689	192.62	-6.183	0.012955	0.99994
evm.TU.Chr17.823	0	14.2742	-6.2542	0.010582	0.99994	vesicular inhibitory amino acid transporter-like [Anarrhichthys ocellatus]
XLOC_045588	3.83386	304.025	-6.271	9.4549e-05	0.057118
evm.TU.Chr3.578	0	14.472	-6.2728	0.017666	0.99994	transcription initiation factor TFIID subunit 11-like isoform X5 [Sander lucioperca]
XLOC_051498	0	15.2698	-6.3496	0.016241	0.99994
XLOC_028966	4.45083	439.904	-6.639	0.00018819	0.090685	LOW QUALITY PROTEIN: NLR family CARD domain-containing protein 3-like [Sander lucioperca]
evm.TU.Chr13.132	0	18.7407	-6.6468	0.0033024	0.52564	MAGUK p55 subfamily member 4-like [Anarrhichthys ocellatus]
evm.TU.Chr21.317	0	23.1896	-6.9563	0.0026222	0.46035
evm.TU.Chr12.695	0	24.1715	-7.0155	0.047919	0.99994	hypothetical protein FQN60_014893 [Etheostoma spectabile]
evm.TU.Chr4.1080	0	24.4839	-7.0337	0.048336	0.99994	PDZK1-interacting protein 1 isoform X1 [Cottoperca gobio]
evm.TU.Chr23.97	0	24.7191	-7.0477	0.048771	0.99994	transcriptional-regulating factor 1-like isoform X2 [Sparus aurata]
evm.TU.Chr14.1385	0	24.7637	-7.0498	0.046589	0.99994	sodium- and chloride-dependent betaine transporter-like [Cottoperca gobio]
XLOC_028149	0	25.9339	-7.1158	0.04379	0.99994
XLOC_015983	0	26.1592	-7.128	0.048102	0.99994
evm.TU.Chr9.957	0	27.0253	-7.1753	0.040757	0.99994	Synaptotagmin-like protein 2 [Liparis tanakae]
XLOC_040060	0	27.091	-7.1799	0.041821	0.99994
evm.TU.Chr4.166	0	27.7513	-7.2134	0.00040565	0.15404	uncharacterized protein LOC101167696 [Oryzias latipes]
evm.TU.Chr6.933	0	28.057	-7.2308	0.035485	0.99994	uncharacterized protein LOC117252258 isoform X1 [Epinephelus lanceolatus]
XLOC_018478	0	28.2344	-7.2395	0.037569	0.99994
evm.TU.Chr3.256	0	28.4646	-7.2502	0.036545	0.99994	putative spectrin beta chain non-erythrocytic 1-like [Scophthalmus maximus]
evm.TU.Chr14.1007	0	28.7546	-7.2657	0.035844	0.99994
evm.TU.Chr13.834	0	30.3848	-7.3457	0.029589	0.99994	LOW QUALITY PROTEIN: dynein heavy chain 7, axonemal [Cottoperca gobio]
XLOC_013065	0	30.9608	-7.3725	0.0022432	0.43119	Vacuolar protein sorting-associated protein 52 homolog [Salmo salar]
evm.TU.Chr2.1285	0	31.6284	-7.4023	0.0001177	0.062571	mucin-5AC-like [Seriola lalandi dorsalis]
evm.TU.ori_scaf989un.1	0	32.73	-7.4518	0.027406	0.99994
evm.TU.Chr2.1324	0	35.0788	-7.5527	0.025449	0.99994	receptor for retinol uptake stra6-like [Cottoperca gobio]
XLOC_006879	0	35.5016	-7.5703	0.028165	0.99994
evm.TU.Chr4.833	0	36.1437	-7.5959	0.020342	0.99994	fibrous sheath CABYR-binding protein-like isoform X1 [Sphaeramia orbicularis]
evm.TU.Chr11.92	0	36.1473	-7.5961	0.02016	0.99994	potassium voltage-gated channel subfamily H member 7-like isoform X2 [Betta splendens]
XLOC_022037	0	36.1702	-7.5965	0.027551	0.99994
evm.TU.Chr1.1778	0	38.6957	-7.6919	0.00071338	0.22309	uncharacterized protein LOC116047844 [Sander lucioperca]
XLOC_038946	0	41.3283	-7.7886	0.016937	0.99994
evm.TU.Chr14.321	0	42.836	-7.8411	0.013925	0.99994
XLOC_030428	0	43.4817	-7.8624	0.014028	0.99994
evm.TU.Chr3.866	0	46.8487	-7.9689	0.015559	0.99994	retinol dehydrogenase 8-like [Epinephelus lanceolatus]
evm.TU.Chr19.635	0	47.8455	-7.9994	0.013513	0.99994
evm.TU.Chr4.1070	0	49.1238	-8.0387	0.010279	0.99359
XLOC_029964	0	52.6401	-8.1381	0.0091772	0.9267
XLOC_051576	0	53.6911	-8.1659	0.0088161	0.9083
evm.TU.Chr11.97	0	56.9656	-8.2522	0.0065935	0.80028
XLOC_028707	0	57.4757	-8.2639	1.5619e-05	0.012211	P-selectin glycoprotein ligand 1-like [Gymnodraco acuticeps]
evm.TU.Chr11.420	0	61.091	-8.3536	1.1782e-05	0.010102	protein Wnt-3a isoform X1 [Amphiprion ocellaris]
XLOC_016064	0	63.0776	-8.3989	1.9604e-06	0.0024814
evm.TU.Chr6.364	0	64.0393	-8.4195	2.9024e-06	0.003086	uncharacterized protein LOC115013113 isoform X2 [Cottoperca gobio]
XLOC_020852	0	64.9174	-8.4406	0.00010901	0.061651	sodium/bile acid cotransporter-like isoform X2 [Sander lucioperca]
XLOC_024626	0	67.2984	-8.4925	0.004513	0.63471
evm.TU.Chr1.2212	0	68.3984	-8.5156	0.0043977	0.62178	hypothetical protein EPR50_G00042260 [Perca flavescens]
XLOC_019063	0	81.2797	-8.7645	0.003588	0.55129
evm.TU.Chr2.1361	0	88.8843	-8.8935	0.0024742	0.45356	DISP complex protein LRCH3 isoform X2 [Epinephelus lanceolatus]
evm.TU.Chr12.924	0	90.959	-8.9273	2.125e-06	0.0025674	opsin-5-like [Cottoperca gobio]
XLOC_033604	0	92.3963	-8.9499	0.0017943	0.39429	hypothetical protein EYF80_067084 [Liparis tanakae]
XLOC_035508	0	101.248	-9.0812	5.6957e-08	0.00010093
evm.TU.Chr5.1171	0	101.398	-9.0838	0.0017437	0.39408
XLOC_045233	0	102.397	-9.0973	0.0020473	0.41542
evm.TU.Chr2.543	0	109.1	-9.1886	8.3636e-09	1.8526e-05	serine/threonine-protein kinase 33 isoform X2 [Perca flavescens]
XLOC_038948	0	111.572	-9.2216	0.0024294	0.45032	uncharacterized protein LOC115790486 [Archocentrus centrarchus]
evm.TU.Chr15.1205	0	113.74	-9.2497	0.0016362	0.3815
XLOC_030199	0	123.341	-9.3654	2.2846e-06	0.0026403
XLOC_028740	0	142.913	-9.5785	9.1037e-11	3.0248e-07	hypothetical protein EPR50_G00194400 [Perca flavescens]
XLOC_014013	0	170.081	-9.8301	0.0003042	0.12251
evm.TU.Chr6.1442	0	175.207	-9.8735	3.6287e-11	1.6076e-07	tachykinin receptor 1a [Epinephelus lanceolatus]
evm.TU.Chr12.519	0	176.656	-9.8847	0.00022979	0.10352	inactive heparanase-2 [Etheostoma spectabile]
evm.TU.ori_scaf1053un.1	0	181.322	-9.9221	0.00027402	0.11562	aryl hydrocarbon receptor-like [Epinephelus lanceolatus]
evm.TU.Chr7.617	0	182.22	-9.9295	0.00025135	0.10952	putative calmodulin-binding transcription activator 1-like [Scophthalmus maximus]
evm.TU.Chr8.816	0	186.532	-9.963	0.00019482	0.090849	ecto-NOX disulfide-thiol exchanger 2-like isoform X2 [Anarrhichthys ocellatus]
XLOC_033400	0	193.509	-10.016	0.00038892	0.14982
XLOC_004720	0	217.54	-10.185	0.0001138	0.062028
XLOC_013940	0	234.277	-10.292	4.7148e-11	1.7903e-07
XLOC_036282	0	240.555	-10.331	5.144e-12	2.7346e-08
XLOC_038947	0	278.961	-10.544	5.5751e-05	0.038752
evm.TU.Chr23.613	0	299.012	-10.644	0.006445	0.79396
XLOC_000499	0	305.778	-10.676	0.0062855	0.78439
XLOC_052151	0	464.067	-11.278	0.0038942	0.57188
evm.TU.Chr11.670	0	482.318	-11.333	0.0037215	0.56232	E3 ubiquitin-protein ligase RNF220-like isoform X1 [Parambassis ranga]
XLOC_034534	0	550.587	-11.524	0.0031803	0.52183
evm.TU.Chr19.101	0	645.083	-11.753	0.0026275	0.46035	partitioning defective 3 homolog isoform X1 [Perca flavescens]
XLOC_005527	0	669.958	-11.808	0.0025091	0.45682
XLOC_019060	0	723.784	-11.919	1.0281e-15	9.1094e-12
evm.TU.Chr21.504	0	862.613	-12.172	0.0018358	0.39429	protein DENND6B isoform X1 [Sparus aurata]
XLOC_019070	0	1190.12	-12.637	8.1847e-24	2.1756e-19
XLOC_036280	0	1255.68	-12.714	0.0011369	0.30836
evm.TU.Chr6.463	0	28.4983	-20.623	1.3309e-07	0.00019653	Doublesex- and mab-3-related transcription factor 1 [Sebastes schlegelii]
evm.TU.Chr18.335	0	28.4983	-20.623	1.3309e-07	0.00019653	hypothetical protein EPR50_G00211680 [Perca flavescens]

## Sheet: B_II vs B_III
transcript_id	B_III_readcount	B_II_readcount	log2FoldChange	pval	padj	annoataion
XLOC_045103	104.339	3681	5.144	7.9166e-32	2.1121e-27
XLOC_052151	706.513	0	-11.733	3.2256e-20	4.3028e-16
XLOC_036526	1378	0	-12.697	6.1385e-20	5.459e-16
XLOC_040464	0	2161.62	13.701	3.3813e-19	2.2553e-15	histone H2B 1.2-like [Trematomus bernacchii]
evm.TU.Chr13.681	420.279	0	-10.983	6.05e-16	2.7366e-12	hypothetical protein E3U43_016165 [Larimichthys crocea]
XLOC_017873	315.09	0	-10.568	6.1544e-16	2.7366e-12
evm.TU.Chr15.42	0	315.179	10.924	1.2825e-14	4.8879e-11	E3 ubiquitin-protein ligase HECTD1 isoform X3 [Cottoperca gobio]
evm.TU.Chr16.103	0	1237.38	12.897	2.8782e-14	9.5983e-11	ankyrin repeat and MYND domain-containing protein 2-like [Seriola dumerili]
evm.TU.Chr23.613	253.872	0	-10.257	1.6302e-13	4.8325e-10
XLOC_000499	527.845	0	-11.312	2.2883e-13	6.1049e-10
evm.TU.Chr6.439	206.262	0	-9.9568	4.8413e-13	1.1742e-09	LOW QUALITY PROTEIN: coiled-coil domain-containing protein 60 [Cottoperca gobio]
evm.TU.Chr7.617	266.328	0	-10.326	1.1226e-12	2.4959e-09	putative calmodulin-binding transcription activator 1-like [Scophthalmus maximus]
evm.TU.Chr4.50	0	123.194	9.5679	5.6833e-11	1.1663e-07	protein sel-1 homolog 3 [Sander lucioperca]
XLOC_033203	527.667	2632.57	2.3187	7.5116e-11	1.4314e-07
evm.TU.Chr14.155	0	130.159	9.647	2.8549e-09	5.0778e-06	immunoglobulin tau heavy chain, partial [Bovichtus diacanthus]
XLOC_045485	107.695	0	-9.0198	7.2226e-09	1.1622e-05
XLOC_004720	187.226	0	-9.8175	7.4054e-09	1.1622e-05
evm.TU.Chr4.1070	128.477	0	-9.2742	1.4102e-08	2.0901e-05
XLOC_043057	4781.59	17067.2	1.8355	2.2866e-08	3.2108e-05	interleukin 17N [Miichthys miiuy]
evm.TU.Chr1.2212	94.1839	0	-8.8253	2.7272e-08	3.6379e-05	hypothetical protein EPR50_G00042260 [Perca flavescens]
XLOC_013335	28426.6	1.09576e+06	5.2686	6.0862e-08	7.7321e-05	hypothetical protein [Acinetobacter baumannii]
evm.TU.Chr5.1238	36.3053	3020.93	6.3808	8.7127e-08	0.00010282
evm.TU.Chr6.1360	1160.73	2405.38	1.051	8.8642e-08	0.00010282
evm.TU.Chr12.634	0	29.2202	20.839	9.862e-08	0.00010524	polymeric immunoglobulin receptor-like [Perca flavescens]
XLOC_013701	0	29.2202	20.839	9.862e-08	0.00010524
XLOC_001269	0	28.4645	20.804	1.036e-07	0.0001063
evm.TU.ori_scaf1053un.1	275.617	0	-10.375	1.4665e-07	0.00014491	aryl hydrocarbon receptor-like [Epinephelus lanceolatus]
evm.TU.Chr2.1324	70.0189	0	-8.3975	1.7967e-07	0.00017119	receptor for retinol uptake stra6-like [Cottoperca gobio]
XLOC_014013	59.6786	0	-8.1672	3.3055e-07	0.00030409
evm.TU.Chr7.677	116.017	2987.74	4.6871	4.1487e-07	0.00036894	uncharacterized protein LOC117258179 isoform X2 [Epinephelus lanceolatus]
XLOC_015634	1522.22	3075.26	1.0147	4.5322e-07	0.00039005	PREDICTED: scavenger receptor cysteine-rich type 1 protein M130-like isoform X3 [Lates calcarifer]
evm.TU.Chr2.691_evm.TU.Chr2.689	1305.57	3254.49	1.3176	5.7938e-07	0.00048304	protein diaphanous homolog 3 isoform X4 [Sander lucioperca]
XLOC_015855	0	85.5966	9.0419	7.3075e-07	0.00059078
XLOC_023999	65.2034	0	-8.2953	8.6852e-07	0.00068151
evm.TU.Chr8.522_evm.TU.Chr8.523	2739.18	4837.31	0.82032	1.4354e-06	0.0010942
evm.TU.Chr1.398	357.634	1256.74	1.8129	2.1806e-06	0.001616	prosaposin-like [Perca flavescens]
XLOC_026095	62.8524	0	-8.243	2.6103e-06	0.0018822	WD repeat-containing protein 88-like [Sander lucioperca]
evm.TU.Chr14.1119	104.491	368.898	1.818	4.0862e-06	0.0028688	putative TRIO and F-actin-binding protein [Scophthalmus maximus]
XLOC_004500	821.39	1537.82	0.9053	5.3211e-06	0.00364
evm.TU.Chr20.271	0	55.3059	8.412	5.5092e-06	0.0036745	protein S100-P [Anabas testudineus]
evm.TU.Chr9.918	398.876	175.758	-1.1806	8.6548e-06	0.0056317	ATP-binding cassette sub-family G member 4-like [Cottoperca gobio]
evm.TU.Chr17.915	2830.79	5407.3	0.93381	9.1189e-06	0.0057925	ammonium transporter Rh type A [Etheostoma spectabile]
XLOC_047759	0	43.6546	8.0702	1.0195e-05	0.0063256
evm.TU.Chr6.364	45.6633	0	-7.7807	1.3222e-05	0.0080168	uncharacterized protein LOC115013113 isoform X2 [Cottoperca gobio]
evm.TU.Chr17.520	43.9631	0	-7.7264	1.4454e-05	0.0085694	visual system homeobox 2-like [Anarrhichthys ocellatus]
XLOC_017976	40.6634	0	-7.6141	2.1629e-05	0.012545
XLOC_005221	4741.11	658.526	-2.8477	3.5456e-05	0.019898	NACHT, LRR and PYD domains-containing protein 14-like [Sparus aurata]
evm.TU.Chr1.1809	9257.8	4651.46	-0.99281	3.6191e-05	0.019898	semaphorin-3D [Epinephelus lanceolatus]
XLOC_017805	242.845	2754.02	3.5034	3.6545e-05	0.019898
XLOC_038945	996.538	18.8967	-5.7205	4.1277e-05	0.022025	meprin A subunit beta-like isoform X2 [Epinephelus lanceolatus]
XLOC_028127	0	275.97	10.732	5.1386e-05	0.026881
XLOC_028107	0	312.585	10.911	6.2418e-05	0.032024
evm.TU.Chr16.529	44.0898	0	-7.73	7.4121e-05	0.037311	transmembrane protein 79 [Epinephelus lanceolatus]
evm.TU.Chr22.90	159.916	586.236	1.8746	7.6258e-05	0.037675
evm.TU.Chr4.958	119.776	383.036	1.6767	8.2176e-05	0.039861	interferon regulatory factor 4 [Epinephelus lanceolatus]
XLOC_007776	0	255.221	10.619	8.4261e-05	0.040143
XLOC_007406	0	266.878	10.684	9.8131e-05	0.045605
evm.TU.Chr3.661	404.933	947.335	1.2257	9.9144e-05	0.045605	vegetative cell wall protein gp1 [Pseudochaenichthys georgianus]
evm.TU.Chr5.839	228.252	89.7534	-1.3472	0.00010178	0.046024	LOW QUALITY PROTEIN: uncharacterized protein LOC115009143 [Cottoperca gobio]
XLOC_035966	1217.96	689.264	-0.81996	0.00010456	0.046493
evm.TU.Chr9.831	286.433	0	-10.43	0.00010642	0.046544	PREDICTED: somatostatin [Paralichthys olivaceus]
evm.TU.Chr1.1233	1742.13	4860.82	1.4803	0.00011341	0.0488	complement C1q subcomponent subunit C-like [Perca flavescens]
evm.TU.Chr7.1421	150.675	521.418	1.791	0.00012988	0.054595	serine/threonine-protein kinase pim-2-like [Labrus bergylta]
evm.TU.Chr6.168	369.19	4810.41	3.7037	0.00013097	0.054595	interleukin-8-like isoform X1 [Trematomus bernacchii]
evm.TU.Chr9.442	266638	111719	-1.255	0.00013496	0.054623
XLOC_028140	256.698	2.9739	-6.4614	0.00013513	0.054623
evm.TU.Chr1.1231	1411.14	4283.18	1.6018	0.00015176	0.060431	complement C1q subcomponent subunit B-like [Cottoperca gobio]
evm.TU.Chr6.1442	303.603	0	-10.514	0.00016598	0.064308	tachykinin receptor 1a [Epinephelus lanceolatus]
evm.TU.Chr8.923	281.149	633.879	1.1729	0.00016632	0.064308	annexin A5-like [Echeneis naucrates]
evm.TU.Chr8.1040	6891.18	9962	0.53158	0.00017955	0.068431	dedicator of cytokinesis protein 2 [Perca flavescens]
XLOC_026034	246.129	0	-10.212	0.00018597	0.069085
evm.TU.Chr19.922	300.509	1368.62	2.1866	0.00018644	0.069085	ras-responsive element-binding protein 1 isoform X3 [Sander lucioperca]
XLOC_028740	225.912	0	-10.088	0.00022486	0.082179	hypothetical protein EPR50_G00194400 [Perca flavescens]
evm.TU.Chr9.895	53.6623	0	-8.0151	0.00022802	0.082206	inner ear-specific collagen-like [Seriola lalandi dorsalis]
XLOC_020940	230.014	0	-10.114	0.00024561	0.0865
evm.TU.Chr18.782	386.318	1018.4	1.3981	0.00024641	0.0865	uncharacterized protein LOC116381541 [Anarrhichthys ocellatus]
evm.TU.Chr16.786	2978.77	5288.62	0.82812	0.00026113	0.090475	hypothetical protein PFLUV_G00154680 [Perca fluviatilis]
evm.TU.Chr14.1017	3851.1	2446.56	-0.655	0.00026802	0.091672	PREDICTED: nuclear factor interleukin-3-regulated protein-like [Lates calcarifer]
evm.TU.Chr5.475	947.312	1654.13	0.80385	0.00031331	0.10581	hypothetical protein PFLUV_G00100030 [Perca fluviatilis]
evm.TU.Chr16.74	1054.65	2400.65	1.1866	0.00032491	0.10835	adseverin [Anarrhichthys ocellatus]
evm.TU.Chr16.48	0	224.287	10.433	0.00033708	0.11102	transcriptional repressor p66-beta [Epinephelus lanceolatus]
evm.TU.Chr21.958	0	31.9865	7.6211	0.00034612	0.11261	hypothetical protein PFLUV_G00268560 [Perca fluviatilis]
evm.TU.Chr12.695	31.2067	0	-7.2328	0.00035038	0.11262	hypothetical protein FQN60_014893 [Etheostoma spectabile]
evm.TU.Chr1.1232	1939.99	5790.03	1.5775	0.00035647	0.11322	hypothetical protein PFLUV_G00038640 [Perca fluviatilis]
evm.TU.Chr4.1164	193.481	0	-9.8643	0.00036587	0.11484	inactive N-acetylated-alpha-linked acidic dipeptidase-like protein 2 [Epinephelus lanceolatus]
evm.TU.Chr7.1219	2147.38	5161.52	1.2651	0.00038395	0.11911	5-aminolevulinate synthase, erythroid-specific, mitochondrial [Anarrhichthys ocellatus]
evm.TU.Chr17.1097	184.168	0	-9.7932	0.00040218	0.12333	BTB/POZ domain-containing protein 9 [Collichthys lucidus]
evm.TU.Chr1.1552	231.003	629.069	1.4462	0.0004185	0.12495	tubulin beta chain-like [Sander lucioperca]
evm.TU.Chr7.1379	0	158.088	9.9283	0.00041911	0.12495	putative cyclin-dependent kinase 20 [Scophthalmus maximus]
evm.TU.Chr15.44	365.338	64.484	-2.4984	0.00042152	0.12495
XLOC_004427	182.005	0	-9.7761	0.00042874	0.1257
evm.TU.Chr15.361	2842.25	0	-13.741	0.00043614	0.12648
evm.TU.Chr18.975	60539.7	180907	1.5793	0.00049564	0.14132
evm.TU.Chr21.122	3314.54	1705.72	-0.95875	0.00049791	0.14132	pro-MCH 1-like [Cottoperca gobio]
evm.TU.ori_scaf1251un.2	32.1044	0	-7.272	0.00051351	0.14296	M-protein, striated muscle-like isoform X2 [Sander lucioperca]
evm.TU.Chr11.88	34.1766	0	-7.363	0.00051441	0.14296	palmdelphin-like isoform X1 [Epinephelus lanceolatus]
evm.TU.Chr17.1086	10022.9	21281	1.0862	0.0005228	0.14379	androgen-induced gene 1 protein [Sparus aurata]
evm.TU.Chr6.1132	255.294	52.55	-2.2812	0.00053405	0.14539	hypothetical protein PFLUV_G00070910 [Perca fluviatilis]
evm.TU.Chr18.333	879.217	1562.43	0.82978	0.00054732	0.14749	LOW QUALITY PROTEIN: collagen alpha-1(I) chain-like [Sander lucioperca]
evm.TU.Chr9.384	0	130.818	9.6549	0.00056651	0.15114	leucine-, glutamate- and lysine-rich protein 1 isoform X2 [Anarrhichthys ocellatus]
evm.TU.Chr18.75	50.0283	653.627	3.7088	0.00057843	0.15218	microfibril-associated glycoprotein 4-like [Oreochromis aureus]
evm.TU.Chr4.1389	43.1678	0	-7.7012	0.00058183	0.15218	PREDICTED: LOW QUALITY PROTEIN: microtubule-associated protein 1B-like [Lates calcarifer]
evm.TU.Chr4.326_evm.TU.Chr4.327	0	31.7841	7.6125	0.0006437	0.16621	ceruloplasmin-like [Sander lucioperca]
evm.TU.Chr1.801	436.049	912.679	1.0657	0.0006479	0.16621	hypothetical protein FQN60_008433, partial [Etheostoma spectabile]
evm.TU.Chr8.81	15.6293	103.065	2.7225	0.00067869	0.17136	proteinase-activated receptor 4 isoform X1 [Cyclopterus lumpus]
evm.TU.Chr18.976	20831.8	48050.6	1.2058	0.00068527	0.17136	hemoglobin subunit beta-1-like [Sphaeramia orbicularis]
evm.TU.Chr16.797	4766.4	7730.17	0.69755	0.00069095	0.17136	hypothetical protein PFLUV_G00154560 [Perca fluviatilis]
XLOC_051359	0	139.528	9.7477	0.0006937	0.17136
XLOC_033582	4.811	78.3879	4.0338	0.0007073	0.17282
XLOC_036509	3.62494	85.5154	4.5473	0.00071256	0.17282
XLOC_024626	173.827	0	-9.7098	0.00073317	0.17528
XLOC_029004	679.891	1844.86	1.4402	0.00073585	0.17528	eukaryotic translation initiation factor 4E type 2-like [Cottoperca gobio]
XLOC_005544	5.51191	105.986	4.255	0.0007452	0.17594
evm.TU.Chr18.1185	300.904	588.294	0.96596	0.00083241	0.19481	coiled-coil domain-containing protein 57-like isoform X1 [Monopterus albus]
evm.TU.Chr3.332	4246.57	5857.14	0.46385	0.00085796	0.19904	Phospholipid phosphatase 3 [Collichthys lucidus]
XLOC_013527	0	113.121	9.4452	0.00090678	0.20855
XLOC_033584	162.31	0	-9.6111	0.00093931	0.21419
evm.TU.Chr20.594	3574.78	5550.16	0.63471	0.00094743	0.21421	collagen alpha-6(IV) chain isoform X3 [Epinephelus lanceolatus]
evm.TU.Chr18.74	1236.05	4863.58	1.9761	0.00099715	0.22355	microfibril-associated glycoprotein 4-like [Sander lucioperca]
evm.TU.Chr3.383	2544.62	1315.11	-0.95203	0.0010168	0.22605	nuclear factor interleukin-3-regulated protein-like [Anarrhichthys ocellatus]
evm.TU.Chr10.1141	0	20.5336	6.9826	0.0010402	0.22936	uncharacterized protein LOC116397357 [Anarrhichthys ocellatus]
evm.TU.Chr21.259	1094.78	1847.99	0.75515	0.0010548	0.22985	lumican [Myripristis murdjan]
evm.TU.Chr8.291	291.886	96.458	-1.5998	0.0010597	0.22985	phosphoethanolamine N-methyltransferase 3-like isoform X1 [Perca flavescens]
evm.TU.Chr2.1285	24.2375	0	-6.8667	0.0010949	0.23541	mucin-5AC-like [Seriola lalandi dorsalis]
XLOC_028949	1020.17	1633.61	0.67948	0.001103	0.23541	NLR family CARD domain-containing protein 3-like [Sander lucioperca]
evm.TU.Chr11.184	1771.13	995.294	-0.83114	0.0011222	0.23633	epimerase family protein SDR39U1 [Cyclopterus lumpus]
XLOC_018381	0	1099.28	12.726	0.001125	0.23633
evm.TU.Chr13.852	0	134.821	9.698	0.0011697	0.24235	anterior gradient protein 3-like isoform X2 [Sander lucioperca]
evm.TU.Chr13.1171	4175.49	2845.72	-0.55275	0.0011718	0.24235	cytochrome P450 isoform X2 [Epinephelus lanceolatus]
XLOC_018379	1023.91	4182.97	2.0303	0.0011892	0.24405
evm.TU.Chr14.1385	23.961	0	-6.8515	0.0012746	0.25957	sodium- and chloride-dependent betaine transporter-like [Cottoperca gobio]
evm.TU.Chr11.152	314.97	800.949	1.3465	0.0012926	0.26125	uncharacterized protein LOC117271649 [Epinephelus lanceolatus]
XLOC_017880	3.4018	67.3427	4.2985	0.0013658	0.27397
evm.TU.fra_scaf69un.1	7188.5	14701.6	1.0322	0.0013872	0.2745	MHC class II antigen [Epinephelus coioides]
evm.TU.Chr3.958	976.938	1471.75	0.59049	0.0013921	0.2745	hypothetical protein PFLUV_G00001310 [Perca fluviatilis]
evm.TU.Chr14.777	0	99.6653	9.2627	0.0013993	0.2745
evm.TU.Chr23.19	22.1073	0	-6.7353	0.0014432	0.27782	PREDICTED: atypical chemokine receptor 3 [Lates calcarifer]
XLOC_052103	194.126	397.336	1.0332	0.0014443	0.27782
XLOC_018483	2283.91	3207.46	0.49003	0.0014686	0.27782	LOW QUALITY PROTEIN: uncharacterized protein LOC116683936, partial [Etheostoma spectabile]
evm.TU.Chr8.458	2074.23	3053.76	0.55836	0.0014779	0.27782
evm.TU.Chr22.244	12907.6	18649.7	0.53091	0.0014915	0.27782	cathepsin K [Sebastes schlegelii]
XLOC_035797	1060.99	545.239	-0.95892	0.0014956	0.27782
XLOC_034595	4.69601	48.2637	3.3672	0.0014964	0.27782
XLOC_004496	487.493	895.716	0.8768	0.0015089	0.27782
evm.TU.Chr11.332	17742	22405.6	0.33665	0.00151	0.27782	LOW QUALITY PROTEIN: collectin-12-like [Epinephelus lanceolatus]
evm.TU.Chr9.568	3347.87	2042.51	-0.71291	0.0015791	0.28856	period circadian protein homolog 2-like isoform X1 [Sphaeramia orbicularis]
XLOC_013811	0	825.003	12.311	0.0016259	0.29508
evm.TU.Chr6.1142	691.749	1259.44	0.86453	0.0016496	0.29736	RILP-like protein 2 [Seriola dumerili]
evm.TU.Chr23.392	8306.18	4714.54	-0.81707	0.0017654	0.31611
XLOC_028707	146.322	0	-9.4615	0.0017891	0.31821	P-selectin glycoprotein ligand 1-like [Gymnodraco acuticeps]
evm.TU.Chr7.905	1342.11	2445.09	0.86584	0.0018258	0.32258	nuclear receptor subfamily 1 group D member 1-like [Anarrhichthys ocellatus]
XLOC_018566	22.1066	276.683	3.648	0.0018841	0.32881	immunoglobulin light chain, partial [Siniperca chuatsi]
XLOC_038948	114.204	0	-9.1037	0.0018936	0.32881	uncharacterized protein LOC115790486 [Archocentrus centrarchus]
XLOC_028937	123.387	0	-9.2153	0.001898	0.32881
XLOC_020664	107.171	0	-9.012	0.0019651	0.33824
XLOC_044740	0	705.655	12.086	0.001978	0.33828
evm.TU.ori_scaf387un.3	0	688.4	12.05	0.0020398	0.34662	collagen alpha-1(XVIII) chain-like isoform X5 [Anarrhichthys ocellatus]
evm.TU.Chr4.1395	111.259	0	-9.0662	0.0021195	0.35466	PREDICTED: LOW QUALITY PROTEIN: microtubule-associated protein 1B-like [Lates calcarifer]
evm.TU.Chr24.269	2000.21	1176.64	-0.76536	0.0021271	0.35466	PREDICTED: serine/threonine-protein kinase Nek11-like isoform X1 [Lates calcarifer]
evm.TU.Chr8.1139	3176.09	2123.28	-0.58136	0.002133	0.35466	hypothetical protein PFLUV_G00117400 [Perca fluviatilis]
XLOC_006879	29.9301	0	-7.173	0.0021403	0.35466
evm.TU.Chr16.1216	116.221	0	-9.1292	0.0021729	0.35784	plectin-like isoform X6 [Etheostoma spectabile]
XLOC_044561	0	86.547	9.0586	0.0023516	0.38489	IQ motif and SEC7 domain-containing protein 1 isoform X5 [Pseudochaenichthys georgianus]
XLOC_022971	418.548	221.355	-0.91691	0.0023902	0.38883
evm.TU.Chr12.668	1403.44	2196.41	0.64588	0.0024836	0.39703
evm.TU.Chr17.1133	101.325	0	-8.931	0.0024948	0.39703	hypothetical protein EPR50_G00191250 [Perca flavescens]
evm.TU.Chr5.767	3989.95	7577.85	0.9254	0.002496	0.39703
XLOC_000847	6739.62	10338.3	0.61728	0.0025009	0.39703
evm.TU.Chr5.1399	122.601	49.1846	-1.318	0.0025172	0.39703
XLOC_038947	739.08	0	-11.798	0.0025299	0.39703
evm.TU.Chr9.475	239.849	664.772	1.4714	0.0025891	0.40394	P2X purinoceptor 5-like isoform X1 [Sander lucioperca]
evm.TU.Chr12.159	255.262	706.512	1.468	0.0026427	0.40796	hypothetical protein F7725_023569 [Dissostichus mawsoni]
XLOC_023109	212.038	402.265	0.92386	0.0026454	0.40796
XLOC_004479	0	554.398	11.738	0.002661	0.408
evm.TU.Chr11.542	8526.2	5657.46	-0.59195	0.0026875	0.40972	period circadian protein homolog 2 isoform X3 [Larimichthys crocea]
evm.TU.Chr24.522	1414.86	2375.39	0.74706	0.0027198	0.41048	sialoadhesin-like [Perca flavescens]
evm.TU.Chr3.424	245.342	577.019	1.2352	0.0027233	0.41048	Fc receptor-like protein 3 [Anarrhichthys ocellatus]
evm.TU.Chr22.488	2659.88	4032.6	0.60024	0.0027534	0.41268	microfibrillar-associated protein 2 [Epinephelus lanceolatus]
evm.TU.Chr8.1140	6798.13	9108.9	0.42218	0.0028352	0.42103	uncharacterized protein KIAA1211-like isoform X2 [Sander lucioperca]
evm.TU.Chr10.585	41.6686	182.881	2.1343	0.0028407	0.42103
evm.TU.Chr5.319	3429.2	4409.04	0.36235	0.0028682	0.42277	caveolin-1 [Anarrhichthys ocellatus]
XLOC_033206	0	517.781	11.639	0.0028904	0.42341
evm.TU.Chr10.46	1173.43	1916.76	0.70762	0.0029043	0.42341	pigment epithelium-derived factor [Anarrhichthys ocellatus]
evm.TU.Chr22.193	96.2009	0	-8.8564	0.0030441	0.44131	protein PTHB1-like [Cottoperca gobio]
evm.TU.Chr15.1058	191.226	319.906	0.74351	0.0030601	0.44131	structural maintenance of chromosomes protein 6-like isoform X2 [Anarrhichthys ocellatus]
XLOC_016571	7.99521	365.541	5.5225	0.0031668	0.4541
XLOC_028685	832.52	1677.51	1.0113	0.0031829	0.4541
evm.TU.Chr1.1614	362.935	815.468	1.1678	0.0032606	0.46271	Nuclear factor of activated T-cells, cytoplasmic 2 [Larimichthys crocea]
evm.TU.Chr1.69	623.687	254.993	-1.29	0.0033162	0.46803	leukemia inhibitory factor receptor-like isoform X1 [Sander lucioperca]
evm.TU.Chr16.353	241.689	78.0397	-1.6351	0.0033396	0.46803	O(6)-methylguanine-induced apoptosis 2 isoform X2 [Sander lucioperca]
evm.TU.Chr11.420	87.8869	0	-8.7259	0.0033507	0.46803	protein Wnt-3a isoform X1 [Amphiprion ocellaris]
XLOC_007130	108.846	0	-9.0346	0.003372	0.46855
evm.TU.Chr21.317	18.8162	0	-6.5029	0.003395	0.46931
evm.TU.Chr11.670	569.486	0	-11.422	0.0034616	0.47604	E3 ubiquitin-protein ligase RNF220-like isoform X1 [Parambassis ranga]
evm.TU.Chr15.1220	0	17.2357	6.7292	0.0035406	0.48441
XLOC_018464	97.5489	357.704	1.8756	0.0035871	0.48585	hypothetical protein EPR50_G00145270 [Perca flavescens]
XLOC_007830	86.4025	0	-8.7014	0.0035876	0.48585
evm.TU.Chr16.143	697.999	1499.66	1.1032	0.0036329	0.48951
evm.TU.Chr6.129	9.53403	127.823	3.7534	0.003652	0.48961	complement C5 isoform X1 [Cyclopterus lumpus]
XLOC_041139	265.122	464.043	0.80796	0.0036812	0.49012	E3 ubiquitin-protein ligase TRIM21-like [Epinephelus lanceolatus]
evm.TU.Chr20.707	0	73.1248	8.8152	0.0037048	0.49012	tyrosine-protein kinase TXK isoform X1 [Epinephelus lanceolatus]
XLOC_009951	0	23.0559	7.1486	0.003711	0.49012
XLOC_038953	350.79	2205.34	2.6525	0.0037517	0.49306
evm.TU.Chr10.975	0	71.2446	8.778	0.0038467	0.49881
evm.TU.Chr5.1119	71.6923	339.761	2.2431	0.0038564	0.49881	uncharacterized protein LOC117371894 [Periophthalmus magnuspinnatus]
evm.TU.Chr7.1015	81.2972	0	-8.6136	0.0039034	0.49881	hypothetical protein DNTS_017904 [Danionella translucida]
XLOC_018570	442.638	2040.12	2.2049	0.0039155	0.49881
evm.TU.Chr6.1018	240.407	483.631	1.0071	0.0039382	0.49881	complement component C7-like [Perca flavescens]
XLOC_018291	832.038	5612.94	2.7539	0.0039414	0.49881
XLOC_033187	974.236	519.335	-0.90763	0.0039419	0.49881	protein NLRC3-like isoform X1 [Larimichthys crocea]
evm.TU.Chr1.2283	74.8618	6.56281	-3.5082	0.003945	0.49881	proton channel OTOP1 [Anarrhichthys ocellatus]
evm.TU.Chr14.1507	0	71.838	8.7906	0.0040043	0.5031	guanine nucleotide-binding protein G(I)/G(S)/G(O) subunit gamma-5 [Fundulus heteroclitus]
XLOC_007307	3996.54	6490.08	0.69944	0.0040167	0.5031	transferrin receptor protein 1-like isoform X2 [Sander lucioperca]
evm.TU.Chr18.1161	1629.74	508.919	-1.6787	0.0040565	0.50572	dynein heavy chain 9, axonemal [Sparus aurata]
XLOC_004783	393.207	22.1993	-4.1412	0.0041094	0.50993
evm.TU.Chr6.1477	3134.53	2168.36	-0.53188	0.0042874	0.52955	serrate RNA effector molecule homolog isoform X1 [Epinephelus lanceolatus]
XLOC_035305	41.7734	252.256	2.5974	0.0043073	0.52956
evm.TU.Chr9.299	1243.41	1629.75	0.39056	0.0044269	0.53708	putative N-acetylated-alpha-linked acidic dipeptidase [Sander lucioperca]
evm.TU.Chr1.411	406.084	1337.89	1.7205	0.0044328	0.53708	cytosolic purine 5'-nucleotidase-like [Perca flavescens]
evm.TU.Chr6.1059	78.049	217.459	1.4769	0.0044369	0.53708	PREDICTED: protamine-like protein [Lates calcarifer]
evm.TU.Chr15.181	4758.52	3253.74	-0.54818	0.004449	0.53708	ribokinase isoform X1 [Cyclopterus lumpus]
evm.TU.Chr4.687	714.406	361.83	-0.9818	0.0045165	0.5416	fibroblast growth factor 22 [Sparus aurata]
evm.TU.Chr6.1464	9090.13	6842.61	-0.40973	0.0045271	0.5416
evm.TU.Chr3.87	2377.09	3096.62	0.38139	0.0046079	0.54882	PREDICTED: LOW QUALITY PROTEIN: ras and Rab interactor 2-like, partial [Lates calcarifer]
XLOC_008126	97.9117	616.202	2.6546	0.0046698	0.55371
XLOC_030580	5.95253	60.4807	3.3372	0.0049269	0.58116	ankyrin repeat domain-containing protein 16 [Sander lucioperca]
evm.TU.Chr12.1038	1828.54	2940.21	0.68505	0.0049448	0.58116	DNA-binding protein Ikaros isoform X2 [Sparus aurata]
XLOC_024214	73.7952	0	-8.4739	0.0050386	0.58959
evm.TU.Chr8.816	410.446	0	-10.949	0.0050709	0.59077	ecto-NOX disulfide-thiol exchanger 2-like isoform X2 [Anarrhichthys ocellatus]
evm.TU.Chr10.751	0	71.4529	8.7818	0.0051537	0.59664	immunoglobulin superfamily member 5 isoform X1 [Anarrhichthys ocellatus]
evm.TU.Chr6.492	22.8329	0	-6.7815	0.005166	0.59664
evm.TU.Chr3.1517	193.437	14.4997	-3.7396	0.0052723	0.60629	son of sevenless homolog 1-like [Cyclopterus lumpus]
evm.TU.Chr10.800	1855.66	3219.58	0.79515	0.0053668	0.61451	Procollagen C-endopeptidase enhancer 2 precursor [Anoplopoma fimbria]
evm.TU.Chr8.601	6669.74	4810.46	-0.47155	0.0054739	0.62073	LON peptidase N-terminal domain and RING finger protein 1 [Epinephelus lanceolatus]
evm.TU.Chr6.440	229.652	98.4865	-1.2177	0.0054769	0.62073	coiled-coil domain-containing protein 60 isoform X2 [Sander lucioperca]
evm.TU.Chr12.341	69080.3	112578	0.70458	0.0055646	0.62073	hypothetical protein [Acinetobacter baumannii]
evm.TU.Chr6.187	11896.6	17486.3	0.55562	0.0055676	0.62073	anthrax toxin receptor 2 [Perca flavescens]
XLOC_045588	130.829	4.26101	-4.909	0.0055931	0.62073
evm.TU.Chr7.1322	63.4027	170.068	1.4233	0.0055952	0.62073	nuclear receptor subfamily 4 group A member 1-like [Perca flavescens]
evm.TU.Chr11.427	1465.47	1137.27	-0.36561	0.0056481	0.62073	hypothetical protein PFLUV_G00135140 [Perca fluviatilis]
XLOC_000599	2950.9	3918.78	0.40927	0.0056523	0.62073
XLOC_018384	371.208	0	-10.804	0.0056857	0.62073
evm.TU.Chr8.808	1170.85	2112.7	0.85143	0.0057072	0.62073	tyrosine-protein kinase BTK [Trematomus bernacchii]
evm.TU.Chr12.1052	884.588	1196.91	0.43589	0.005722	0.62073	kynurenine 3-monooxygenase [Sander lucioperca]
evm.TU.Chr18.64	1513.31	1027.27	-0.55937	0.0057535	0.62073	syntaxin-binding protein 4 [Parambassis ranga]
XLOC_023918	1084.65	1783.05	0.71722	0.0057747	0.62073	NACHT, LRR and PYD domains-containing protein 12-like isoform X1 [Anabas testudineus]
XLOC_005550	372.958	1293.69	1.7953	0.0057865	0.62073	hypothetical protein EYF80_057075 [Liparis tanakae]
evm.TU.Chr3.1152	3.69095	48.0023	3.7109	0.0058148	0.62073	uncharacterized protein LOC116040486 [Sander lucioperca]
XLOC_036280	363.182	0	-10.773	0.005828	0.62073
XLOC_001953	69.5523	0	-8.3885	0.005853	0.62073
XLOC_035521	1433.66	3086.88	1.1065	0.0058679	0.62073
evm.TU.Chr20.735	1038.57	672.919	-0.62619	0.005881	0.62073	tetratricopeptide repeat protein 29 isoform X1 [Sander lucioperca]
evm.TU.Chr4.959	0	68.0172	8.711	0.0058865	0.62073	dual specificity protein phosphatase 22 isoform X2 [Sander lucioperca]
evm.TU.Chr1.316	0	58.1711	8.4858	0.0059639	0.62334
XLOC_017792	100.321	231.612	1.2084	0.0059692	0.62334	hypothetical protein PFLUV_G00161580 [Perca fluviatilis]
evm.TU.Chr1.1006	2261.45	1406.4	-0.68452	0.0059813	0.62334	trimeric intracellular cation channel type B [Sander lucioperca]
evm.TU.Chr12.533	10534	13421.7	0.34944	0.0060593	0.62901	secreted frizzled-related protein 5 [Perca flavescens]
evm.TU.Chr19.600	2664.03	4174.05	0.64812	0.0061943	0.63718	macrophage mannose receptor 1 [Sander lucioperca]
evm.TU.Chr3.476	115.795	241.159	1.0575	0.0062975	0.63718	Kv channel-interacting protein 2-like [Cottoperca gobio]
evm.TU.Chr1.2042	2671	3823.51	0.51783	0.0063026	0.63718
XLOC_004835	43.0698	137.657	1.6812	0.0063074	0.63718	hypothetical protein EXN66_Car019604 [Channa argus]
evm.TU.Chr24.472	1493.92	761.263	-0.97211	0.0063143	0.63718	microtubule-actin cross-linking factor 1, isoforms 1/2/3/5-like [Mastacembelus armatus]
evm.TU.Chr17.584	401.832	988.663	1.2982	0.0063193	0.63718	methyltransferase-like protein 24 [Anarrhichthys ocellatus]
evm.TU.Chr12.858	81.2855	26.5534	-1.606	0.006327	0.63718	plasminogen activator, urokinase a [Cyclopterus lumpus]
XLOC_051989	68.9577	0	-8.3761	0.0063363	0.63718
evm.TU.Chr19.698	4899.72	3606.92	-0.4421	0.0063529	0.63718	hypothetical protein EPR50_G00226340 [Perca flavescens]
evm.TU.Chr5.558	24.5392	0.913074	-4.6229	0.0064136	0.63905	LOW QUALITY PROTEIN: phosphatidylinositol 4-phosphate 3-kinase C2 domain-containing subunit gamma-like [Sander lucioperca]
evm.TU.Chr15.928	41.4767	7.52991	-2.4528	0.0064195	0.63905	growth hormone secretagogue receptor a [Epinephelus lanceolatus]
evm.TU.Chr8.939	6.98711	41.2689	2.5685	0.006585	0.65309
evm.TU.Chr4.1272	2577.2	4170.73	0.69458	0.0066484	0.65694
evm.TU.Chr11.182	1408.63	940.213	-0.58261	0.0066753	0.65716	poly [ADP-ribose]
evm.TU.Chr17.1059	1708.65	2719.83	0.67067	0.0067279	0.6599	homeobox protein Nkx-2.4-like isoform X2 [Sander lucioperca]
evm.TU.Chr19.737	392.048	595.527	0.60318	0.006753	0.65994	PREDICTED: mitogen-activated protein kinase kinase kinase 15 [Lates calcarifer]
evm.TU.Chr21.308	3355.17	2665.65	-0.33154	0.0068287	0.6649	hypothetical protein PFLUV_G00264220 [Perca fluviatilis]
evm.TU.Chr11.882	7369.46	5314.88	-0.47158	0.0069235	0.67168	Nuclear receptor ROR-beta [Collichthys lucidus]
XLOC_028116	935.808	1850.47	0.9831	0.0071141	0.68767
evm.TU.Chr7.718	35073.5	26062.2	-0.42843	0.0072531	0.69858	helicase ARIP4-like isoform X1 [Epinephelus lanceolatus]
XLOC_028299	38.6986	268.527	2.7961	0.0072886	0.699	gastrula zinc finger protein XlCGF57.1-like isoform X4 [Sander lucioperca]
evm.TU.Chr16.487	74.5743	23.8495	-1.6476	0.0073099	0.699	small conductance calcium-activated potassium channel protein 1-like [Epinephelus lanceolatus]
XLOC_004695	275.878	462.899	0.74483	0.0073592	0.7012	uncharacterized protein LOC116064935 [Sander lucioperca]
evm.TU.Chr4.178	2302.15	3279.1	0.51013	0.0074447	0.70439	arrestin domain-containing protein 2 isoform X1 [Epinephelus lanceolatus]
evm.TU.Chr3.578	18.0485	0	-6.4408	0.0075083	0.70439	transcription initiation factor TFIID subunit 11-like isoform X5 [Sander lucioperca]
evm.TU.Chr16.754	2167.18	3822.98	0.81882	0.0075523	0.70439	SRC-like-adapter [Anoplopoma fimbria]
XLOC_046917	0	63.3102	8.6075	0.0075576	0.70439
evm.TU.Chr4.477	17.4219	0	-6.3905	0.0075717	0.70439	L-selectin [Anarrhichthys ocellatus]
XLOC_016740	11056.1	314.446	-5.136	0.0075803	0.70439	tectonin beta-propeller repeat-containing protein 2 isoform X2 [Sparus aurata]
evm.TU.Chr5.83	15.1164	0	-6.1866	0.0076124	0.70439
XLOC_026443	727.178	1089.11	0.58277	0.0076175	0.70439	usherin-like [Anarrhichthys ocellatus]
XLOC_044715	109.362	9.73561	-3.49	0.0076303	0.70439
evm.TU.Chr15.837	114.669	48.1761	-1.2552	0.0076747	0.70604
evm.TU.Chr16.39	1523.9	2402.2	0.65642	0.0077253	0.70624
evm.TU.Chr2.543	65.5071	0	-8.3017	0.0077374	0.70624	serine/threonine-protein kinase 33 isoform X2 [Perca flavescens]
evm.TU.Chr20.46	465.594	870.28	0.90218	0.0077563	0.70624	calsequestrin-1b isoform X2 [Epinephelus lanceolatus]
evm.TU.Chr13.477	603.901	1166.18	0.94904	0.0078343	0.71092	kelch-like protein 6 isoform X1 [Cynoglossus semilaevis]
XLOC_000541	71.744	506.604	2.8205	0.0080441	0.72749	cytochrome P450 2K1-like [Myripristis murdjan]
evm.TU.Chr1.482	65.3421	0	-8.2985	0.0081975	0.73479
evm.TU.Chr5.419	1626.78	2113.75	0.37807	0.0082042	0.73479	inactive serine protease PAMR1 isoform X1 [Sander lucioperca]
XLOC_033581	33.4754	136.958	2.0336	0.0082319	0.73479	stonustoxin subunit alpha-like [Sander lucioperca]
evm.TU.Chr14.1495	5134.81	1857.47	-1.4669	0.008235	0.73479	nuclear factor I/Xb isoform X6 [Cyclopterus lumpus]
XLOC_045473	837.162	29.8271	-4.8063	0.0083285	0.74065
XLOC_028748	20.5678	100.515	2.2898	0.0083772	0.74251
evm.TU.Chr9.222	9230.07	7539.46	-0.29196	0.0084801	0.74914	hypothetical protein PFLUV_G00021890 [Perca fluviatilis]
evm.TU.Chr10.926	1795.18	2445.51	0.44612	0.0088211	0.77221	multidrug and toxin extrusion protein 1-like [Epinephelus lanceolatus]
XLOC_044987	385.816	753.298	0.96564	0.0088386	0.77221
evm.TU.Chr23.558	980.596	1695.69	0.79021	0.0088505	0.77221	protein-tyrosine kinase 2-beta-like [Epinephelus lanceolatus]
evm.TU.Chr14.61	188.919	356.332	0.91585	0.008857	0.77221
XLOC_016064	62.6228	0	-8.2366	0.0089109	0.77437
evm.TU.Chr7.1041	196.091	8.52202	-4.5069	0.0091571	0.79319	opsin 7, group member b [Epinephelus lanceolatus]
XLOC_044739	5187.61	3849.09	-0.43084	0.0092121	0.79537	tumor necrosis factor receptor superfamily member 14-like [Sander lucioperca]
evm.TU.Chr9.529	699.595	1143.18	0.70903	0.0093366	0.79857	complement C2-like [Anarrhichthys ocellatus]
evm.TU.Chr22.36	344.099	736.242	1.097	0.0093416	0.79857	high affinity nerve growth factor receptor [Anarrhichthys ocellatus]
evm.TU.Chr20.385_evm.TU.Chr20.386	84.822	182.929	1.1092	0.0093447	0.79857	asialoglycoprotein receptor 1-like isoform X1 [Sparus aurata]
evm.TU.Chr7.221	0	48.6991	8.2293	0.0093689	0.79857	scavenger receptor cysteine-rich type 1 protein M130-like [Sander lucioperca]
evm.TU.Chr22.259	3000.55	2132.78	-0.49217	0.0094527	0.80315	protein FAM110B [Cyclopterus lumpus]
XLOC_051448	55.6966	143.811	1.3662	0.0095439	0.80826	NACHT, LRR and PYD domains-containing protein 1-like [Epinephelus lanceolatus]
evm.TU.Chr21.144	4230.77	6155.65	0.54091	0.0095761	0.80826	FYVE, RhoGEF and PH domain-containing protein 6 [Epinephelus lanceolatus]
evm.TU.Chr20.433	41721	67345.4	0.6908	0.0096037	0.80826	MHC class II antigen beta chain [Miichthys miiuy]
evm.TU.Chr17.435	2380.45	1806.44	-0.39796	0.0096481	0.80873	phosphatidate phosphatase LPIN1 isoform X1 [Anarrhichthys ocellatus]
evm.TU.Chr16.123	589.889	1831.15	1.6342	0.00967	0.80873	TAP binding protein (tapasin), tandem duplicate 1 [Epinephelus lanceolatus]
XLOC_014366	102.576	267.507	1.3841	0.0097018	0.80885	Protachykinin Gamma-preprotachykinin [Collichthys lucidus]
XLOC_031401	57.3965	0	-8.1111	0.0098061	0.81381
evm.TU.Chr24.331	13738.4	7300.65	-0.91208	0.0098222	0.81381	cytosolic non-specific dipeptidase [Cyclopterus lumpus]
evm.TU.Chr6.659	186.857	367.084	0.97374	0.0098718	0.81539	AT-rich interactive domain-containing protein 5A-like isoform X1 [Anarrhichthys ocellatus]
XLOC_051529	169.679	425.354	1.3257	0.0099079	0.81555
evm.TU.Chr9.480	461.587	251.09	-0.87775	0.0099349	0.81555	CLOCK-interacting pacemaker-like isoform X2 [Sander lucioperca]
evm.TU.Chr13.389	28.804	5.70377	-2.3445	0.010129	0.82873	cell surface A33 antigen [Anarrhichthys ocellatus]
evm.TU.Chr9.1043	149.495	322.402	1.1109	0.010171	0.82873	galactose-3-O-sulfotransferase 2-like [Sander lucioperca]
evm.TU.Chr13.126	11538	16247.9	0.49385	0.010189	0.82873	plastin-2 [Parambassis ranga]
evm.TU.Chr6.643	81.9983	174.924	1.0915	0.010239	0.82889	beta-1 adrenergic receptor-like [Anarrhichthys ocellatus]
XLOC_042852	14.0039	0	-6.0762	0.01029	0.82889
evm.TU.Chr15.966	1383.45	2878.85	1.0572	0.01033	0.82889	TLE family member 5-like [Epinephelus lanceolatus]
evm.TU.Chr8.962	7762.48	17917.2	1.2067	0.010344	0.82889	EF-hand domain-containing protein [Acinetobacter baumannii]
XLOC_011799	2657.75	4117.95	0.63181	0.010352	0.82889	UDP-glucuronosyltransferase 1-1 [Seriola dumerili]
XLOC_000955	264.634	814.668	1.6224	0.010377	0.82889	hypothetical protein PFLUV_G00043090 [Perca fluviatilis]
evm.TU.Chr20.8_evm.TU.Chr20.9	38.7375	190.676	2.2969	0.010721	0.85384	GTPase IMAP family member 7-like [Perca flavescens]
evm.TU.Chr16.330	3577.55	5370.26	0.58603	0.010801	0.85763	unconventional myosin-Ig isoform X1 [Epinephelus lanceolatus]
evm.TU.Chr9.483	0	46.5227	8.1638	0.010961	0.86485	sodium- and chloride-dependent GABA transporter 2-like [Epinephelus lanceolatus]
evm.TU.Chr8.338	18.3351	0	-6.4635	0.010969	0.86485	RD3 domain-containing protein [Cyclopterus lumpus]
evm.TU.Chr23.191	101.961	236.93	1.2189	0.010989	0.86485	von Willebrand factor D and EGF domain-containing protein isoform X3 [Epinephelus lanceolatus]
XLOC_038402	123.813	42.4161	-1.5474	0.011046	0.86677
evm.TU.Chr14.1079	98.9302	29.719	-1.7341	0.011155	0.87272	melanin-concentrating hormone receptor 1 [Epinephelus lanceolatus]
XLOC_022987	5581.76	2022.3	-1.4647	0.0113	0.88152
evm.TU.Chr8.428	16.1994	0	-6.2872	0.011363	0.88383	hypothetical protein PFLUV_G00121740 [Perca fluviatilis]
evm.TU.Chr17.1039	151.255	1.82615	-6.3358	0.0114	0.88409
XLOC_000443	308.571	9.87726	-4.9703	0.011554	0.89247
evm.TU.Chr20.126	5191.12	6731.16	0.37463	0.011603	0.89247	leucine-rich repeat and calponin homology domain-containing protein 4-like isoform X2 [Amphiprion ocellaris]
XLOC_020392	1165.38	1553.09	0.41437	0.011608	0.89247	hypothetical protein EPR50_G00189370 [Perca flavescens]
XLOC_018562	555.931	1496.79	1.4289	0.011687	0.89594	Ig kappa chain V-IV region JI precursor [Anoplopoma fimbria]
evm.TU.Chr22.948	180.051	322.601	0.84099	0.011747	0.898	blood vessel epicardial substance [Anarrhichthys ocellatus]
evm.TU.Chr6.120	1811.12	1227.24	-0.56192	0.011822	0.90118
evm.TU.Chr18.583	8752.09	6672.8	-0.39114	0.011921	0.90328	protocadherin-15-like [Seriola lalandi dorsalis]
evm.TU.Chr8.205	100.148	39.9318	-1.3257	0.011938	0.90328	coiled-coil domain-containing protein 150-like [Etheostoma spectabile]
XLOC_013070	1710.94	2310.41	0.43323	0.011952	0.90328	Na(+)/H(+) exchange regulatory cofactor NHE-RF2-like [Anarrhichthys ocellatus]
evm.TU.Chr17.243	73.6983	204.412	1.4717	0.011994	0.90389	isthmin-2-like [Cottoperca gobio]
XLOC_000839	3583.19	6667.94	0.89592	0.01213	0.91081	uncharacterized protein LOC116381764 [Anarrhichthys ocellatus]
XLOC_005483	96.4429	171.209	0.8285	0.012154	0.91081	caspase recruitment domain-containing protein 8-like [Epinephelus lanceolatus]
XLOC_040006	0	54.702	8.3966	0.012292	0.91785
XLOC_020506	97.8981	524.01	2.4198	0.01234	0.91785
XLOC_005449	2827.95	7323.26	1.3727	0.012368	0.91785
XLOC_000600	1.55383	150.629	6.5797	0.01241	0.91785
evm.TU.Chr5.157	2628.02	1280.42	-1.0378	0.01242	0.91785	LOW QUALITY PROTEIN: fibulin-1-like [Cottoperca gobio]
evm.TU.Chr13.1106	3198.94	5939.19	0.8927	0.012475	0.91939	centromere protein J-like isoform X2 [Perca flavescens]
XLOC_000002	32.0052	150.677	2.2371	0.012641	0.92907
evm.TU.Chr13.373	155.832	66.896	-1.2159	0.01274	0.93378	hypothetical protein FQN60_001186, partial [Etheostoma spectabile]
evm.TU.Chr22.727	145.406	255.92	0.81449	0.012942	0.94599	pachytene checkpoint protein 2 homolog isoform X1 [Sander lucioperca]
evm.TU.Chr6.1422	6574.21	11525.3	0.80989	0.013014	0.94835
XLOC_004275	52.334	0	-7.9777	0.013093	0.94835	PREDICTED: uncharacterized protein LOC108891514 isoform X1 [Lates calcarifer]
XLOC_030096	0	42.357	8.028	0.013123	0.94835
XLOC_006802	68.9557	153.534	1.1561	0.013135	0.94835	hypothetical protein E3U43_002080 [Larimichthys crocea]
evm.TU.Chr19.193	22.8616	88.0007	1.9454	0.013152	0.94835	cyclic nucleotide-gated cation channel beta-3-like isoform X3 [Betta splendens]
evm.TU.Chr1.1689	834.348	1545.89	0.8895	0.013341	0.95728	complement decay-accelerating factor, GPI-anchored isoform X1 [Cyclopterus lumpus]
evm.TU.Chr24.6	6529.36	4272.85	-0.61157	0.013348	0.95728	tectonin beta-propeller repeat-containing protein 2 isoform X2 [Epinephelus lanceolatus]
evm.TU.Chr19.185	2630.68	4992.91	0.92436	0.013703	0.97942	hypothetical protein PFLUV_G00254020 [Perca fluviatilis]
evm.TU.Chr6.463	51.5646	0	-7.9563	0.01373	0.97942	Doublesex- and mab-3-related transcription factor 1 [Sebastes schlegelii]
evm.TU.Chr8.592	577.999	866.551	0.58459	0.013774	0.97996	actin filament-associated protein 1-like 1 isoform X2 [Epinephelus lanceolatus]
evm.TU.Chr12.961	1373.12	789.672	-0.79722	0.013971	0.99133
evm.TU.Chr16.539	563.375	246.13	-1.1932	0.014245	0.99749	1-phosphatidylinositol phosphodiesterase [Epinephelus lanceolatus]
evm.TU.Chr5.308	1270.34	770.379	-0.72176	0.014256	0.99749	kit ligand a [Cyclopterus lumpus]
evm.TU.Chr1.853	491.518	300.96	-0.70819	0.014285	0.99749	heat shock protein beta-1-like [Sander lucioperca]
evm.TU.Chr11.163	722.766	1030.37	0.51187	0.014336	0.99749	rho GTPase-activating protein 30-like [Anarrhichthys ocellatus]
evm.TU.Chr6.145	1032.14	1539.65	0.5772	0.014479	0.99749	hypothetical protein PFLUV_G00068430 [Perca fluviatilis]
evm.TU.Chr4.464	51.9709	0	-7.9678	0.014506	0.99749
evm.TU.Chr11.912	0	44.7268	8.1059	0.014521	0.99749	uncharacterized protein LOC116387619 [Anarrhichthys ocellatus]
evm.TU.Chr1.2367	6554.08	9746.84	0.57249	0.014562	0.99749
evm.TU.Chr20.434	27760.8	57486.7	1.0502	0.014582	0.99749	RLA class II histocompatibility antigen, DP alpha-1 chain-like [Cottoperca gobio]
XLOC_028746	172.195	74.297	-1.2104	0.014786	0.99749
evm.TU.Chr9.119	665.566	967.608	0.53996	0.01484	0.99749	probable zinc transporter protein DDB_G0282067 [Etheostoma spectabile]
evm.TU.Chr6.1021	12.8913	0	-5.9567	0.014915	0.99749	uncharacterized protein LOC116054235 [Sander lucioperca]
evm.TU.Chr10.232	3896	3168.11	-0.29866	0.014933	0.99749	rho guanine nucleotide exchange factor 12-like isoform X3 [Sander lucioperca]
XLOC_041242	384.597	225.786	-0.76724	0.014937	0.99749
XLOC_028382	15.4635	0	-6.2197	0.014943	0.99749
evm.TU.Chr3.1046	10095.6	7345.43	-0.45897	0.014944	0.99749	hypothetical protein PFLUV_G00009440 [Perca fluviatilis]
evm.TU.Chr8.41	396.365	570.071	0.52452	0.015147	0.99749	macrophage colony-stimulating factor 1 receptor [Sander lucioperca]
evm.TU.Chr10.87	3458.46	9666.69	1.4829	0.015148	0.99749	glucose-6-phosphate exchanger SLC37A2 isoform X1 [Etheostoma spectabile]
XLOC_024429	726.561	1267.04	0.80224	0.015197	0.99749	vascular cell adhesion protein 1-like isoform X5 [Sander lucioperca]
evm.TU.Chr4.624	80.8267	9.35912	-3.1068	0.015341	0.99749	protein ALKAL-like isoform X2 [Epinephelus lanceolatus]
XLOC_005531	327.76	1029.69	1.6508	0.015435	0.99749	hypothetical protein EYF80_057075 [Liparis tanakae]
XLOC_031890	46.5006	0	-7.8077	0.015559	0.99749
evm.TU.Chr14.6	193.046	38.8943	-2.3117	0.01557	0.99749	E3 ubiquitin-protein ligase TRIM21 [Larimichthys crocea]
XLOC_022037	13.8661	0	-6.0605	0.015639	0.99749
XLOC_005004	900.88	1997.85	1.1492	0.015648	0.99749
evm.TU.Chr15.1086	11.4129	43.6586	1.9319	0.015711	0.99749	hypothetical protein FQN60_008622, partial [Etheostoma spectabile]
evm.TU.Chr2.901	220.333	497.504	1.1748	0.015749	0.99749	proline-serine-threonine phosphatase-interacting protein 1-like isoform X2 [Sander lucioperca]
evm.TU.Chr1.617	223.079	399.464	0.84044	0.015781	0.99749	thrombospondin-4-B [Epinephelus lanceolatus]
XLOC_052038	46.2906	0	-7.8013	0.015837	0.99749
evm.TU.Chr6.163	47.6701	0	-7.843	0.015907	0.99749	serine/threonine-protein kinase N2-like [Cottoperca gobio]
XLOC_013792	12960.8	17309.3	0.41743	0.015982	0.99749	matrix-remodeling-associated protein 7 isoform X7 [Mastacembelus armatus]
evm.TU.Chr19.385	391.77	214.771	-0.86702	0.016056	0.99749	organic solute transporter subunit alpha-like [Etheostoma spectabile]
XLOC_045539	0	39.0229	7.9103	0.016429	0.99749
XLOC_007090	299.667	555.595	0.89075	0.016478	0.99749
XLOC_017878	447.767	1285.5	1.5215	0.016633	0.99749	hypothetical protein EPR50_G00145270 [Perca flavescens]
evm.TU.Chr14.1342	52.8217	0	-7.9914	0.016666	0.99749	hypothetical protein PFLUV_G00181900 [Perca fluviatilis]
XLOC_007405	255.988	2895.66	3.4995	0.016715	0.99749
XLOC_011428	388.542	782.434	1.0087	0.016793	0.99749
evm.TU.Chr13.1170	1058.65	1384.27	0.38654	0.016833	0.99749	solute carrier family 15 member 2-like [Perca flavescens]
evm.TU.Chr12.1090_evm.TU.Chr12.1091	614.376	1110.75	0.85415	0.016847	0.99749	tetratricopeptide repeat protein 7A [Epinephelus lanceolatus]
evm.TU.Chr17.625	3062.25	4151.7	0.43922	0.017011	0.99749	splicing factor 3B subunit 4-like isoform X2 [Anarrhichthys ocellatus]
evm.TU.Chr4.1311	0	39.2707	7.9181	0.017043	0.99749	dermatopontin [Epinephelus lanceolatus]
evm.TU.Chr18.425	5315.11	6724.52	0.33914	0.017087	0.99749	protein FAM53B [Epinephelus lanceolatus]
evm.TU.Chr11.1048	2359.72	1694.69	-0.4778	0.017214	0.99749	deoxyribodipyrimidine photo-lyase-like isoform X1 [Sander lucioperca]
evm.TU.Chr6.18	610.273	357.018	-0.77353	0.017216	0.99749	actin filament-associated protein 1-like 2 [Perca flavescens]
evm.TU.Chr1.242	525.786	896.27	0.76933	0.017345	0.99749
XLOC_001448	202.777	10.9569	-4.1971	0.017625	0.99749
evm.TU.Chr11.474	1649.47	1216.24	-0.43948	0.017695	0.99749	hypothetical protein PFLUV_G00135510 [Perca fluviatilis]
XLOC_018489	0	13.714	6.4031	0.017764	0.99749
evm.TU.ori_scaf1316un.1	963.646	1578.71	0.7124	0.017787	0.99749
XLOC_013336	7121.93	16473.1	1.2098	0.017817	0.99749
evm.TU.Chr13.386	241.204	523.825	1.118	0.017848	0.99749	hypothetical protein FQN60_001193 [Etheostoma spectabile]
evm.TU.Chr12.681	7418.13	11056.6	0.57573	0.018022	0.99749	PREDICTED: methylated-DNA--protein-cysteine methyltransferase isoform X1 [Stegastes partitus]
evm.TU.Chr2.985	7700.74	9902.19	0.36274	0.018023	0.99749	72 kDa type IV collagenase [Sander lucioperca]
evm.TU.Chr8.742	752.541	1188.26	0.65886	0.018213	0.99749	four and a half LIM domains protein 1 isoform X1 [Perca flavescens]
XLOC_018948	140.756	658.673	2.2264	0.018244	0.99749
XLOC_033585	571.36	1726.77	1.5953	0.01835	0.99749	PREDICTED: NACHT, LRR and PYD domains-containing protein 12-like [Lates calcarifer]
evm.TU.Chr3.423	123.938	317.356	1.3565	0.018462	0.99749	hypothetical protein PFLUV_G00005330 [Perca fluviatilis]
XLOC_020536	0	36.3353	7.8072	0.018467	0.99749
evm.TU.Chr10.143	4340.22	2736.57	-0.66512	0.018554	0.99749	PREDICTED: nuclear pore complex protein Nup98-Nup96 isoform X2 [Lates calcarifer]
evm.TU.Chr15.1333	23.7857	113.696	2.2559	0.018572	0.99749	uncharacterized protein LOC117481396 [Trematomus bernacchii]
evm.TU.Chr16.955	983.735	456.597	-1.1066	0.018673	0.99749	low density lipoprotein receptor adapter protein 1-B-like isoform X2 [Gymnodraco acuticeps]
evm.TU.Chr13.996	37366.3	23622.9	-0.66153	0.018764	0.99749	glutaminase kidney isoform, mitochondrial isoform X1 [Epinephelus lanceolatus]
evm.TU.Chr16.1040	613.625	1000.92	0.70617	0.018835	0.99749	CD209 antigen-like protein E [Cottoperca gobio]
evm.TU.Chr6.79	580.668	347.138	-0.74062	0.018874	0.99749	hypothetical protein PFLUV_G00075590, partial [Perca fluviatilis]
XLOC_007424	1201.17	1981.01	0.72222	0.019001	0.99749
XLOC_031857	41.4502	156.371	1.9131	0.019189	0.99749
XLOC_043056	1155.02	4325.79	1.905	0.019189	0.99749	C-X-C motif chemokine 10-like [Seriola lalandi dorsalis]
evm.TU.Chr10.581	660.722	1122.35	0.76433	0.019197	0.99749	vasodilator-stimulated phosphoprotein-like [Cottoperca gobio]
evm.TU.Chr18.682	711.715	1234.75	0.79485	0.019399	0.99749	LOW QUALITY PROTEIN: receptor-type tyrosine-protein phosphatase H [Sander lucioperca]
evm.TU.Chr22.182	329.062	593.909	0.85193	0.019457	0.99749	hypothetical protein PFLUV_G00090400 [Perca fluviatilis]
evm.TU.Chr11.92	42.8858	0	-7.6909	0.019481	0.99749	potassium voltage-gated channel subfamily H member 7-like isoform X2 [Betta splendens]
evm.TU.Chr23.25	43.2177	0	-7.7021	0.019603	0.99749	atypical chemokine receptor 3 [Anarrhichthys ocellatus]
evm.TU.Chr2.189	1342.39	1759.23	0.38993	0.019724	0.99749	pyridoxal phosphate phosphatase PHOSPHO2 [Etheostoma spectabile]
evm.TU.Chr17.1132	552.376	922.083	0.74026	0.019749	0.99749	Protein Mpv17 [Liparis tanakae]
evm.TU.Chr24.281	94.4219	44.5911	-1.0778	0.01981	0.99749
evm.TU.Chr1.762	48.4794	133.893	1.4633	0.019875	0.99749	collagen alpha-1(I) chain-like isoform X1 [Sander lucioperca]
evm.TU.Chr16.41	447.107	246.511	-0.85792	0.019885	0.99749
evm.TU.Chr21.91	362.823	609.705	0.74985	0.019894	0.99749	stabilin-2 [Seriola lalandi dorsalis]
XLOC_033189	9.91061	45.2711	2.1831	0.019979	0.99749	hypothetical protein EXN66_Car019604 [Channa argus]
XLOC_022398	145.045	75.2156	-0.9452	0.020039	0.99749	Fanconi anemia core complex-associated protein 100 [Sander lucioperca]
evm.TU.Chr11.937	1113.5	490.41	-1.1825	0.020119	0.99749	phosphatidylinositol 3-kinase regulatory subunit gamma-like isoform X2 [Sander lucioperca]
evm.TU.Chr16.24	10914.3	7531.35	-0.53519	0.020156	0.99749	large proline-rich protein BAG6 [Epinephelus lanceolatus]
XLOC_011576	276.89	455.297	0.71645	0.020159	0.99749	putative methyltransferase DDB_G0268948 [Sander lucioperca]
evm.TU.Chr16.867	55.8714	22.3691	-1.317	0.020213	0.99749	hypothetical protein EPR50_G00150760 [Perca flavescens]
evm.TU.Chr1.257	152.775	71.6632	-1.0905	0.020232	0.99749
evm.TU.Chr3.259	1251.28	987.06	-0.34283	0.02027	0.99749	double zinc ribbon and ankyrin repeat-containing protein 1 [Epinephelus lanceolatus]
XLOC_028131	4600.91	3441.24	-0.41926	0.020282	0.99749
XLOC_030572	1301.91	2712.58	1.0589	0.020351	0.99749
evm.TU.Chr23.232	478.569	764.621	0.6768	0.020474	0.99749	collagen alpha-1(XVIII) chain-like isoform X3 [Epinephelus lanceolatus]
XLOC_027947	712.702	1096.08	0.62023	0.020508	0.99749	arylsulfatase J-like isoform X1 [Perca flavescens]
evm.TU.Chr13.1040	15.7172	59.8167	1.9352	0.020511	0.99749	fer-1-like protein 6 [Sander lucioperca]
evm.TU.Chr5.517	591.849	866.855	0.55146	0.020936	0.99749	hypothetical protein PFLUV_G00099130 [Perca fluviatilis]
XLOC_033588	863.824	1396.69	0.69318	0.021212	0.99749
evm.TU.Chr15.1054	572.902	369.472	-0.63203	0.021258	0.99749	uncharacterized protein LOC116057477 [Sander lucioperca]
XLOC_028696	1394.55	2138.8	0.61692	0.021292	0.99749	uncharacterized protein LOC116378297 isoform X2 [Anarrhichthys ocellatus]
XLOC_028384	162.791	410.718	1.3342	0.021421	0.99749
evm.TU.Chr13.1083	63.8958	229.907	1.8466	0.021494	0.99749	3 beta-hydroxysteroid dehydrogenase/Delta 5-->4-isomerase type 1-like [Sander lucioperca]
evm.TU.Chr23.393	5161.95	3301.8	-0.64452	0.021676	0.99749	FERM and PDZ domain-containing protein 4-like isoform X2 [Epinephelus lanceolatus]
evm.TU.Chr1.489_evm.TU.Chr1.490	6563.69	4113.12	-0.67411	0.021702	0.99749	RIMS-binding protein 2-like isoform X1 [Sander lucioperca]
evm.TU.Chr14.1139	1415.67	2048.86	0.53338	0.021711	0.99749	caspase recruitment domain-containing protein 10 [Anarrhichthys ocellatus]
XLOC_028708	5255.58	2531.47	-1.054	0.021812	0.99749
evm.TU.Chr16.975	1971.74	1573.98	-0.32459	0.02183	0.99749	mediator of RNA polymerase II transcription subunit 10 [Cottoperca gobio]
evm.TU.Chr13.957	19547.3	32926.8	0.7523	0.021838	0.99749	high affinity cGMP-specific 3',5'-cyclic phosphodiesterase 9A isoform X3 [Parambassis ranga]
evm.TU.Chr17.892	365.744	212.262	-0.78547	0.021889	0.99749	H2.0-like homeobox protein isoform X1 [Cyclopterus lumpus]
XLOC_038405	70.2793	27.375	-1.3616	0.0223	0.99749	chloride channel CLIC-like protein 1 isoform X1 [Anarrhichthys ocellatus]
evm.TU.Chr11.109	360.812	170.364	-1.0832	0.022349	0.99749	alpha-tocopherol transfer protein isoform X2 [Cottoperca gobio]
evm.TU.Chr4.59	2375.56	3084.37	0.37635	0.022562	0.99749	protein NDNF [Epinephelus lanceolatus]
evm.TU.Chr17.898	41.8203	134.617	1.6882	0.022598	0.99749
evm.TU.Chr20.478	169.845	57.9874	-1.5491	0.022711	0.99749
evm.TU.Chr5.1289	3129.74	5084.24	0.69985	0.022848	0.99749	dickkopf-related protein 3-like isoform X2 [Anarrhichthys ocellatus]
XLOC_022678	2629.54	1690.04	-0.63773	0.022919	0.99749	hypothetical protein EPR50_G00212140 [Perca flavescens]
XLOC_005222	0	36.031	7.794	0.023071	0.99749
evm.TU.Chr3.1187	1561.26	1987.18	0.34766	0.023148	0.99749	transcription factor Sox-10-like [Epinephelus lanceolatus]
XLOC_005692	70.8566	22.3723	-1.6532	0.023192	0.99749	uncharacterized protein LOC114832433 [Esox lucius]
evm.TU.Chr5.786	2886.52	3805.14	0.39835	0.023292	0.99749	alpha-2,8-sialyltransferase 8B [Cyclopterus lumpus]
evm.TU.Chr19.739	980.634	454.088	-1.1106	0.0235	0.99749	C-C motif chemokine 20-like [Anarrhichthys ocellatus]
evm.TU.Chr8.35	87875.4	132852	0.59628	0.023537	0.99749	hypothetical protein [Acinetobacter baumannii]
evm.TU.Chr11.181	437.334	1122.95	1.3606	0.023542	0.99749	protein lifeguard 1-like isoform X1 [Epinephelus lanceolatus]
evm.TU.Chr7.1275	39.192	0	-7.5606	0.023575	0.99749	coiled-coil domain-containing protein 114-like isoform X1 [Perca flavescens]
evm.TU.Chr14.847	8292.86	13832.2	0.73808	0.023597	0.99749	granulin a [Epinephelus lanceolatus]
XLOC_028966	98.5452	4.93863	-4.3286	0.023822	0.99749	LOW QUALITY PROTEIN: NLR family CARD domain-containing protein 3-like [Sander lucioperca]
XLOC_028699	35.5362	4.3752	-3.0186	0.023846	0.99749
XLOC_050125	13.3703	40.2198	1.5932	0.023926	0.99749
evm.TU.Chr21.500	5642.33	8767.41	0.63581	0.023963	0.99749	ADP-ribosylation factor 5 [Amphiprion ocellaris]
evm.TU.Chr3.571	39.7753	0	-7.5817	0.024045	0.99749	calpain-9 [Epinephelus lanceolatus]
XLOC_045278	183.474	314.355	0.77482	0.024101	0.99749	cytosolic sulfotransferase 3-like [Cottoperca gobio]
evm.TU.Chr4.622	1272.5	775.429	-0.71378	0.024137	0.99749	hypothetical protein PFLUV_G00110140 [Perca fluviatilis]
XLOC_035088	135.586	37.3311	-1.8644	0.024225	0.99749
XLOC_020422	108.58	264.142	1.2801	0.024483	0.99749
evm.TU.Chr22.459	166.408	63.1295	-1.3966	0.024595	0.99749	condensin complex subunit 1 [Etheostoma spectabile]
XLOC_049277	38.1501	0	-7.522	0.024617	0.99749
evm.TU.Chr16.1239	2650.15	5062.78	0.93374	0.024624	0.99749	tetraspanin-13-like [Seriola dumerili]
evm.TU.Chr20.972	755.653	1225.46	0.69741	0.024627	0.99749	odorant receptor 131-2-like [Sander lucioperca]
XLOC_028734	629.985	1503.55	1.2552	0.024751	0.99749
evm.TU.Chr6.604	1148.92	482.331	-1.2514	0.024771	0.99749	PREDICTED: cytochrome P450 1A1-like [Lates calcarifer]
evm.TU.Chr7.1392	193.056	106.734	-0.85315	0.024874	0.99749
XLOC_005493	884.632	135.189	-2.7108	0.025068	0.99749
evm.TU.Chr3.347	526.082	739.517	0.49094	0.025136	0.99749	G-protein coupled receptor 26-like [Epinephelus lanceolatus]
evm.TU.Chr7.1218	235.452	485.317	1.0429	0.025169	0.99749
evm.TU.ori_scaf1330un.1	3607.87	2519.08	-0.51831	0.025237	0.99749	LON peptidase N-terminal domain and RING finger protein 2 [Seriola dumerili]
evm.TU.Chr13.576	2453.14	1668.12	-0.55613	0.025269	0.99749	pyruvate dehydrogenase (acetyl-transferring) kinase isozyme 1, mitochondrial [Cottoperca gobio]
evm.TU.Chr16.914	52.401	272.162	2.3767	0.025273	0.99749
XLOC_004786	940.055	1420.55	0.59577	0.025574	0.99749	PREDICTED: NACHT, LRR and PYD domains-containing protein 12-like isoform X1 [Lates calcarifer]
XLOC_018296	0.517943	14.4402	4.7337	0.025624	0.99749
evm.TU.Chr21.1007	206.746	357.42	0.78849	0.025639	0.99749	mitogen-activated protein kinase 12-like [Cottoperca gobio]
evm.TU.Chr8.424	9474.4	14201.2	0.58386	0.025774	0.99749	protein sidekick-2-like [Cottoperca gobio]
evm.TU.Chr22.275	584.739	1284.64	1.1357	0.02582	0.99749	C-Myc-binding protein [Sander lucioperca]
evm.TU.Chr15.38	275.152	99.0445	-1.4703	0.025881	0.99749	HEAT repeat-containing protein 5A isoform X1 [Epinephelus lanceolatus]
evm.TU.Chr6.64_evm.TU.Chr6.65	758.106	1236.15	0.70592	0.02593	0.99749	putative histone-lysine N-methyltransferase PRDM6 isoform X3 [Anabas testudineus]
XLOC_027903	656.827	1033.12	0.65325	0.025964	0.99749	GTPase IMAP family member 7-like isoform X1 [Sander lucioperca]
evm.TU.Chr1.2028	5425.77	3775.12	-0.52312	0.025971	0.99749	class E basic helix-loop-helix protein 40-like [Epinephelus lanceolatus]
evm.TU.Chr17.993	1598.75	1256.17	-0.34724	0.026052	0.99749	Krueppel-like factor 11a isoform X2 [Epinephelus lanceolatus]
evm.TU.Chr1.2415	252.95	500.8	0.98466	0.026194	0.99749	endothelial transcription factor GATA-2-like [Etheostoma spectabile]
XLOC_000203	179.387	415.174	1.2099	0.02629	0.99749	hypothetical protein PFLUV_G00206760 [Perca fluviatilis]
evm.TU.Chr13.1042	447.286	182.484	-1.292	0.026291	0.99749	hypothetical protein PFLUV_G00148890 [Perca fluviatilis]
evm.TU.Chr12.353	671.705	373.528	-0.84595	0.026379	0.99749	neutral and basic amino acid transport protein rBAT [Seriola lalandi dorsalis]
evm.TU.Chr16.891	36.3145	0	-7.4512	0.026465	0.99749
evm.TU.Chr19.709	754.142	1232.64	0.70957	0.026516	0.99749	Myosin IIIA [Dicentrarchus labrax]
evm.TU.Chr20.387	2133.53	2732.83	0.35704	0.026658	0.99749	LOW QUALITY PROTEIN: C-type lectin domain family 10 member A-like [Cottoperca gobio]
evm.TU.Chr16.1125	34050.2	42543.3	0.32125	0.026664	0.99749	KH domain-containing, RNA-binding, signal transduction-associated protein 3 isoform X1 [Etheostoma spectabile]
evm.TU.Chr7.877	52.9965	129.313	1.2855	0.02673	0.99749	beta-1,4 N-acetylgalactosaminyltransferase 1-like [Etheostoma spectabile]
evm.TU.Chr10.463	61.5178	130.808	1.0862	0.026743	0.99749	fibroin heavy chain-like [Perca flavescens]
XLOC_001995	3.32264	107.006	5.004	0.026964	0.99749	hypothetical protein PFLUV_G00049110 [Perca fluviatilis]
XLOC_004485	119.092	243.955	1.0365	0.027038	0.99749
evm.TU.Chr5.327_evm.TU.Chr5.328	219.313	29.9266	-2.8708	0.027041	0.99749	cystic fibrosis transmembrane conductance regulator [Sparus aurata]
evm.TU.Chr22.235	833.067	1638.01	0.97507	0.027207	0.99749	tropomodulin-4-like isoform X2 [Sphaeramia orbicularis]
evm.TU.Chr21.846	8718.83	11219.6	0.36376	0.027276	0.99749
evm.TU.Chr2.761	545.223	798.464	0.55034	0.027302	0.99749	liprin-beta-2-like isoform X6 [Sander lucioperca]
evm.TU.Chr12.137	28.6323	154.034	2.4267	0.027303	0.99749	solute carrier family 22 member 7-like [Anarrhichthys ocellatus]
evm.TU.Chr4.526	272.469	563.11	1.047	0.027325	0.99749	lipoprotein lipase-like [Perca flavescens]
XLOC_035513	222.172	824.945	1.893	0.027404	0.99749
evm.TU.Chr20.862	0	35.0273	7.7532	0.027433	0.99749	aminoacyl tRNA synthase complex-interacting multifunctional protein 1-like [Cottoperca gobio]
XLOC_040752	1981.54	1190.38	-0.73501	0.027437	0.99749
XLOC_047554	1791.25	1199.69	-0.57818	0.027549	0.99749	uncharacterized protein LOC116044847 [Sander lucioperca]
evm.TU.Chr12.529	0	30.5736	7.5583	0.027601	0.99749
XLOC_028529	1631.56	3723.03	1.1901	0.027651	0.99749
evm.TU.Chr1.1164	68.4334	250.304	1.871	0.027699	0.99749	G0/G1 switch protein 2-like [Sander lucioperca]
XLOC_016140	210.621	561.535	1.4148	0.027717	0.99749
evm.TU.Chr11.168	3740.55	5999.28	0.6815	0.027737	0.99749
XLOC_031953	1559.45	3453.19	1.1469	0.027754	0.99749	uncharacterized protein LOC117266005 [Epinephelus lanceolatus]
XLOC_037892	105056	88151.4	-0.25309	0.027799	0.99749	PREDICTED: discs large homolog 1-like protein isoform X2 [Lates calcarifer]
evm.TU.Chr21.495	271.992	141.24	-0.94779	0.027833	0.99749	protocadherin-15-like isoform X1 [Sparus aurata]
evm.TU.Chr7.411	16.8111	0.913074	-4.0939	0.028066	0.99749	AP-4 complex subunit beta-1 [Cottoperca gobio]
evm.TU.Chr3.374	77.8102	174.562	1.167	0.028067	0.99749	tartrate-resistant acid phosphatase type 5 [Seriola lalandi dorsalis]
evm.TU.Chr3.856	4006.72	6314.63	0.65623	0.028067	0.99749	proto-oncogene vav-like isoform X2 [Epinephelus lanceolatus]
evm.TU.Chr13.267	219.13	330.864	0.59575	0.028103	0.99749	P2Y purinoceptor 8 isoform X1 [Mastacembelus armatus]
evm.TU.Chr23.305	268.466	118.526	-1.1764	0.028103	0.99749	NF-kappa-B inhibitor zeta-like [Perca flavescens]
evm.TU.Chr4.1440	138.27	72.0449	-0.93998	0.028266	0.99749
evm.TU.Chr1.1448	271.806	503.282	0.88935	0.028272	0.99749	alpha-1,3-galactosyltransferase 2-like [Perca flavescens]
evm.TU.Chr24.419	4156.08	3151.69	-0.39889	0.02832	0.99749	Kelch-like protein 32 [Larimichthys crocea]
evm.TU.Chr5.1147	893.939	578.06	-0.62758	0.028341	0.99749
XLOC_042640	36.9924	150.259	2.0209	0.028455	0.99749
evm.TU.Chr3.1043	8933.76	11534.4	0.36852	0.028518	0.99749	choline transporter-like protein 1 [Sander lucioperca]
evm.TU.Chr22.39	77.5812	253.883	1.7104	0.028565	0.99749	PREDICTED: type-4 ice-structuring protein LS-12-like [Lates calcarifer]
evm.TU.Chr8.413	55.6508	163.671	1.5541	0.028649	0.99749	pinopsin-like [Seriola dumerili]
evm.TU.Chr14.665	1895.81	2804.03	0.56453	0.02879	0.99749	serine/threonine-protein kinase 17A-like [Cottoperca gobio]
evm.TU.Chr22.387	569.285	232.855	-1.2877	0.028925	0.99749	hypothetical protein F7725_018015 [Dissostichus mawsoni]
evm.TU.Chr9.612	0	31.0256	7.5797	0.028994	0.99749	heat shock protein beta-7-like [Sander lucioperca]
XLOC_004833	139.932	38.9257	-1.8395	0.02919	0.99749	NLR family CARD domain-containing protein 3-like isoform X3 [Sparus aurata]
evm.TU.Chr20.426	3414.15	6705.32	0.97373	0.029276	0.99749	proteasome subunit beta type-6-like [Sander lucioperca]
evm.TU.Chr22.122	9538.78	12813.4	0.42579	0.029315	0.99749	nuclear receptor subfamily 1 group D member 2-like [Seriola dumerili]
evm.TU.Chr14.906	5905.78	4775.38	-0.30655	0.029347	0.99749	myosin phosphatase Rho-interacting protein-like [Sander lucioperca]
XLOC_045664	24276.3	56340.3	1.2146	0.029418	0.99749	transmembrane protein 240 [Oreochromis niloticus]
XLOC_040300	106.847	11.7762	-3.1804	0.029449	0.99749	zinc finger protein 664-like [Cottoperca gobio]
evm.TU.Chr7.1304	1510.65	2263.86	0.58356	0.029545	0.99749	protein-tyrosine kinase 6b [Cyclopterus lumpus]
XLOC_015949	28.222	100.588	1.8325	0.029614	0.99749
evm.TU.Chr6.682	95.7553	39.2215	-1.2794	0.029643	0.99749	L-serine dehydratase/L-threonine deaminase [Anarrhichthys ocellatus]
evm.TU.Chr12.321	825.344	279.156	-1.5636	0.02979	0.99749	LIM domain-binding protein 3-like isoform X1 [Oreochromis aureus]
evm.TU.Chr5.619	84.98	12.0287	-2.8223	0.029877	0.99749	mucin-2 [Perca flavescens]
evm.TU.Chr3.467	376.604	975.179	1.372	0.029964	0.99749	thymidine kinase, cytosolic [Epinephelus lanceolatus]
evm.TU.Chr3.1107	35.1142	0	-7.4025	0.030087	0.99749	hypothetical protein CCH79_00009350, partial [Gambusia affinis]
evm.TU.Chr4.584	151.22	237.299	0.65127	0.030109	0.99749	megakaryocyte-associated tyrosine-protein kinase isoform X2 [Anarrhichthys ocellatus]
evm.TU.Chr9.977	167.263	96.8262	-0.78777	0.030138	0.99749	PIH1 domain-containing protein 2 isoform X2 [Anarrhichthys ocellatus]
evm.TU.Chr5.570	1808.65	1418.39	-0.35015	0.030224	0.99749	G-protein coupled receptor 22-like isoform X2 [Mastacembelus armatus]
evm.TU.Chr24.254	3922.12	5268.62	0.42579	0.030387	0.99749
evm.TU.Chr15.901	520.75	897.197	0.7846	0.030397	0.99749	integrin beta-1-binding protein 1 [Epinephelus lanceolatus]
XLOC_047488	735.502	1831.78	1.3163	0.030463	0.99749	C-X-C motif chemokine 10-like [Cyclopterus lumpus]
evm.TU.Chr11.8	57.9233	7.59636	-2.928	0.030533	0.99749	Peptidase inhibitor 15 SugarCrisp Precursor [Channa argus]
evm.TU.Chr9.330	4771.04	7580.85	0.66803	0.030542	0.99749	transmembrane protein 255B-like isoform X1 [Anarrhichthys ocellatus]
evm.TU.Chr9.1012	1790.92	1322.19	-0.43702	0.030649	0.99749	protein KIAA0100-like isoform X2 [Epinephelus lanceolatus]
evm.TU.Chr13.352	1861.68	1388.6	-0.42302	0.030721	0.99749	DNA repair protein REV1 isoform X1 [Sander lucioperca]
evm.TU.Chr13.1	1149.5	2331.46	1.0201	0.030813	0.99749	rho GTPase-activating protein 15 [Seriola lalandi dorsalis]
XLOC_040551	49.2393	115.59	1.2288	0.030826	0.99749	ribonuclease inhibitor-like isoform X2 [Anarrhichthys ocellatus]
evm.TU.Chr20.975	1430.97	2297.31	0.68269	0.030889	0.99749	breakpoint cluster region protein-like isoform X4 [Sander lucioperca]
evm.TU.Chr5.726	441.748	278.346	-0.6674	0.030959	0.99749	transient receptor potential cation channel subfamily M member 1-like isoform X2 [Anarrhichthys ocellatus]
evm.TU.Chr1.2015	93.1529	168.794	0.86036	0.030985	0.99749	separin isoform X1 [Cyclopterus lumpus]
XLOC_001711	1890.65	842.465	-1.1665	0.031043	0.99749
evm.TU.Chr8.429	884.923	1658.08	0.9059	0.031075	0.99749
evm.TU.Chr17.918	1061.7	572.206	-0.89244	0.031176	0.99749	nuclear receptor-binding protein-like isoform X2 [Perca flavescens]
evm.TU.Chr14.1221	35.0861	0	-7.4008	0.031305	0.99749	brain-specific angiogenesis inhibitor 1-associated protein 2-like protein 2 isoform X2 [Anarrhichthys ocellatus]
evm.TU.Chr4.223	358.312	848.733	1.2439	0.031339	0.99749	tyrosine-protein kinase ZAP-70 [Larimichthys crocea]
evm.TU.Chr15.1173	2281.96	3530.31	0.62957	0.031374	0.99749	probable carboxypeptidase X1, partial [Etheostoma spectabile]
evm.TU.Chr12.206	139.708	233.515	0.74104	0.031422	0.99749	cyclic GMP-AMP synthase [Epinephelus lanceolatus]
evm.TU.Chr22.163	4994.67	1736.38	-1.5242	0.031436	0.99749
evm.TU.Chr7.1356	1459.28	2209.81	0.59864	0.031622	0.99749	protein-tyrosine kinase 6b [Cyclopterus lumpus]
evm.TU.Chr12.1201	2311.91	1131.57	-1.0307	0.031702	0.99749	pantothenate kinase 1a isoform X2 [Epinephelus lanceolatus]
evm.TU.Chr2.1361	35.5916	0	-7.4216	0.031948	0.99749	DISP complex protein LRCH3 isoform X2 [Epinephelus lanceolatus]
evm.TU.Chr1.1529	92.8482	189.51	1.0273	0.031961	0.99749	zinc finger E-box-binding homeobox 2-like [Epinephelus lanceolatus]
evm.TU.Chr19.833_evm.TU.Chr19.834	509.121	230.485	-1.1427	0.031988	0.99749
evm.TU.Chr5.162	23277.7	18979.2	-0.29455	0.032007	0.99749	PREDICTED: protein MON2 homolog isoform X4 [Lates calcarifer]
evm.TU.Chr6.997	403.807	1003.71	1.3141	0.032193	0.99749	tumor necrosis factor receptor superfamily member 1A-like isoform X1 [Etheostoma spectabile]
XLOC_024290	81.5253	22.0114	-1.8964	0.032226	0.99749
evm.TU.Chr10.223	185.025	69.3591	-1.411	0.03246	0.99749	DNA repair protein RAD51 homolog 4 isoform X1 [Sander lucioperca]
evm.TU.Chr18.1025	294.472	86.5577	-1.766	0.032698	0.99749	chromobox protein homolog 7 [Epinephelus lanceolatus]
XLOC_045678	35.7331	0	-7.4274	0.032871	0.99749	Pol polyprotein [Dicentrarchus labrax]
XLOC_043258	125.922	44.5326	-1.504	0.032963	0.99749	zinc finger protein 239-like [Sander lucioperca]
evm.TU.Chr16.576	4714.73	3110.56	-0.59972	0.033176	0.99749	leucine-rich repeat and immunoglobulin-like domain-containing nogo receptor-interacting protein 1 [Perca flavescens]
XLOC_018414	2079.61	5351.38	1.3636	0.033202	0.99749
XLOC_005017	481.24	204.882	-1.2339	0.033214	0.99749	uncharacterized protein LOC116053093 isoform X1 [Sander lucioperca]
XLOC_015923	310.504	955.273	1.6215	0.033234	0.99749
XLOC_028709	36.0538	0	-7.4404	0.03326	0.99749
evm.TU.Chr7.818	3447.59	2682.2	-0.36202	0.033439	0.99749	structural maintenance of chromosomes protein 5 [Perca flavescens]
XLOC_016143	1477.76	184.558	-3.0008	0.033929	0.99749
XLOC_038373	766.446	429.296	-0.83454	0.034098	0.99749
evm.TU.Chr20.509	4379.56	6044.51	0.46478	0.034205	0.99749	hypothetical protein PFLUV_G00164900 [Perca fluviatilis]
evm.TU.Chr1.1169	463.83	312.272	-0.5698	0.034261	0.99749
XLOC_051724	32.488	0	-7.2903	0.034261	0.99749
XLOC_019036	10.4549	67.2702	2.6886	0.034346	0.99749
evm.TU.Chr6.1466	350.916	173.104	-1.0178	0.034418	0.99749
evm.TU.Chr22.273	327.068	472.42	0.5306	0.034424	0.99749	rhomboid-related protein 2 isoform X1 [Epinephelus lanceolatus]
evm.TU.Chr15.1078	5374.73	7102.27	0.40216	0.03446	0.99749
XLOC_028082	69.142	365.327	2.3996	0.034488	0.99749	LOW QUALITY PROTEIN: protein FAM111A-like [Sander lucioperca]
evm.TU.Chr6.627	2998.53	1783.77	-0.74918	0.034637	0.99749	long-chain-fatty-acid--CoA ligase 1 [Epinephelus lanceolatus]
XLOC_028732	66.0976	27.2192	-1.2743	0.034655	0.99749
evm.TU.Chr14.211	5.86956	57.8103	3.3049	0.035239	0.99749	hypothetical protein PFLUV_G00175670 [Perca fluviatilis]
evm.TU.Chr5.1349	213.396	413.396	0.95436	0.03528	0.99749	aminopeptidase N-like [Epinephelus lanceolatus]
evm.TU.Chr19.470	529.163	1032.66	0.96475	0.035397	0.99749	LOW QUALITY PROTEIN: receptor-type tyrosine-protein kinase FLT3 [Cyclopterus lumpus]
evm.TU.Chr4.368	246.8	415.05	0.74983	0.035455	0.99749	abnormal spindle-like microcephaly-associated protein homolog [Anarrhichthys ocellatus]
evm.TU.Chr3.1077	511.605	241.129	-1.0835	0.035574	0.99749	slit homolog 2 protein isoform X4 [Pseudochaenichthys georgianus]
evm.TU.Chr14.242	5204.41	4001.57	-0.379	0.035691	0.99749	hypothetical protein EPR50_G00156820 [Perca flavescens]
XLOC_009774	1920.89	3771.81	0.97327	0.035722	0.99749	uncharacterized protein LOC117248557 [Epinephelus lanceolatus]
evm.TU.Chr5.318	1166.43	1558.69	0.41798	0.035777	0.99749	caveolin-2 [Perca flavescens]
XLOC_038946	33.4896	0	-7.3338	0.035777	0.99749
evm.TU.Chr11.145	304389	366951	0.26967	0.035786	0.99749	myelin protein P0 isoform X1 [Epinephelus lanceolatus]
XLOC_051645	0	29.9017	7.5251	0.035805	0.99749
evm.TU.Chr23.307	1827.11	3032.09	0.73077	0.035836	0.99749	WW domain-binding protein 4 [Oreochromis niloticus]
evm.TU.Chr4.650	167.437	305.893	0.86729	0.03588	0.99749	phospholipase A and acyltransferase 1 [Cyclopterus lumpus]
evm.TU.Chr20.772	132.138	274.509	1.0544	0.036023	0.99749	hypothetical protein PFLUV_G00169120 [Perca fluviatilis]
evm.TU.Chr2.337	1135.08	847.582	-0.42083	0.036037	0.99749	PREDICTED: ribonuclease P protein subunit p29 isoform X1 [Lates calcarifer]
evm.TU.Chr6.53	478.446	176.857	-1.4349	0.036132	0.99749	hypothetical protein PFLUV_G00168510 [Perca fluviatilis]
evm.TU.Chr7.1394	413.753	737.3	0.83346	0.036146	0.99749	myoD family inhibitor-like isoform X1 [Larimichthys crocea]
XLOC_015943	98.4871	392.623	1.9946	0.036198	0.99749
evm.TU.Chr6.1203	22223.7	13922.2	-0.67466	0.036242	0.99749	small G protein signaling modulator 1 isoform X2 [Anarrhichthys ocellatus]
evm.TU.Chr24.96	634.413	1367.35	1.1078	0.036317	0.99749	terminal nucleotidyltransferase 5B [Etheostoma spectabile]
evm.TU.Chr22.639	1296.13	1018.89	-0.34722	0.036421	0.99749	solute carrier family 25 member 40 isoform X2 [Cyclopterus lumpus]
evm.TU.Chr10.516	1369.7	1839.49	0.42558	0.036522	0.99749
evm.TU.Chr7.184	9.64348	0	-5.538	0.036731	0.99749	tyrosine-protein kinase STYK1 isoform X2 [Epinephelus lanceolatus]
XLOC_033483	163.544	296.24	0.85706	0.036784	0.99749	B- and T-lymphocyte attenuator-like [Epinephelus lanceolatus]
evm.TU.Chr5.183	13672	22843.3	0.74054	0.036792	0.99749	uncharacterized oxidoreductase YjmC-like [Pseudochaenichthys georgianus]
XLOC_005126	67.9496	226.315	1.7364	0.037015	0.99749
evm.TU.Chr19.598	59764	34767.3	-0.78153	0.037021	0.99749	voltage-dependent L-type calcium channel subunit beta-2a [Cyclopterus lumpus]
evm.TU.Chr7.1090	0	26.9691	7.3765	0.037029	0.99749
evm.TU.Chr2.1068	56.8492	182.732	1.6845	0.037049	0.99749	fibronectin type III and SPRY domain-containing protein 2 [Sander lucioperca]
evm.TU.Chr4.1011	1157.29	1502.04	0.37623	0.037222	0.99749	glutathione peroxidase 7 [Perca flavescens]
evm.TU.Chr4.98	238.747	129.767	-0.88348	0.037233	0.99749	ankyrin repeat and LEM domain-containing protein 1 isoform X1 [Sander lucioperca]
evm.TU.Chr7.96	1252.53	2386.72	0.93006	0.037408	0.99749	collagen, type II, alpha 1a isoform X2 [Epinephelus lanceolatus]
evm.TU.Chr11.895	39.7563	96.3126	1.2738	0.037446	0.99749	hypothetical protein PFLUV_G00137700 [Perca fluviatilis]
evm.TU.Chr1.2128	10539.2	15910.9	0.5942	0.037527	0.99749	transcription factor EB-like isoform X4 [Etheostoma spectabile]
evm.TU.Chr14.669	770.199	1135.13	0.55903	0.037632	0.99749	myosin light chain kinase, smooth muscle-like isoform X1 [Cottoperca gobio]
evm.TU.Chr3.1229	148.09	294.796	0.99168	0.037693	0.99749	uncharacterized protein LOC116040500 isoform X1 [Sander lucioperca]
evm.TU.Chr12.102	286.514	194.922	-0.55675	0.037851	0.99749	mucin-17-like isoform X3 [Perca flavescens]
evm.TU.Chr7.743	59150.9	46202.8	-0.35641	0.037886	0.99749	hypothetical protein PFLUV_G00061510 [Perca fluviatilis]
evm.TU.Chr11.295	589.646	401.498	-0.55343	0.038101	0.99749	unconventional myosin-IXb isoform X2 [Cyclopterus lumpus]
XLOC_004787	273.285	449.934	0.71986	0.038309	0.99749
evm.TU.Chr3.472	271.328	89.0705	-1.6033	0.038329	0.99749	peroxisome proliferator-activated receptor gamma coactivator-related protein 1 [Epinephelus lanceolatus]
evm.TU.Chr1.547	1199.68	563.581	-1.0896	0.038357	0.99749	mothers against decapentaplegic homolog 2 isoform X1 [Epinephelus lanceolatus]
XLOC_026377	222.622	655.774	1.5579	0.038665	0.99749
evm.TU.Chr13.375	336.557	152.232	-1.1456	0.039223	0.99749	vertebrate ancient opsin-like [Anarrhichthys ocellatus]
evm.TU.Chr1.1763	51.0848	126.966	1.3148	0.039298	0.99749	asporin [Anarrhichthys ocellatus]
evm.TU.Chr18.376	292.066	475.023	0.70156	0.039323	0.99749	GTPase IMAP family member 8-like [Etheostoma spectabile]
evm.TU.Chr13.112	0	25.8666	7.3173	0.039401	0.99749
XLOC_036079	522.538	1263.94	1.2745	0.039452	0.99749	GTPase IMAP family member 9-like [Epinephelus lanceolatus]
evm.TU.Chr12.614	4530.44	6995.4	0.62661	0.039495	0.99749	zinc finger CCHC domain-containing protein 24 [Anarrhichthys ocellatus]
evm.TU.Chr12.555	60.7478	108.288	0.83681	0.039625	0.99749
XLOC_015719	1122.93	3415.72	1.605	0.039632	0.99749
XLOC_004489	0	10.1759	5.969	0.039902	0.99749
XLOC_033207	2584.63	1327.87	-0.96057	0.039915	0.99749
evm.TU.Chr18.1028	26.6802	76.6162	1.5182	0.039961	0.99749	GTPase IMAP family member 1-like isoform X1 [Epinephelus lanceolatus]
XLOC_052262	0.517943	29.9906	5.8096	0.040017	0.99749
evm.TU.Chr17.43	1101.13	875.159	-0.33153	0.040045	0.99749	platelet-activating factor acetylhydrolase isoform X1 [Epinephelus lanceolatus]
evm.TU.Chr1.308	1503.29	1192.1	-0.33424	0.040144	0.99749	short-chain specific acyl-CoA dehydrogenase, mitochondrial [Epinephelus lanceolatus]
XLOC_043044	30.4964	0	-7.1985	0.040173	0.99749
evm.TU.Chr17.600	30.1555	0	-7.1824	0.040256	0.99749	hydroperoxide isomerase ALOXE3-like [Epinephelus lanceolatus]
evm.TU.Chr2.1059	7454.18	5623.02	-0.40667	0.04037	0.99749	phosphorylase b kinase regulatory subunit alpha, liver isoform isoform X2 [Sander lucioperca]
evm.TU.Chr20.136	1203.05	1717.59	0.51352	0.040397	0.99749	uncharacterized protein LOC117747728 isoform X1 [Cyclopterus lumpus]
evm.TU.Chr12.569	1701.5	2798.6	0.71782	0.0404	0.99749	hypothetical protein PFLUV_G00222970 [Perca fluviatilis]
XLOC_032866	801.72	560.113	-0.51748	0.040475	0.99749	NACHT, LRR and PYD domains-containing protein 14-like isoform X4 [Astatotilapia calliptera]
evm.TU.Chr23.175	1090.17	2000.77	0.8759	0.04069	0.99749	cell adhesion molecule 1-like isoform X2 [Etheostoma spectabile]
evm.TU.Chr6.1354	13599.5	9530.08	-0.51294	0.040881	0.99749	nucleolysin TIA-1 isoform X4 [Echeneis naucrates]
evm.TU.Chr1.1753	1113.96	1541.03	0.46774	0.040975	0.99749	DNA damage-regulated autophagy modulator protein 2 [Sander lucioperca]
evm.TU.Chr1.363	0	25.1161	7.2747	0.041075	0.99749	alpha-2B adrenergic receptor-like [Cottoperca gobio]
XLOC_033572	886.652	1785.46	1.0098	0.041177	0.99749
XLOC_029964	34.7218	0	-7.386	0.041196	0.99749
evm.TU.Chr1.521	20.8339	5.05124	-2.0354	0.041252	0.99749	claudin-23 [Epinephelus lanceolatus]
XLOC_045279	2515.08	3418.92	0.44279	0.041277	0.99749
evm.TU.Chr14.1171	1242.49	864.476	-0.52362	0.04128	0.99749	28 kDa heat- and acid-stable phosphoprotein [Perca flavescens]
evm.TU.Chr19.892	1017.77	721.63	-0.49637	0.041318	0.99749	uncharacterized protein LOC111644927 isoform X1 [Seriola lalandi dorsalis]
evm.TU.Chr3.1453	325.946	150.795	-1.1131	0.04133	0.99749	hypothetical protein PFLUV_G00003350 [Perca fluviatilis]
evm.TU.Chr8.1053	129.201	75.3805	-0.77482	0.041567	0.99749	endonuclease domain-containing 1 protein-like [Anarrhichthys ocellatus]
evm.TU.Chr15.659	391.637	554.537	0.50317	0.041608	0.99749
evm.TU.Chr17.1120	1227.74	625.74	-0.97322	0.041942	0.99749	CAD protein [Collichthys lucidus]
evm.TU.Chr6.721	274.831	482.262	0.81037	0.042049	0.99749	DNA-directed RNA polymerase III subunit RPC7 [Seriola dumerili]
evm.TU.Chr14.692	23.8754	79.008	1.7288	0.042075	0.99749	homologous-pairing protein 2 homolog [Cottoperca gobio]
XLOC_022429	578.33	957.887	0.72712	0.042081	0.99749	L-xylulose reductase [Acanthochromis polyacanthus]
evm.TU.Chr19.347	3.43763	17.3577	2.3294	0.042084	0.99749	uncharacterized protein LOC116695778 [Etheostoma spectabile]
evm.TU.Chr23.712	4083.74	2649.36	-0.62401	0.04209	0.99749	double-stranded RNA-specific editase 1-like isoform X3 [Epinephelus lanceolatus]
evm.TU.Chr22.717	273.135	471.698	0.78666	0.042263	0.99749	tumor necrosis factor receptor superfamily member 16 [Cyclopterus lumpus]
evm.TU.Chr3.89	26.8791	202.528	2.913	0.042554	0.99749
XLOC_013720	50.0516	110.902	1.1488	0.04271	0.99749
XLOC_033102	1102.24	294.511	-1.9038	0.042751	0.99749
evm.TU.Chr12.925	1809.78	2512.68	0.47371	0.042757	0.99749	vitrin isoform X1 [Epinephelus lanceolatus]
evm.TU.Chr22.232	268.051	404.935	0.59553	0.042898	0.99749	tumor necrosis factor alpha-induced protein 8-like protein 2 [Etheostoma spectabile]
evm.TU.Chr3.224	832.499	1224.19	0.55607	0.042964	0.99749	UPF0462 protein C4orf33 homolog isoform X1 [Sander lucioperca]
XLOC_043017	364.883	553.977	0.60271	0.043123	0.99749
evm.TU.Chr17.458	396.949	617.783	0.63784	0.043146	0.99749	armadillo repeat-containing protein 1-like [Sander lucioperca]
evm.TU.Chr4.1012	39.5217	88.3773	1.1636	0.043183	0.99749	uncharacterized protein LOC117254343 [Epinephelus lanceolatus]
evm.TU.Chr16.259	294.717	189.154	-0.63674	0.043222	0.99749	uncharacterized protein LOC115004506, partial [Cottoperca gobio]
evm.TU.Chr9.1063	249.319	82.1269	-1.6041	0.0433	0.99749	PREDICTED: tyrosine kinase receptor Cad96Ca-like [Lates calcarifer]
evm.TU.Chr2.666	259.073	136.227	-0.92726	0.043482	0.99749	Growth hormone-regulated TBC protein 1-A [Larimichthys crocea]
evm.TU.Chr2.956	716.394	1079.15	0.59085	0.043509	0.99749	neuronal acetylcholine receptor subunit alpha-3 [Epinephelus lanceolatus]
evm.TU.Chr17.553	5939.76	2115.3	-1.4897	0.043512	0.99749	pro-opiomelanocortin-like [Anarrhichthys ocellatus]
XLOC_022143	1999.83	42.9145	-5.5408	0.043569	0.99749
evm.TU.Chr12.1079	2962.2	4061.39	0.45546	0.043625	0.99749	placenta-specific protein 9-like [Epinephelus lanceolatus]
evm.TU.Chr6.1136	402.854	258.377	-0.63827	0.043741	0.99749	uncharacterized protein LOC115013568 isoform X1 [Cottoperca gobio]
XLOC_022177	219.618	352.099	0.68116	0.044011	0.99749
evm.TU.Chr3.619	242.125	155.757	-0.63822	0.04402	0.99749
XLOC_023975	1536.95	1248.53	-0.29922	0.04432	0.99749
evm.TU.Chr14.634	11835.2	7032.45	-0.75089	0.044473	0.99749	SH3 and cysteine-rich domain-containing protein 2-like isoform X1 [Anarrhichthys ocellatus]
XLOC_001063	885.558	1134.82	0.3582	0.044792	0.99749
evm.TU.Chr23.796	1127.37	1435.16	0.34802	0.044813	0.99749	thiamine transporter 1 isoform X1 [Cyclopterus lumpus]
evm.TU.Chr7.982	882.782	1531.33	0.79438	0.045095	0.99749	rho guanine nucleotide exchange factor 3-like [Seriola lalandi dorsalis]
evm.TU.ori_scaf779un.1	338.398	212.711	-0.66747	0.045163	0.99749
evm.TU.Chr18.780	655.094	1022.74	0.64231	0.045211	0.99749	Protein kinase C and casein kinase II substrate protein 3 [Larimichthys crocea]
evm.TU.Chr14.794	361.186	167.225	-1.1122	0.045323	0.99749	3beta-hydroxysteroid dehydrogenase, partial [Sebastes schlegelii]
evm.TU.Chr5.1105	78.5464	38.9593	-1.0165	0.045344	0.99749	synaptotagmin-2-like [Perca flavescens]
evm.TU.Chr14.99	570.436	1088.36	0.93167	0.04535	0.99749	nucleoside diphosphate kinase B-like [Cyclopterus lumpus]
evm.TU.Chr20.687	2432.15	3549.16	0.54542	0.045356	0.99749	ras and Rab interactor 1 isoform X2 [Sander lucioperca]
evm.TU.Chr14.786	8598.85	5023.94	-0.77524	0.045443	0.99749
evm.TU.Chr15.1041	495.846	199.804	-1.3106	0.045459	0.99749	A-kinase anchor protein 12-like [Sander lucioperca]
evm.TU.Chr20.762	10.6342	0	-5.6802	0.045464	0.99749	uncharacterized protein LOC113744626 [Larimichthys crocea]
evm.TU.Chr17.501	2308.13	1238.62	-0.89773	0.045488	0.99749	protein tyrosine kinase 2 beta, b isoform X2 [Trematomus bernacchii]
XLOC_001072	272.104	1088.72	2.0007	0.045597	0.99749	interferon-induced GTP-binding protein Mx [Perca flavescens]
evm.TU.Chr19.706	1768.98	2689.05	0.60415	0.045788	0.99749	amyloid beta A4 precursor protein-binding family B member 1-interacting protein isoform X1 [Cyclopterus lumpus]
evm.TU.Chr2.267	48.4597	164.177	1.7601	0.045975	0.99749	cytochrome P450 1A1 [Sebastes schlegelii]
evm.TU.Chr5.1186	1383.56	1897.43	0.45559	0.046281	0.99749	WAP four-disulfide core domain protein 1 [Sander lucioperca]
XLOC_005217	0	23.3915	7.1712	0.046338	0.99749
evm.TU.Chr20.304	771.415	459.932	-0.74626	0.046345	0.99749	hypothetical protein PFLUV_G00162950 [Perca fluviatilis]
XLOC_034430	17.7371	119.456	2.7471	0.046477	0.99749	E3 ubiquitin-protein ligase TRIM31-like [Sander lucioperca]
evm.TU.Chr1.327	24.0496	61.0742	1.3409	0.046673	0.99749	Zinc metalloproteinase nas-4 [Collichthys lucidus]
evm.TU.Chr7.259	1374.77	743.858	-0.88594	0.046977	0.99749	NACHT, LRR and PYD domains-containing protein 12-like isoform X1 [Epinephelus lanceolatus]
evm.TU.Chr17.489	16336.6	13814.2	-0.24193	0.047105	0.99749
XLOC_051726	49.6325	3.65229	-3.7322	0.047112	0.99749
evm.TU.Chr11.324	26.9303	71.252	1.4034	0.047385	0.99749	hypothetical protein PFLUV_G00134270 [Perca fluviatilis]
evm.TU.Chr6.395	1276.53	1009.86	-0.33819	0.047433	0.99749
evm.TU.Chr1.335	146.671	287.484	0.97047	0.047467	0.99749
XLOC_028545	775.861	1728.62	1.1557	0.047516	0.99749	complement C1q-like protein 3 [Larimichthys crocea]
evm.TU.Chr22.571	1330.97	2748.85	1.0463	0.047549	0.99749	cellular retinoic acid-binding protein 2a [Cyclopterus lumpus]
XLOC_004785	89.4967	208.545	1.2213	0.0476	0.99749	caspase recruitment domain-containing protein 16 [Sparus aurata]
evm.TU.Chr12.138	115262	302452	1.3918	0.047653	0.99749	luteinizing hormone beta subunit [Sebastes schlegelii]
evm.TU.Chr19.334	26.6405	56.5604	1.0917	0.047786	0.99749	probable G-protein coupled receptor 141 isoform X2 [Cyclopterus lumpus]
evm.TU.Chr5.1360	1644.27	2901.08	0.81908	0.047862	0.99749	olfactomedin-4-like [Sander lucioperca]
evm.TU.Chr5.766	57.1983	21.744	-1.3915	0.047888	0.99749	Bloom syndrome protein isoform X1 [Cottoperca gobio]
XLOC_004430	1456.25	2172.33	0.57663	0.048011	0.99749
XLOC_028996	512.095	853.066	0.73675	0.04807	0.99749
evm.TU.Chr21.449	1223.75	981.981	-0.31696	0.048157	0.99749
XLOC_017786	0.258971	17.9533	5.8293	0.048218	0.99749
evm.TU.Chr21.123	142.863	249.145	0.80269	0.0483	0.99749	PCNA-interacting partner [Perca flavescens]
evm.TU.Chr20.83	306.324	539.233	0.81637	0.048304	0.99749	ras-related protein Rab-38-like [Seriola dumerili]
evm.TU.Chr1.268	101.257	253.634	1.3257	0.048404	0.99749	interleukin-1 beta-like [Anarrhichthys ocellatus]
evm.TU.Chr9.415	64.3388	13.6156	-2.2364	0.048423	0.99749	cilia- and flagella-associated protein 45 isoform X2 [Cottoperca gobio]
evm.TU.Chr13.148	5880.49	8822.67	0.58519	0.048511	0.99749	LOW QUALITY PROTEIN: partitioning defective 3 homolog B-like [Cottoperca gobio]
evm.TU.Chr12.1232	8.69677	97.5092	3.4881	0.048689	0.99749	PREDICTED: E3 ubiquitin-protein ligase UBR2 isoform X2 [Stegastes partitus]
evm.TU.Chr15.82	26.2147	0	-6.981	0.04871	0.99749
evm.TU.Chr1.557_evm.TU.Chr1.558	157568	190383	0.27292	0.048869	0.99749	ciliary neurotrophic factor receptor subunit alpha-like isoform X2 [Etheostoma spectabile]
evm.TU.Chr3.762	7496.86	9545.75	0.34854	0.048903	0.99749	acid ceramidase [Sander lucioperca]
evm.TU.Chr15.497	1102.13	1426.5	0.37192	0.049058	0.99749
evm.TU.Chr22.376	120.711	206.512	0.77397	0.049319	0.99749	C-X-C chemokine receptor type 3-like isoform X1 [Etheostoma spectabile]
evm.TU.Chr13.162	6.78044	95.0082	3.8088	0.049386	0.99749	protein Wnt-10a [Epinephelus lanceolatus]
evm.TU.Chr3.622	885.349	537.783	-0.71936	0.049717	0.99749	CXXC-type zinc finger protein 4 [Seriola dumerili]
evm.TU.Chr17.919	794.102	1284.8	0.69389	0.049885	0.99749

## Sheet: B_III vs B_I
transcript_id	B_III_readcount	B_II_readcount	log2FoldChange	pval	padj	annoataion
XLOC_045103	104.339	3681	5.144	7.9166e-32	2.1121e-27
XLOC_052151	706.513	0	-11.733	3.2256e-20	4.3028e-16
XLOC_036526	1378	0	-12.697	6.1385e-20	5.459e-16
XLOC_040464	0	2161.62	13.701	3.3813e-19	2.2553e-15	histone H2B 1.2-like [Trematomus bernacchii]
evm.TU.Chr13.681	420.279	0	-10.983	6.05e-16	2.7366e-12	hypothetical protein E3U43_016165 [Larimichthys crocea]
XLOC_017873	315.09	0	-10.568	6.1544e-16	2.7366e-12
evm.TU.Chr15.42	0	315.179	10.924	1.2825e-14	4.8879e-11	E3 ubiquitin-protein ligase HECTD1 isoform X3 [Cottoperca gobio]
evm.TU.Chr16.103	0	1237.38	12.897	2.8782e-14	9.5983e-11	ankyrin repeat and MYND domain-containing protein 2-like [Seriola dumerili]
evm.TU.Chr23.613	253.872	0	-10.257	1.6302e-13	4.8325e-10
XLOC_000499	527.845	0	-11.312	2.2883e-13	6.1049e-10
evm.TU.Chr6.439	206.262	0	-9.9568	4.8413e-13	1.1742e-09	LOW QUALITY PROTEIN: coiled-coil domain-containing protein 60 [Cottoperca gobio]
evm.TU.Chr7.617	266.328	0	-10.326	1.1226e-12	2.4959e-09	putative calmodulin-binding transcription activator 1-like [Scophthalmus maximus]
evm.TU.Chr4.50	0	123.194	9.5679	5.6833e-11	1.1663e-07	protein sel-1 homolog 3 [Sander lucioperca]
XLOC_033203	527.667	2632.57	2.3187	7.5116e-11	1.4314e-07
evm.TU.Chr14.155	0	130.159	9.647	2.8549e-09	5.0778e-06	immunoglobulin tau heavy chain, partial [Bovichtus diacanthus]
XLOC_045485	107.695	0	-9.0198	7.2226e-09	1.1622e-05
XLOC_004720	187.226	0	-9.8175	7.4054e-09	1.1622e-05
evm.TU.Chr4.1070	128.477	0	-9.2742	1.4102e-08	2.0901e-05
XLOC_043057	4781.59	17067.2	1.8355	2.2866e-08	3.2108e-05	interleukin 17N [Miichthys miiuy]
evm.TU.Chr1.2212	94.1839	0	-8.8253	2.7272e-08	3.6379e-05	hypothetical protein EPR50_G00042260 [Perca flavescens]
XLOC_013335	28426.6	1.09576e+06	5.2686	6.0862e-08	7.7321e-05	hypothetical protein [Acinetobacter baumannii]
evm.TU.Chr5.1238	36.3053	3020.93	6.3808	8.7127e-08	0.00010282
evm.TU.Chr6.1360	1160.73	2405.38	1.051	8.8642e-08	0.00010282
evm.TU.Chr12.634	0	29.2202	20.839	9.862e-08	0.00010524	polymeric immunoglobulin receptor-like [Perca flavescens]
XLOC_013701	0	29.2202	20.839	9.862e-08	0.00010524
XLOC_001269	0	28.4645	20.804	1.036e-07	0.0001063
evm.TU.ori_scaf1053un.1	275.617	0	-10.375	1.4665e-07	0.00014491	aryl hydrocarbon receptor-like [Epinephelus lanceolatus]
evm.TU.Chr2.1324	70.0189	0	-8.3975	1.7967e-07	0.00017119	receptor for retinol uptake stra6-like [Cottoperca gobio]
XLOC_014013	59.6786	0	-8.1672	3.3055e-07	0.00030409
evm.TU.Chr7.677	116.017	2987.74	4.6871	4.1487e-07	0.00036894	uncharacterized protein LOC117258179 isoform X2 [Epinephelus lanceolatus]
XLOC_015634	1522.22	3075.26	1.0147	4.5322e-07	0.00039005	PREDICTED: scavenger receptor cysteine-rich type 1 protein M130-like isoform X3 [Lates calcarifer]
evm.TU.Chr2.691_evm.TU.Chr2.689	1305.57	3254.49	1.3176	5.7938e-07	0.00048304	protein diaphanous homolog 3 isoform X4 [Sander lucioperca]
XLOC_015855	0	85.5966	9.0419	7.3075e-07	0.00059078
XLOC_023999	65.2034	0	-8.2953	8.6852e-07	0.00068151
evm.TU.Chr8.522_evm.TU.Chr8.523	2739.18	4837.31	0.82032	1.4354e-06	0.0010942
evm.TU.Chr1.398	357.634	1256.74	1.8129	2.1806e-06	0.001616	prosaposin-like [Perca flavescens]
XLOC_026095	62.8524	0	-8.243	2.6103e-06	0.0018822	WD repeat-containing protein 88-like [Sander lucioperca]
evm.TU.Chr14.1119	104.491	368.898	1.818	4.0862e-06	0.0028688	putative TRIO and F-actin-binding protein [Scophthalmus maximus]
XLOC_004500	821.39	1537.82	0.9053	5.3211e-06	0.00364
evm.TU.Chr20.271	0	55.3059	8.412	5.5092e-06	0.0036745	protein S100-P [Anabas testudineus]
evm.TU.Chr9.918	398.876	175.758	-1.1806	8.6548e-06	0.0056317	ATP-binding cassette sub-family G member 4-like [Cottoperca gobio]
evm.TU.Chr17.915	2830.79	5407.3	0.93381	9.1189e-06	0.0057925	ammonium transporter Rh type A [Etheostoma spectabile]
XLOC_047759	0	43.6546	8.0702	1.0195e-05	0.0063256
evm.TU.Chr6.364	45.6633	0	-7.7807	1.3222e-05	0.0080168	uncharacterized protein LOC115013113 isoform X2 [Cottoperca gobio]
evm.TU.Chr17.520	43.9631	0	-7.7264	1.4454e-05	0.0085694	visual system homeobox 2-like [Anarrhichthys ocellatus]
XLOC_017976	40.6634	0	-7.6141	2.1629e-05	0.012545
XLOC_005221	4741.11	658.526	-2.8477	3.5456e-05	0.019898	NACHT, LRR and PYD domains-containing protein 14-like [Sparus aurata]
evm.TU.Chr1.1809	9257.8	4651.46	-0.99281	3.6191e-05	0.019898	semaphorin-3D [Epinephelus lanceolatus]
XLOC_017805	242.845	2754.02	3.5034	3.6545e-05	0.019898
XLOC_038945	996.538	18.8967	-5.7205	4.1277e-05	0.022025	meprin A subunit beta-like isoform X2 [Epinephelus lanceolatus]
XLOC_028127	0	275.97	10.732	5.1386e-05	0.026881
XLOC_028107	0	312.585	10.911	6.2418e-05	0.032024
evm.TU.Chr16.529	44.0898	0	-7.73	7.4121e-05	0.037311	transmembrane protein 79 [Epinephelus lanceolatus]
evm.TU.Chr22.90	159.916	586.236	1.8746	7.6258e-05	0.037675
evm.TU.Chr4.958	119.776	383.036	1.6767	8.2176e-05	0.039861	interferon regulatory factor 4 [Epinephelus lanceolatus]
XLOC_007776	0	255.221	10.619	8.4261e-05	0.040143
XLOC_007406	0	266.878	10.684	9.8131e-05	0.045605
evm.TU.Chr3.661	404.933	947.335	1.2257	9.9144e-05	0.045605	vegetative cell wall protein gp1 [Pseudochaenichthys georgianus]
evm.TU.Chr5.839	228.252	89.7534	-1.3472	0.00010178	0.046024	LOW QUALITY PROTEIN: uncharacterized protein LOC115009143 [Cottoperca gobio]
XLOC_035966	1217.96	689.264	-0.81996	0.00010456	0.046493
evm.TU.Chr9.831	286.433	0	-10.43	0.00010642	0.046544	PREDICTED: somatostatin [Paralichthys olivaceus]
evm.TU.Chr1.1233	1742.13	4860.82	1.4803	0.00011341	0.0488	complement C1q subcomponent subunit C-like [Perca flavescens]
evm.TU.Chr7.1421	150.675	521.418	1.791	0.00012988	0.054595	serine/threonine-protein kinase pim-2-like [Labrus bergylta]
evm.TU.Chr6.168	369.19	4810.41	3.7037	0.00013097	0.054595	interleukin-8-like isoform X1 [Trematomus bernacchii]
evm.TU.Chr9.442	266638	111719	-1.255	0.00013496	0.054623
XLOC_028140	256.698	2.9739	-6.4614	0.00013513	0.054623
evm.TU.Chr1.1231	1411.14	4283.18	1.6018	0.00015176	0.060431	complement C1q subcomponent subunit B-like [Cottoperca gobio]
evm.TU.Chr6.1442	303.603	0	-10.514	0.00016598	0.064308	tachykinin receptor 1a [Epinephelus lanceolatus]
evm.TU.Chr8.923	281.149	633.879	1.1729	0.00016632	0.064308	annexin A5-like [Echeneis naucrates]
evm.TU.Chr8.1040	6891.18	9962	0.53158	0.00017955	0.068431	dedicator of cytokinesis protein 2 [Perca flavescens]
XLOC_026034	246.129	0	-10.212	0.00018597	0.069085
evm.TU.Chr19.922	300.509	1368.62	2.1866	0.00018644	0.069085	ras-responsive element-binding protein 1 isoform X3 [Sander lucioperca]
XLOC_028740	225.912	0	-10.088	0.00022486	0.082179	hypothetical protein EPR50_G00194400 [Perca flavescens]
evm.TU.Chr9.895	53.6623	0	-8.0151	0.00022802	0.082206	inner ear-specific collagen-like [Seriola lalandi dorsalis]
XLOC_020940	230.014	0	-10.114	0.00024561	0.0865
evm.TU.Chr18.782	386.318	1018.4	1.3981	0.00024641	0.0865	uncharacterized protein LOC116381541 [Anarrhichthys ocellatus]
evm.TU.Chr16.786	2978.77	5288.62	0.82812	0.00026113	0.090475	hypothetical protein PFLUV_G00154680 [Perca fluviatilis]
evm.TU.Chr14.1017	3851.1	2446.56	-0.655	0.00026802	0.091672	PREDICTED: nuclear factor interleukin-3-regulated protein-like [Lates calcarifer]
evm.TU.Chr5.475	947.312	1654.13	0.80385	0.00031331	0.10581	hypothetical protein PFLUV_G00100030 [Perca fluviatilis]
evm.TU.Chr16.74	1054.65	2400.65	1.1866	0.00032491	0.10835	adseverin [Anarrhichthys ocellatus]
evm.TU.Chr16.48	0	224.287	10.433	0.00033708	0.11102	transcriptional repressor p66-beta [Epinephelus lanceolatus]
evm.TU.Chr21.958	0	31.9865	7.6211	0.00034612	0.11261	hypothetical protein PFLUV_G00268560 [Perca fluviatilis]
evm.TU.Chr12.695	31.2067	0	-7.2328	0.00035038	0.11262	hypothetical protein FQN60_014893 [Etheostoma spectabile]
evm.TU.Chr1.1232	1939.99	5790.03	1.5775	0.00035647	0.11322	hypothetical protein PFLUV_G00038640 [Perca fluviatilis]
evm.TU.Chr4.1164	193.481	0	-9.8643	0.00036587	0.11484	inactive N-acetylated-alpha-linked acidic dipeptidase-like protein 2 [Epinephelus lanceolatus]
evm.TU.Chr7.1219	2147.38	5161.52	1.2651	0.00038395	0.11911	5-aminolevulinate synthase, erythroid-specific, mitochondrial [Anarrhichthys ocellatus]
evm.TU.Chr17.1097	184.168	0	-9.7932	0.00040218	0.12333	BTB/POZ domain-containing protein 9 [Collichthys lucidus]
evm.TU.Chr1.1552	231.003	629.069	1.4462	0.0004185	0.12495	tubulin beta chain-like [Sander lucioperca]
evm.TU.Chr7.1379	0	158.088	9.9283	0.00041911	0.12495	putative cyclin-dependent kinase 20 [Scophthalmus maximus]
evm.TU.Chr15.44	365.338	64.484	-2.4984	0.00042152	0.12495
XLOC_004427	182.005	0	-9.7761	0.00042874	0.1257
evm.TU.Chr15.361	2842.25	0	-13.741	0.00043614	0.12648
evm.TU.Chr18.975	60539.7	180907	1.5793	0.00049564	0.14132
evm.TU.Chr21.122	3314.54	1705.72	-0.95875	0.00049791	0.14132	pro-MCH 1-like [Cottoperca gobio]
evm.TU.ori_scaf1251un.2	32.1044	0	-7.272	0.00051351	0.14296	M-protein, striated muscle-like isoform X2 [Sander lucioperca]
evm.TU.Chr11.88	34.1766	0	-7.363	0.00051441	0.14296	palmdelphin-like isoform X1 [Epinephelus lanceolatus]
evm.TU.Chr17.1086	10022.9	21281	1.0862	0.0005228	0.14379	androgen-induced gene 1 protein [Sparus aurata]
evm.TU.Chr6.1132	255.294	52.55	-2.2812	0.00053405	0.14539	hypothetical protein PFLUV_G00070910 [Perca fluviatilis]
evm.TU.Chr18.333	879.217	1562.43	0.82978	0.00054732	0.14749	LOW QUALITY PROTEIN: collagen alpha-1(I) chain-like [Sander lucioperca]
evm.TU.Chr9.384	0	130.818	9.6549	0.00056651	0.15114	leucine-, glutamate- and lysine-rich protein 1 isoform X2 [Anarrhichthys ocellatus]
evm.TU.Chr18.75	50.0283	653.627	3.7088	0.00057843	0.15218	microfibril-associated glycoprotein 4-like [Oreochromis aureus]
evm.TU.Chr4.1389	43.1678	0	-7.7012	0.00058183	0.15218	PREDICTED: LOW QUALITY PROTEIN: microtubule-associated protein 1B-like [Lates calcarifer]
evm.TU.Chr4.326_evm.TU.Chr4.327	0	31.7841	7.6125	0.0006437	0.16621	ceruloplasmin-like [Sander lucioperca]
evm.TU.Chr1.801	436.049	912.679	1.0657	0.0006479	0.16621	hypothetical protein FQN60_008433, partial [Etheostoma spectabile]
evm.TU.Chr8.81	15.6293	103.065	2.7225	0.00067869	0.17136	proteinase-activated receptor 4 isoform X1 [Cyclopterus lumpus]
evm.TU.Chr18.976	20831.8	48050.6	1.2058	0.00068527	0.17136	hemoglobin subunit beta-1-like [Sphaeramia orbicularis]
evm.TU.Chr16.797	4766.4	7730.17	0.69755	0.00069095	0.17136	hypothetical protein PFLUV_G00154560 [Perca fluviatilis]
XLOC_051359	0	139.528	9.7477	0.0006937	0.17136
XLOC_033582	4.811	78.3879	4.0338	0.0007073	0.17282
XLOC_036509	3.62494	85.5154	4.5473	0.00071256	0.17282
XLOC_024626	173.827	0	-9.7098	0.00073317	0.17528
XLOC_029004	679.891	1844.86	1.4402	0.00073585	0.17528	eukaryotic translation initiation factor 4E type 2-like [Cottoperca gobio]
XLOC_005544	5.51191	105.986	4.255	0.0007452	0.17594
evm.TU.Chr18.1185	300.904	588.294	0.96596	0.00083241	0.19481	coiled-coil domain-containing protein 57-like isoform X1 [Monopterus albus]
evm.TU.Chr3.332	4246.57	5857.14	0.46385	0.00085796	0.19904	Phospholipid phosphatase 3 [Collichthys lucidus]
XLOC_013527	0	113.121	9.4452	0.00090678	0.20855
XLOC_033584	162.31	0	-9.6111	0.00093931	0.21419
evm.TU.Chr20.594	3574.78	5550.16	0.63471	0.00094743	0.21421	collagen alpha-6(IV) chain isoform X3 [Epinephelus lanceolatus]
evm.TU.Chr18.74	1236.05	4863.58	1.9761	0.00099715	0.22355	microfibril-associated glycoprotein 4-like [Sander lucioperca]
evm.TU.Chr3.383	2544.62	1315.11	-0.95203	0.0010168	0.22605	nuclear factor interleukin-3-regulated protein-like [Anarrhichthys ocellatus]
evm.TU.Chr10.1141	0	20.5336	6.9826	0.0010402	0.22936	uncharacterized protein LOC116397357 [Anarrhichthys ocellatus]
evm.TU.Chr21.259	1094.78	1847.99	0.75515	0.0010548	0.22985	lumican [Myripristis murdjan]
evm.TU.Chr8.291	291.886	96.458	-1.5998	0.0010597	0.22985	phosphoethanolamine N-methyltransferase 3-like isoform X1 [Perca flavescens]
evm.TU.Chr2.1285	24.2375	0	-6.8667	0.0010949	0.23541	mucin-5AC-like [Seriola lalandi dorsalis]
XLOC_028949	1020.17	1633.61	0.67948	0.001103	0.23541	NLR family CARD domain-containing protein 3-like [Sander lucioperca]
evm.TU.Chr11.184	1771.13	995.294	-0.83114	0.0011222	0.23633	epimerase family protein SDR39U1 [Cyclopterus lumpus]
XLOC_018381	0	1099.28	12.726	0.001125	0.23633
evm.TU.Chr13.852	0	134.821	9.698	0.0011697	0.24235	anterior gradient protein 3-like isoform X2 [Sander lucioperca]
evm.TU.Chr13.1171	4175.49	2845.72	-0.55275	0.0011718	0.24235	cytochrome P450 isoform X2 [Epinephelus lanceolatus]
XLOC_018379	1023.91	4182.97	2.0303	0.0011892	0.24405
evm.TU.Chr14.1385	23.961	0	-6.8515	0.0012746	0.25957	sodium- and chloride-dependent betaine transporter-like [Cottoperca gobio]
evm.TU.Chr11.152	314.97	800.949	1.3465	0.0012926	0.26125	uncharacterized protein LOC117271649 [Epinephelus lanceolatus]
XLOC_017880	3.4018	67.3427	4.2985	0.0013658	0.27397
evm.TU.fra_scaf69un.1	7188.5	14701.6	1.0322	0.0013872	0.2745	MHC class II antigen [Epinephelus coioides]
evm.TU.Chr3.958	976.938	1471.75	0.59049	0.0013921	0.2745	hypothetical protein PFLUV_G00001310 [Perca fluviatilis]
evm.TU.Chr14.777	0	99.6653	9.2627	0.0013993	0.2745
evm.TU.Chr23.19	22.1073	0	-6.7353	0.0014432	0.27782	PREDICTED: atypical chemokine receptor 3 [Lates calcarifer]
XLOC_052103	194.126	397.336	1.0332	0.0014443	0.27782
XLOC_018483	2283.91	3207.46	0.49003	0.0014686	0.27782	LOW QUALITY PROTEIN: uncharacterized protein LOC116683936, partial [Etheostoma spectabile]
evm.TU.Chr8.458	2074.23	3053.76	0.55836	0.0014779	0.27782
evm.TU.Chr22.244	12907.6	18649.7	0.53091	0.0014915	0.27782	cathepsin K [Sebastes schlegelii]
XLOC_035797	1060.99	545.239	-0.95892	0.0014956	0.27782
XLOC_034595	4.69601	48.2637	3.3672	0.0014964	0.27782
XLOC_004496	487.493	895.716	0.8768	0.0015089	0.27782
evm.TU.Chr11.332	17742	22405.6	0.33665	0.00151	0.27782	LOW QUALITY PROTEIN: collectin-12-like [Epinephelus lanceolatus]
evm.TU.Chr9.568	3347.87	2042.51	-0.71291	0.0015791	0.28856	period circadian protein homolog 2-like isoform X1 [Sphaeramia orbicularis]
XLOC_013811	0	825.003	12.311	0.0016259	0.29508
evm.TU.Chr6.1142	691.749	1259.44	0.86453	0.0016496	0.29736	RILP-like protein 2 [Seriola dumerili]
evm.TU.Chr23.392	8306.18	4714.54	-0.81707	0.0017654	0.31611
XLOC_028707	146.322	0	-9.4615	0.0017891	0.31821	P-selectin glycoprotein ligand 1-like [Gymnodraco acuticeps]
evm.TU.Chr7.905	1342.11	2445.09	0.86584	0.0018258	0.32258	nuclear receptor subfamily 1 group D member 1-like [Anarrhichthys ocellatus]
XLOC_018566	22.1066	276.683	3.648	0.0018841	0.32881	immunoglobulin light chain, partial [Siniperca chuatsi]
XLOC_038948	114.204	0	-9.1037	0.0018936	0.32881	uncharacterized protein LOC115790486 [Archocentrus centrarchus]
XLOC_028937	123.387	0	-9.2153	0.001898	0.32881
XLOC_020664	107.171	0	-9.012	0.0019651	0.33824
XLOC_044740	0	705.655	12.086	0.001978	0.33828
evm.TU.ori_scaf387un.3	0	688.4	12.05	0.0020398	0.34662	collagen alpha-1(XVIII) chain-like isoform X5 [Anarrhichthys ocellatus]
evm.TU.Chr4.1395	111.259	0	-9.0662	0.0021195	0.35466	PREDICTED: LOW QUALITY PROTEIN: microtubule-associated protein 1B-like [Lates calcarifer]
evm.TU.Chr24.269	2000.21	1176.64	-0.76536	0.0021271	0.35466	PREDICTED: serine/threonine-protein kinase Nek11-like isoform X1 [Lates calcarifer]
evm.TU.Chr8.1139	3176.09	2123.28	-0.58136	0.002133	0.35466	hypothetical protein PFLUV_G00117400 [Perca fluviatilis]
XLOC_006879	29.9301	0	-7.173	0.0021403	0.35466
evm.TU.Chr16.1216	116.221	0	-9.1292	0.0021729	0.35784	plectin-like isoform X6 [Etheostoma spectabile]
XLOC_044561	0	86.547	9.0586	0.0023516	0.38489	IQ motif and SEC7 domain-containing protein 1 isoform X5 [Pseudochaenichthys georgianus]
XLOC_022971	418.548	221.355	-0.91691	0.0023902	0.38883
evm.TU.Chr12.668	1403.44	2196.41	0.64588	0.0024836	0.39703
evm.TU.Chr17.1133	101.325	0	-8.931	0.0024948	0.39703	hypothetical protein EPR50_G00191250 [Perca flavescens]
evm.TU.Chr5.767	3989.95	7577.85	0.9254	0.002496	0.39703
XLOC_000847	6739.62	10338.3	0.61728	0.0025009	0.39703
evm.TU.Chr5.1399	122.601	49.1846	-1.318	0.0025172	0.39703
XLOC_038947	739.08	0	-11.798	0.0025299	0.39703
evm.TU.Chr9.475	239.849	664.772	1.4714	0.0025891	0.40394	P2X purinoceptor 5-like isoform X1 [Sander lucioperca]
evm.TU.Chr12.159	255.262	706.512	1.468	0.0026427	0.40796	hypothetical protein F7725_023569 [Dissostichus mawsoni]
XLOC_023109	212.038	402.265	0.92386	0.0026454	0.40796
XLOC_004479	0	554.398	11.738	0.002661	0.408
evm.TU.Chr11.542	8526.2	5657.46	-0.59195	0.0026875	0.40972	period circadian protein homolog 2 isoform X3 [Larimichthys crocea]
evm.TU.Chr24.522	1414.86	2375.39	0.74706	0.0027198	0.41048	sialoadhesin-like [Perca flavescens]
evm.TU.Chr3.424	245.342	577.019	1.2352	0.0027233	0.41048	Fc receptor-like protein 3 [Anarrhichthys ocellatus]
evm.TU.Chr22.488	2659.88	4032.6	0.60024	0.0027534	0.41268	microfibrillar-associated protein 2 [Epinephelus lanceolatus]
evm.TU.Chr8.1140	6798.13	9108.9	0.42218	0.0028352	0.42103	uncharacterized protein KIAA1211-like isoform X2 [Sander lucioperca]
evm.TU.Chr10.585	41.6686	182.881	2.1343	0.0028407	0.42103
evm.TU.Chr5.319	3429.2	4409.04	0.36235	0.0028682	0.42277	caveolin-1 [Anarrhichthys ocellatus]
XLOC_033206	0	517.781	11.639	0.0028904	0.42341
evm.TU.Chr10.46	1173.43	1916.76	0.70762	0.0029043	0.42341	pigment epithelium-derived factor [Anarrhichthys ocellatus]
evm.TU.Chr22.193	96.2009	0	-8.8564	0.0030441	0.44131	protein PTHB1-like [Cottoperca gobio]
evm.TU.Chr15.1058	191.226	319.906	0.74351	0.0030601	0.44131	structural maintenance of chromosomes protein 6-like isoform X2 [Anarrhichthys ocellatus]
XLOC_016571	7.99521	365.541	5.5225	0.0031668	0.4541
XLOC_028685	832.52	1677.51	1.0113	0.0031829	0.4541
evm.TU.Chr1.1614	362.935	815.468	1.1678	0.0032606	0.46271	Nuclear factor of activated T-cells, cytoplasmic 2 [Larimichthys crocea]
evm.TU.Chr1.69	623.687	254.993	-1.29	0.0033162	0.46803	leukemia inhibitory factor receptor-like isoform X1 [Sander lucioperca]
evm.TU.Chr16.353	241.689	78.0397	-1.6351	0.0033396	0.46803	O(6)-methylguanine-induced apoptosis 2 isoform X2 [Sander lucioperca]
evm.TU.Chr11.420	87.8869	0	-8.7259	0.0033507	0.46803	protein Wnt-3a isoform X1 [Amphiprion ocellaris]
XLOC_007130	108.846	0	-9.0346	0.003372	0.46855
evm.TU.Chr21.317	18.8162	0	-6.5029	0.003395	0.46931
evm.TU.Chr11.670	569.486	0	-11.422	0.0034616	0.47604	E3 ubiquitin-protein ligase RNF220-like isoform X1 [Parambassis ranga]
evm.TU.Chr15.1220	0	17.2357	6.7292	0.0035406	0.48441
XLOC_018464	97.5489	357.704	1.8756	0.0035871	0.48585	hypothetical protein EPR50_G00145270 [Perca flavescens]
XLOC_007830	86.4025	0	-8.7014	0.0035876	0.48585
evm.TU.Chr16.143	697.999	1499.66	1.1032	0.0036329	0.48951
evm.TU.Chr6.129	9.53403	127.823	3.7534	0.003652	0.48961	complement C5 isoform X1 [Cyclopterus lumpus]
XLOC_041139	265.122	464.043	0.80796	0.0036812	0.49012	E3 ubiquitin-protein ligase TRIM21-like [Epinephelus lanceolatus]
evm.TU.Chr20.707	0	73.1248	8.8152	0.0037048	0.49012	tyrosine-protein kinase TXK isoform X1 [Epinephelus lanceolatus]
XLOC_009951	0	23.0559	7.1486	0.003711	0.49012
XLOC_038953	350.79	2205.34	2.6525	0.0037517	0.49306
evm.TU.Chr10.975	0	71.2446	8.778	0.0038467	0.49881
evm.TU.Chr5.1119	71.6923	339.761	2.2431	0.0038564	0.49881	uncharacterized protein LOC117371894 [Periophthalmus magnuspinnatus]
evm.TU.Chr7.1015	81.2972	0	-8.6136	0.0039034	0.49881	hypothetical protein DNTS_017904 [Danionella translucida]
XLOC_018570	442.638	2040.12	2.2049	0.0039155	0.49881
evm.TU.Chr6.1018	240.407	483.631	1.0071	0.0039382	0.49881	complement component C7-like [Perca flavescens]
XLOC_018291	832.038	5612.94	2.7539	0.0039414	0.49881
XLOC_033187	974.236	519.335	-0.90763	0.0039419	0.49881	protein NLRC3-like isoform X1 [Larimichthys crocea]
evm.TU.Chr1.2283	74.8618	6.56281	-3.5082	0.003945	0.49881	proton channel OTOP1 [Anarrhichthys ocellatus]
evm.TU.Chr14.1507	0	71.838	8.7906	0.0040043	0.5031	guanine nucleotide-binding protein G(I)/G(S)/G(O) subunit gamma-5 [Fundulus heteroclitus]
XLOC_007307	3996.54	6490.08	0.69944	0.0040167	0.5031	transferrin receptor protein 1-like isoform X2 [Sander lucioperca]
evm.TU.Chr18.1161	1629.74	508.919	-1.6787	0.0040565	0.50572	dynein heavy chain 9, axonemal [Sparus aurata]
XLOC_004783	393.207	22.1993	-4.1412	0.0041094	0.50993
evm.TU.Chr6.1477	3134.53	2168.36	-0.53188	0.0042874	0.52955	serrate RNA effector molecule homolog isoform X1 [Epinephelus lanceolatus]
XLOC_035305	41.7734	252.256	2.5974	0.0043073	0.52956
evm.TU.Chr9.299	1243.41	1629.75	0.39056	0.0044269	0.53708	putative N-acetylated-alpha-linked acidic dipeptidase [Sander lucioperca]
evm.TU.Chr1.411	406.084	1337.89	1.7205	0.0044328	0.53708	cytosolic purine 5'-nucleotidase-like [Perca flavescens]
evm.TU.Chr6.1059	78.049	217.459	1.4769	0.0044369	0.53708	PREDICTED: protamine-like protein [Lates calcarifer]
evm.TU.Chr15.181	4758.52	3253.74	-0.54818	0.004449	0.53708	ribokinase isoform X1 [Cyclopterus lumpus]
evm.TU.Chr4.687	714.406	361.83	-0.9818	0.0045165	0.5416	fibroblast growth factor 22 [Sparus aurata]
evm.TU.Chr6.1464	9090.13	6842.61	-0.40973	0.0045271	0.5416
evm.TU.Chr3.87	2377.09	3096.62	0.38139	0.0046079	0.54882	PREDICTED: LOW QUALITY PROTEIN: ras and Rab interactor 2-like, partial [Lates calcarifer]
XLOC_008126	97.9117	616.202	2.6546	0.0046698	0.55371
XLOC_030580	5.95253	60.4807	3.3372	0.0049269	0.58116	ankyrin repeat domain-containing protein 16 [Sander lucioperca]
evm.TU.Chr12.1038	1828.54	2940.21	0.68505	0.0049448	0.58116	DNA-binding protein Ikaros isoform X2 [Sparus aurata]
XLOC_024214	73.7952	0	-8.4739	0.0050386	0.58959
evm.TU.Chr8.816	410.446	0	-10.949	0.0050709	0.59077	ecto-NOX disulfide-thiol exchanger 2-like isoform X2 [Anarrhichthys ocellatus]
evm.TU.Chr10.751	0	71.4529	8.7818	0.0051537	0.59664	immunoglobulin superfamily member 5 isoform X1 [Anarrhichthys ocellatus]
evm.TU.Chr6.492	22.8329	0	-6.7815	0.005166	0.59664
evm.TU.Chr3.1517	193.437	14.4997	-3.7396	0.0052723	0.60629	son of sevenless homolog 1-like [Cyclopterus lumpus]
evm.TU.Chr10.800	1855.66	3219.58	0.79515	0.0053668	0.61451	Procollagen C-endopeptidase enhancer 2 precursor [Anoplopoma fimbria]
evm.TU.Chr8.601	6669.74	4810.46	-0.47155	0.0054739	0.62073	LON peptidase N-terminal domain and RING finger protein 1 [Epinephelus lanceolatus]
evm.TU.Chr6.440	229.652	98.4865	-1.2177	0.0054769	0.62073	coiled-coil domain-containing protein 60 isoform X2 [Sander lucioperca]
evm.TU.Chr12.341	69080.3	112578	0.70458	0.0055646	0.62073	hypothetical protein [Acinetobacter baumannii]
evm.TU.Chr6.187	11896.6	17486.3	0.55562	0.0055676	0.62073	anthrax toxin receptor 2 [Perca flavescens]
XLOC_045588	130.829	4.26101	-4.909	0.0055931	0.62073
evm.TU.Chr7.1322	63.4027	170.068	1.4233	0.0055952	0.62073	nuclear receptor subfamily 4 group A member 1-like [Perca flavescens]
evm.TU.Chr11.427	1465.47	1137.27	-0.36561	0.0056481	0.62073	hypothetical protein PFLUV_G00135140 [Perca fluviatilis]
XLOC_000599	2950.9	3918.78	0.40927	0.0056523	0.62073
XLOC_018384	371.208	0	-10.804	0.0056857	0.62073
evm.TU.Chr8.808	1170.85	2112.7	0.85143	0.0057072	0.62073	tyrosine-protein kinase BTK [Trematomus bernacchii]
evm.TU.Chr12.1052	884.588	1196.91	0.43589	0.005722	0.62073	kynurenine 3-monooxygenase [Sander lucioperca]
evm.TU.Chr18.64	1513.31	1027.27	-0.55937	0.0057535	0.62073	syntaxin-binding protein 4 [Parambassis ranga]
XLOC_023918	1084.65	1783.05	0.71722	0.0057747	0.62073	NACHT, LRR and PYD domains-containing protein 12-like isoform X1 [Anabas testudineus]
XLOC_005550	372.958	1293.69	1.7953	0.0057865	0.62073	hypothetical protein EYF80_057075 [Liparis tanakae]
evm.TU.Chr3.1152	3.69095	48.0023	3.7109	0.0058148	0.62073	uncharacterized protein LOC116040486 [Sander lucioperca]
XLOC_036280	363.182	0	-10.773	0.005828	0.62073
XLOC_001953	69.5523	0	-8.3885	0.005853	0.62073
XLOC_035521	1433.66	3086.88	1.1065	0.0058679	0.62073
evm.TU.Chr20.735	1038.57	672.919	-0.62619	0.005881	0.62073	tetratricopeptide repeat protein 29 isoform X1 [Sander lucioperca]
evm.TU.Chr4.959	0	68.0172	8.711	0.0058865	0.62073	dual specificity protein phosphatase 22 isoform X2 [Sander lucioperca]
evm.TU.Chr1.316	0	58.1711	8.4858	0.0059639	0.62334
XLOC_017792	100.321	231.612	1.2084	0.0059692	0.62334	hypothetical protein PFLUV_G00161580 [Perca fluviatilis]
evm.TU.Chr1.1006	2261.45	1406.4	-0.68452	0.0059813	0.62334	trimeric intracellular cation channel type B [Sander lucioperca]
evm.TU.Chr12.533	10534	13421.7	0.34944	0.0060593	0.62901	secreted frizzled-related protein 5 [Perca flavescens]
evm.TU.Chr19.600	2664.03	4174.05	0.64812	0.0061943	0.63718	macrophage mannose receptor 1 [Sander lucioperca]
evm.TU.Chr3.476	115.795	241.159	1.0575	0.0062975	0.63718	Kv channel-interacting protein 2-like [Cottoperca gobio]
evm.TU.Chr1.2042	2671	3823.51	0.51783	0.0063026	0.63718
XLOC_004835	43.0698	137.657	1.6812	0.0063074	0.63718	hypothetical protein EXN66_Car019604 [Channa argus]
evm.TU.Chr24.472	1493.92	761.263	-0.97211	0.0063143	0.63718	microtubule-actin cross-linking factor 1, isoforms 1/2/3/5-like [Mastacembelus armatus]
evm.TU.Chr17.584	401.832	988.663	1.2982	0.0063193	0.63718	methyltransferase-like protein 24 [Anarrhichthys ocellatus]
evm.TU.Chr12.858	81.2855	26.5534	-1.606	0.006327	0.63718	plasminogen activator, urokinase a [Cyclopterus lumpus]
XLOC_051989	68.9577	0	-8.3761	0.0063363	0.63718
evm.TU.Chr19.698	4899.72	3606.92	-0.4421	0.0063529	0.63718	hypothetical protein EPR50_G00226340 [Perca flavescens]
evm.TU.Chr5.558	24.5392	0.913074	-4.6229	0.0064136	0.63905	LOW QUALITY PROTEIN: phosphatidylinositol 4-phosphate 3-kinase C2 domain-containing subunit gamma-like [Sander lucioperca]
evm.TU.Chr15.928	41.4767	7.52991	-2.4528	0.0064195	0.63905	growth hormone secretagogue receptor a [Epinephelus lanceolatus]
evm.TU.Chr8.939	6.98711	41.2689	2.5685	0.006585	0.65309
evm.TU.Chr4.1272	2577.2	4170.73	0.69458	0.0066484	0.65694
evm.TU.Chr11.182	1408.63	940.213	-0.58261	0.0066753	0.65716	poly [ADP-ribose]
evm.TU.Chr17.1059	1708.65	2719.83	0.67067	0.0067279	0.6599	homeobox protein Nkx-2.4-like isoform X2 [Sander lucioperca]
evm.TU.Chr19.737	392.048	595.527	0.60318	0.006753	0.65994	PREDICTED: mitogen-activated protein kinase kinase kinase 15 [Lates calcarifer]
evm.TU.Chr21.308	3355.17	2665.65	-0.33154	0.0068287	0.6649	hypothetical protein PFLUV_G00264220 [Perca fluviatilis]
evm.TU.Chr11.882	7369.46	5314.88	-0.47158	0.0069235	0.67168	Nuclear receptor ROR-beta [Collichthys lucidus]
XLOC_028116	935.808	1850.47	0.9831	0.0071141	0.68767
evm.TU.Chr7.718	35073.5	26062.2	-0.42843	0.0072531	0.69858	helicase ARIP4-like isoform X1 [Epinephelus lanceolatus]
XLOC_028299	38.6986	268.527	2.7961	0.0072886	0.699	gastrula zinc finger protein XlCGF57.1-like isoform X4 [Sander lucioperca]
evm.TU.Chr16.487	74.5743	23.8495	-1.6476	0.0073099	0.699	small conductance calcium-activated potassium channel protein 1-like [Epinephelus lanceolatus]
XLOC_004695	275.878	462.899	0.74483	0.0073592	0.7012	uncharacterized protein LOC116064935 [Sander lucioperca]
evm.TU.Chr4.178	2302.15	3279.1	0.51013	0.0074447	0.70439	arrestin domain-containing protein 2 isoform X1 [Epinephelus lanceolatus]
evm.TU.Chr3.578	18.0485	0	-6.4408	0.0075083	0.70439	transcription initiation factor TFIID subunit 11-like isoform X5 [Sander lucioperca]
evm.TU.Chr16.754	2167.18	3822.98	0.81882	0.0075523	0.70439	SRC-like-adapter [Anoplopoma fimbria]
XLOC_046917	0	63.3102	8.6075	0.0075576	0.70439
evm.TU.Chr4.477	17.4219	0	-6.3905	0.0075717	0.70439	L-selectin [Anarrhichthys ocellatus]
XLOC_016740	11056.1	314.446	-5.136	0.0075803	0.70439	tectonin beta-propeller repeat-containing protein 2 isoform X2 [Sparus aurata]
evm.TU.Chr5.83	15.1164	0	-6.1866	0.0076124	0.70439
XLOC_026443	727.178	1089.11	0.58277	0.0076175	0.70439	usherin-like [Anarrhichthys ocellatus]
XLOC_044715	109.362	9.73561	-3.49	0.0076303	0.70439
evm.TU.Chr15.837	114.669	48.1761	-1.2552	0.0076747	0.70604
evm.TU.Chr16.39	1523.9	2402.2	0.65642	0.0077253	0.70624
evm.TU.Chr2.543	65.5071	0	-8.3017	0.0077374	0.70624	serine/threonine-protein kinase 33 isoform X2 [Perca flavescens]
evm.TU.Chr20.46	465.594	870.28	0.90218	0.0077563	0.70624	calsequestrin-1b isoform X2 [Epinephelus lanceolatus]
evm.TU.Chr13.477	603.901	1166.18	0.94904	0.0078343	0.71092	kelch-like protein 6 isoform X1 [Cynoglossus semilaevis]
XLOC_000541	71.744	506.604	2.8205	0.0080441	0.72749	cytochrome P450 2K1-like [Myripristis murdjan]
evm.TU.Chr1.482	65.3421	0	-8.2985	0.0081975	0.73479
evm.TU.Chr5.419	1626.78	2113.75	0.37807	0.0082042	0.73479	inactive serine protease PAMR1 isoform X1 [Sander lucioperca]
XLOC_033581	33.4754	136.958	2.0336	0.0082319	0.73479	stonustoxin subunit alpha-like [Sander lucioperca]
evm.TU.Chr14.1495	5134.81	1857.47	-1.4669	0.008235	0.73479	nuclear factor I/Xb isoform X6 [Cyclopterus lumpus]
XLOC_045473	837.162	29.8271	-4.8063	0.0083285	0.74065
XLOC_028748	20.5678	100.515	2.2898	0.0083772	0.74251
evm.TU.Chr9.222	9230.07	7539.46	-0.29196	0.0084801	0.74914	hypothetical protein PFLUV_G00021890 [Perca fluviatilis]
evm.TU.Chr10.926	1795.18	2445.51	0.44612	0.0088211	0.77221	multidrug and toxin extrusion protein 1-like [Epinephelus lanceolatus]
XLOC_044987	385.816	753.298	0.96564	0.0088386	0.77221
evm.TU.Chr23.558	980.596	1695.69	0.79021	0.0088505	0.77221	protein-tyrosine kinase 2-beta-like [Epinephelus lanceolatus]
evm.TU.Chr14.61	188.919	356.332	0.91585	0.008857	0.77221
XLOC_016064	62.6228	0	-8.2366	0.0089109	0.77437
evm.TU.Chr7.1041	196.091	8.52202	-4.5069	0.0091571	0.79319	opsin 7, group member b [Epinephelus lanceolatus]
XLOC_044739	5187.61	3849.09	-0.43084	0.0092121	0.79537	tumor necrosis factor receptor superfamily member 14-like [Sander lucioperca]
evm.TU.Chr9.529	699.595	1143.18	0.70903	0.0093366	0.79857	complement C2-like [Anarrhichthys ocellatus]
evm.TU.Chr22.36	344.099	736.242	1.097	0.0093416	0.79857	high affinity nerve growth factor receptor [Anarrhichthys ocellatus]
evm.TU.Chr20.385_evm.TU.Chr20.386	84.822	182.929	1.1092	0.0093447	0.79857	asialoglycoprotein receptor 1-like isoform X1 [Sparus aurata]
evm.TU.Chr7.221	0	48.6991	8.2293	0.0093689	0.79857	scavenger receptor cysteine-rich type 1 protein M130-like [Sander lucioperca]
evm.TU.Chr22.259	3000.55	2132.78	-0.49217	0.0094527	0.80315	protein FAM110B [Cyclopterus lumpus]
XLOC_051448	55.6966	143.811	1.3662	0.0095439	0.80826	NACHT, LRR and PYD domains-containing protein 1-like [Epinephelus lanceolatus]
evm.TU.Chr21.144	4230.77	6155.65	0.54091	0.0095761	0.80826	FYVE, RhoGEF and PH domain-containing protein 6 [Epinephelus lanceolatus]
evm.TU.Chr20.433	41721	67345.4	0.6908	0.0096037	0.80826	MHC class II antigen beta chain [Miichthys miiuy]
evm.TU.Chr17.435	2380.45	1806.44	-0.39796	0.0096481	0.80873	phosphatidate phosphatase LPIN1 isoform X1 [Anarrhichthys ocellatus]
evm.TU.Chr16.123	589.889	1831.15	1.6342	0.00967	0.80873	TAP binding protein (tapasin), tandem duplicate 1 [Epinephelus lanceolatus]
XLOC_014366	102.576	267.507	1.3841	0.0097018	0.80885	Protachykinin Gamma-preprotachykinin [Collichthys lucidus]
XLOC_031401	57.3965	0	-8.1111	0.0098061	0.81381
evm.TU.Chr24.331	13738.4	7300.65	-0.91208	0.0098222	0.81381	cytosolic non-specific dipeptidase [Cyclopterus lumpus]
evm.TU.Chr6.659	186.857	367.084	0.97374	0.0098718	0.81539	AT-rich interactive domain-containing protein 5A-like isoform X1 [Anarrhichthys ocellatus]
XLOC_051529	169.679	425.354	1.3257	0.0099079	0.81555
evm.TU.Chr9.480	461.587	251.09	-0.87775	0.0099349	0.81555	CLOCK-interacting pacemaker-like isoform X2 [Sander lucioperca]
evm.TU.Chr13.389	28.804	5.70377	-2.3445	0.010129	0.82873	cell surface A33 antigen [Anarrhichthys ocellatus]
evm.TU.Chr9.1043	149.495	322.402	1.1109	0.010171	0.82873	galactose-3-O-sulfotransferase 2-like [Sander lucioperca]
evm.TU.Chr13.126	11538	16247.9	0.49385	0.010189	0.82873	plastin-2 [Parambassis ranga]
evm.TU.Chr6.643	81.9983	174.924	1.0915	0.010239	0.82889	beta-1 adrenergic receptor-like [Anarrhichthys ocellatus]
XLOC_042852	14.0039	0	-6.0762	0.01029	0.82889
evm.TU.Chr15.966	1383.45	2878.85	1.0572	0.01033	0.82889	TLE family member 5-like [Epinephelus lanceolatus]
evm.TU.Chr8.962	7762.48	17917.2	1.2067	0.010344	0.82889	EF-hand domain-containing protein [Acinetobacter baumannii]
XLOC_011799	2657.75	4117.95	0.63181	0.010352	0.82889	UDP-glucuronosyltransferase 1-1 [Seriola dumerili]
XLOC_000955	264.634	814.668	1.6224	0.010377	0.82889	hypothetical protein PFLUV_G00043090 [Perca fluviatilis]
evm.TU.Chr20.8_evm.TU.Chr20.9	38.7375	190.676	2.2969	0.010721	0.85384	GTPase IMAP family member 7-like [Perca flavescens]
evm.TU.Chr16.330	3577.55	5370.26	0.58603	0.010801	0.85763	unconventional myosin-Ig isoform X1 [Epinephelus lanceolatus]
evm.TU.Chr9.483	0	46.5227	8.1638	0.010961	0.86485	sodium- and chloride-dependent GABA transporter 2-like [Epinephelus lanceolatus]
evm.TU.Chr8.338	18.3351	0	-6.4635	0.010969	0.86485	RD3 domain-containing protein [Cyclopterus lumpus]
evm.TU.Chr23.191	101.961	236.93	1.2189	0.010989	0.86485	von Willebrand factor D and EGF domain-containing protein isoform X3 [Epinephelus lanceolatus]
XLOC_038402	123.813	42.4161	-1.5474	0.011046	0.86677
evm.TU.Chr14.1079	98.9302	29.719	-1.7341	0.011155	0.87272	melanin-concentrating hormone receptor 1 [Epinephelus lanceolatus]
XLOC_022987	5581.76	2022.3	-1.4647	0.0113	0.88152
evm.TU.Chr8.428	16.1994	0	-6.2872	0.011363	0.88383	hypothetical protein PFLUV_G00121740 [Perca fluviatilis]
evm.TU.Chr17.1039	151.255	1.82615	-6.3358	0.0114	0.88409
XLOC_000443	308.571	9.87726	-4.9703	0.011554	0.89247
evm.TU.Chr20.126	5191.12	6731.16	0.37463	0.011603	0.89247	leucine-rich repeat and calponin homology domain-containing protein 4-like isoform X2 [Amphiprion ocellaris]
XLOC_020392	1165.38	1553.09	0.41437	0.011608	0.89247	hypothetical protein EPR50_G00189370 [Perca flavescens]
XLOC_018562	555.931	1496.79	1.4289	0.011687	0.89594	Ig kappa chain V-IV region JI precursor [Anoplopoma fimbria]
evm.TU.Chr22.948	180.051	322.601	0.84099	0.011747	0.898	blood vessel epicardial substance [Anarrhichthys ocellatus]
evm.TU.Chr6.120	1811.12	1227.24	-0.56192	0.011822	0.90118
evm.TU.Chr18.583	8752.09	6672.8	-0.39114	0.011921	0.90328	protocadherin-15-like [Seriola lalandi dorsalis]
evm.TU.Chr8.205	100.148	39.9318	-1.3257	0.011938	0.90328	coiled-coil domain-containing protein 150-like [Etheostoma spectabile]
XLOC_013070	1710.94	2310.41	0.43323	0.011952	0.90328	Na(+)/H(+) exchange regulatory cofactor NHE-RF2-like [Anarrhichthys ocellatus]
evm.TU.Chr17.243	73.6983	204.412	1.4717	0.011994	0.90389	isthmin-2-like [Cottoperca gobio]
XLOC_000839	3583.19	6667.94	0.89592	0.01213	0.91081	uncharacterized protein LOC116381764 [Anarrhichthys ocellatus]
XLOC_005483	96.4429	171.209	0.8285	0.012154	0.91081	caspase recruitment domain-containing protein 8-like [Epinephelus lanceolatus]
XLOC_040006	0	54.702	8.3966	0.012292	0.91785
XLOC_020506	97.8981	524.01	2.4198	0.01234	0.91785
XLOC_005449	2827.95	7323.26	1.3727	0.012368	0.91785
XLOC_000600	1.55383	150.629	6.5797	0.01241	0.91785
evm.TU.Chr5.157	2628.02	1280.42	-1.0378	0.01242	0.91785	LOW QUALITY PROTEIN: fibulin-1-like [Cottoperca gobio]
evm.TU.Chr13.1106	3198.94	5939.19	0.8927	0.012475	0.91939	centromere protein J-like isoform X2 [Perca flavescens]
XLOC_000002	32.0052	150.677	2.2371	0.012641	0.92907
evm.TU.Chr13.373	155.832	66.896	-1.2159	0.01274	0.93378	hypothetical protein FQN60_001186, partial [Etheostoma spectabile]
evm.TU.Chr22.727	145.406	255.92	0.81449	0.012942	0.94599	pachytene checkpoint protein 2 homolog isoform X1 [Sander lucioperca]
evm.TU.Chr6.1422	6574.21	11525.3	0.80989	0.013014	0.94835
XLOC_004275	52.334	0	-7.9777	0.013093	0.94835	PREDICTED: uncharacterized protein LOC108891514 isoform X1 [Lates calcarifer]
XLOC_030096	0	42.357	8.028	0.013123	0.94835
XLOC_006802	68.9557	153.534	1.1561	0.013135	0.94835	hypothetical protein E3U43_002080 [Larimichthys crocea]
evm.TU.Chr19.193	22.8616	88.0007	1.9454	0.013152	0.94835	cyclic nucleotide-gated cation channel beta-3-like isoform X3 [Betta splendens]
evm.TU.Chr1.1689	834.348	1545.89	0.8895	0.013341	0.95728	complement decay-accelerating factor, GPI-anchored isoform X1 [Cyclopterus lumpus]
evm.TU.Chr24.6	6529.36	4272.85	-0.61157	0.013348	0.95728	tectonin beta-propeller repeat-containing protein 2 isoform X2 [Epinephelus lanceolatus]
evm.TU.Chr19.185	2630.68	4992.91	0.92436	0.013703	0.97942	hypothetical protein PFLUV_G00254020 [Perca fluviatilis]
evm.TU.Chr6.463	51.5646	0	-7.9563	0.01373	0.97942	Doublesex- and mab-3-related transcription factor 1 [Sebastes schlegelii]
evm.TU.Chr8.592	577.999	866.551	0.58459	0.013774	0.97996	actin filament-associated protein 1-like 1 isoform X2 [Epinephelus lanceolatus]
evm.TU.Chr12.961	1373.12	789.672	-0.79722	0.013971	0.99133
evm.TU.Chr16.539	563.375	246.13	-1.1932	0.014245	0.99749	1-phosphatidylinositol phosphodiesterase [Epinephelus lanceolatus]
evm.TU.Chr5.308	1270.34	770.379	-0.72176	0.014256	0.99749	kit ligand a [Cyclopterus lumpus]
evm.TU.Chr1.853	491.518	300.96	-0.70819	0.014285	0.99749	heat shock protein beta-1-like [Sander lucioperca]
evm.TU.Chr11.163	722.766	1030.37	0.51187	0.014336	0.99749	rho GTPase-activating protein 30-like [Anarrhichthys ocellatus]
evm.TU.Chr6.145	1032.14	1539.65	0.5772	0.014479	0.99749	hypothetical protein PFLUV_G00068430 [Perca fluviatilis]
evm.TU.Chr4.464	51.9709	0	-7.9678	0.014506	0.99749
evm.TU.Chr11.912	0	44.7268	8.1059	0.014521	0.99749	uncharacterized protein LOC116387619 [Anarrhichthys ocellatus]
evm.TU.Chr1.2367	6554.08	9746.84	0.57249	0.014562	0.99749
evm.TU.Chr20.434	27760.8	57486.7	1.0502	0.014582	0.99749	RLA class II histocompatibility antigen, DP alpha-1 chain-like [Cottoperca gobio]
XLOC_028746	172.195	74.297	-1.2104	0.014786	0.99749
evm.TU.Chr9.119	665.566	967.608	0.53996	0.01484	0.99749	probable zinc transporter protein DDB_G0282067 [Etheostoma spectabile]
evm.TU.Chr6.1021	12.8913	0	-5.9567	0.014915	0.99749	uncharacterized protein LOC116054235 [Sander lucioperca]
evm.TU.Chr10.232	3896	3168.11	-0.29866	0.014933	0.99749	rho guanine nucleotide exchange factor 12-like isoform X3 [Sander lucioperca]
XLOC_041242	384.597	225.786	-0.76724	0.014937	0.99749
XLOC_028382	15.4635	0	-6.2197	0.014943	0.99749
evm.TU.Chr3.1046	10095.6	7345.43	-0.45897	0.014944	0.99749	hypothetical protein PFLUV_G00009440 [Perca fluviatilis]
evm.TU.Chr8.41	396.365	570.071	0.52452	0.015147	0.99749	macrophage colony-stimulating factor 1 receptor [Sander lucioperca]
evm.TU.Chr10.87	3458.46	9666.69	1.4829	0.015148	0.99749	glucose-6-phosphate exchanger SLC37A2 isoform X1 [Etheostoma spectabile]
XLOC_024429	726.561	1267.04	0.80224	0.015197	0.99749	vascular cell adhesion protein 1-like isoform X5 [Sander lucioperca]
evm.TU.Chr4.624	80.8267	9.35912	-3.1068	0.015341	0.99749	protein ALKAL-like isoform X2 [Epinephelus lanceolatus]
XLOC_005531	327.76	1029.69	1.6508	0.015435	0.99749	hypothetical protein EYF80_057075 [Liparis tanakae]
XLOC_031890	46.5006	0	-7.8077	0.015559	0.99749
evm.TU.Chr14.6	193.046	38.8943	-2.3117	0.01557	0.99749	E3 ubiquitin-protein ligase TRIM21 [Larimichthys crocea]
XLOC_022037	13.8661	0	-6.0605	0.015639	0.99749
XLOC_005004	900.88	1997.85	1.1492	0.015648	0.99749
evm.TU.Chr15.1086	11.4129	43.6586	1.9319	0.015711	0.99749	hypothetical protein FQN60_008622, partial [Etheostoma spectabile]
evm.TU.Chr2.901	220.333	497.504	1.1748	0.015749	0.99749	proline-serine-threonine phosphatase-interacting protein 1-like isoform X2 [Sander lucioperca]
evm.TU.Chr1.617	223.079	399.464	0.84044	0.015781	0.99749	thrombospondin-4-B [Epinephelus lanceolatus]
XLOC_052038	46.2906	0	-7.8013	0.015837	0.99749
evm.TU.Chr6.163	47.6701	0	-7.843	0.015907	0.99749	serine/threonine-protein kinase N2-like [Cottoperca gobio]
XLOC_013792	12960.8	17309.3	0.41743	0.015982	0.99749	matrix-remodeling-associated protein 7 isoform X7 [Mastacembelus armatus]
evm.TU.Chr19.385	391.77	214.771	-0.86702	0.016056	0.99749	organic solute transporter subunit alpha-like [Etheostoma spectabile]
XLOC_045539	0	39.0229	7.9103	0.016429	0.99749
XLOC_007090	299.667	555.595	0.89075	0.016478	0.99749
XLOC_017878	447.767	1285.5	1.5215	0.016633	0.99749	hypothetical protein EPR50_G00145270 [Perca flavescens]
evm.TU.Chr14.1342	52.8217	0	-7.9914	0.016666	0.99749	hypothetical protein PFLUV_G00181900 [Perca fluviatilis]
XLOC_007405	255.988	2895.66	3.4995	0.016715	0.99749
XLOC_011428	388.542	782.434	1.0087	0.016793	0.99749
evm.TU.Chr13.1170	1058.65	1384.27	0.38654	0.016833	0.99749	solute carrier family 15 member 2-like [Perca flavescens]
evm.TU.Chr12.1090_evm.TU.Chr12.1091	614.376	1110.75	0.85415	0.016847	0.99749	tetratricopeptide repeat protein 7A [Epinephelus lanceolatus]
evm.TU.Chr17.625	3062.25	4151.7	0.43922	0.017011	0.99749	splicing factor 3B subunit 4-like isoform X2 [Anarrhichthys ocellatus]
evm.TU.Chr4.1311	0	39.2707	7.9181	0.017043	0.99749	dermatopontin [Epinephelus lanceolatus]
evm.TU.Chr18.425	5315.11	6724.52	0.33914	0.017087	0.99749	protein FAM53B [Epinephelus lanceolatus]
evm.TU.Chr11.1048	2359.72	1694.69	-0.4778	0.017214	0.99749	deoxyribodipyrimidine photo-lyase-like isoform X1 [Sander lucioperca]
evm.TU.Chr6.18	610.273	357.018	-0.77353	0.017216	0.99749	actin filament-associated protein 1-like 2 [Perca flavescens]
evm.TU.Chr1.242	525.786	896.27	0.76933	0.017345	0.99749
XLOC_001448	202.777	10.9569	-4.1971	0.017625	0.99749
evm.TU.Chr11.474	1649.47	1216.24	-0.43948	0.017695	0.99749	hypothetical protein PFLUV_G00135510 [Perca fluviatilis]
XLOC_018489	0	13.714	6.4031	0.017764	0.99749
evm.TU.ori_scaf1316un.1	963.646	1578.71	0.7124	0.017787	0.99749
XLOC_013336	7121.93	16473.1	1.2098	0.017817	0.99749
evm.TU.Chr13.386	241.204	523.825	1.118	0.017848	0.99749	hypothetical protein FQN60_001193 [Etheostoma spectabile]
evm.TU.Chr12.681	7418.13	11056.6	0.57573	0.018022	0.99749	PREDICTED: methylated-DNA--protein-cysteine methyltransferase isoform X1 [Stegastes partitus]
evm.TU.Chr2.985	7700.74	9902.19	0.36274	0.018023	0.99749	72 kDa type IV collagenase [Sander lucioperca]
evm.TU.Chr8.742	752.541	1188.26	0.65886	0.018213	0.99749	four and a half LIM domains protein 1 isoform X1 [Perca flavescens]
XLOC_018948	140.756	658.673	2.2264	0.018244	0.99749
XLOC_033585	571.36	1726.77	1.5953	0.01835	0.99749	PREDICTED: NACHT, LRR and PYD domains-containing protein 12-like [Lates calcarifer]
evm.TU.Chr3.423	123.938	317.356	1.3565	0.018462	0.99749	hypothetical protein PFLUV_G00005330 [Perca fluviatilis]
XLOC_020536	0	36.3353	7.8072	0.018467	0.99749
evm.TU.Chr10.143	4340.22	2736.57	-0.66512	0.018554	0.99749	PREDICTED: nuclear pore complex protein Nup98-Nup96 isoform X2 [Lates calcarifer]
evm.TU.Chr15.1333	23.7857	113.696	2.2559	0.018572	0.99749	uncharacterized protein LOC117481396 [Trematomus bernacchii]
evm.TU.Chr16.955	983.735	456.597	-1.1066	0.018673	0.99749	low density lipoprotein receptor adapter protein 1-B-like isoform X2 [Gymnodraco acuticeps]
evm.TU.Chr13.996	37366.3	23622.9	-0.66153	0.018764	0.99749	glutaminase kidney isoform, mitochondrial isoform X1 [Epinephelus lanceolatus]
evm.TU.Chr16.1040	613.625	1000.92	0.70617	0.018835	0.99749	CD209 antigen-like protein E [Cottoperca gobio]
evm.TU.Chr6.79	580.668	347.138	-0.74062	0.018874	0.99749	hypothetical protein PFLUV_G00075590, partial [Perca fluviatilis]
XLOC_007424	1201.17	1981.01	0.72222	0.019001	0.99749
XLOC_031857	41.4502	156.371	1.9131	0.019189	0.99749
XLOC_043056	1155.02	4325.79	1.905	0.019189	0.99749	C-X-C motif chemokine 10-like [Seriola lalandi dorsalis]
evm.TU.Chr10.581	660.722	1122.35	0.76433	0.019197	0.99749	vasodilator-stimulated phosphoprotein-like [Cottoperca gobio]
evm.TU.Chr18.682	711.715	1234.75	0.79485	0.019399	0.99749	LOW QUALITY PROTEIN: receptor-type tyrosine-protein phosphatase H [Sander lucioperca]
evm.TU.Chr22.182	329.062	593.909	0.85193	0.019457	0.99749	hypothetical protein PFLUV_G00090400 [Perca fluviatilis]
evm.TU.Chr11.92	42.8858	0	-7.6909	0.019481	0.99749	potassium voltage-gated channel subfamily H member 7-like isoform X2 [Betta splendens]
evm.TU.Chr23.25	43.2177	0	-7.7021	0.019603	0.99749	atypical chemokine receptor 3 [Anarrhichthys ocellatus]
evm.TU.Chr2.189	1342.39	1759.23	0.38993	0.019724	0.99749	pyridoxal phosphate phosphatase PHOSPHO2 [Etheostoma spectabile]
evm.TU.Chr17.1132	552.376	922.083	0.74026	0.019749	0.99749	Protein Mpv17 [Liparis tanakae]
evm.TU.Chr24.281	94.4219	44.5911	-1.0778	0.01981	0.99749
evm.TU.Chr1.762	48.4794	133.893	1.4633	0.019875	0.99749	collagen alpha-1(I) chain-like isoform X1 [Sander lucioperca]
evm.TU.Chr16.41	447.107	246.511	-0.85792	0.019885	0.99749
evm.TU.Chr21.91	362.823	609.705	0.74985	0.019894	0.99749	stabilin-2 [Seriola lalandi dorsalis]
XLOC_033189	9.91061	45.2711	2.1831	0.019979	0.99749	hypothetical protein EXN66_Car019604 [Channa argus]
XLOC_022398	145.045	75.2156	-0.9452	0.020039	0.99749	Fanconi anemia core complex-associated protein 100 [Sander lucioperca]
evm.TU.Chr11.937	1113.5	490.41	-1.1825	0.020119	0.99749	phosphatidylinositol 3-kinase regulatory subunit gamma-like isoform X2 [Sander lucioperca]
evm.TU.Chr16.24	10914.3	7531.35	-0.53519	0.020156	0.99749	large proline-rich protein BAG6 [Epinephelus lanceolatus]
XLOC_011576	276.89	455.297	0.71645	0.020159	0.99749	putative methyltransferase DDB_G0268948 [Sander lucioperca]
evm.TU.Chr16.867	55.8714	22.3691	-1.317	0.020213	0.99749	hypothetical protein EPR50_G00150760 [Perca flavescens]
evm.TU.Chr1.257	152.775	71.6632	-1.0905	0.020232	0.99749
evm.TU.Chr3.259	1251.28	987.06	-0.34283	0.02027	0.99749	double zinc ribbon and ankyrin repeat-containing protein 1 [Epinephelus lanceolatus]
XLOC_028131	4600.91	3441.24	-0.41926	0.020282	0.99749
XLOC_030572	1301.91	2712.58	1.0589	0.020351	0.99749
evm.TU.Chr23.232	478.569	764.621	0.6768	0.020474	0.99749	collagen alpha-1(XVIII) chain-like isoform X3 [Epinephelus lanceolatus]
XLOC_027947	712.702	1096.08	0.62023	0.020508	0.99749	arylsulfatase J-like isoform X1 [Perca flavescens]
evm.TU.Chr13.1040	15.7172	59.8167	1.9352	0.020511	0.99749	fer-1-like protein 6 [Sander lucioperca]
evm.TU.Chr5.517	591.849	866.855	0.55146	0.020936	0.99749	hypothetical protein PFLUV_G00099130 [Perca fluviatilis]
XLOC_033588	863.824	1396.69	0.69318	0.021212	0.99749
evm.TU.Chr15.1054	572.902	369.472	-0.63203	0.021258	0.99749	uncharacterized protein LOC116057477 [Sander lucioperca]
XLOC_028696	1394.55	2138.8	0.61692	0.021292	0.99749	uncharacterized protein LOC116378297 isoform X2 [Anarrhichthys ocellatus]
XLOC_028384	162.791	410.718	1.3342	0.021421	0.99749
evm.TU.Chr13.1083	63.8958	229.907	1.8466	0.021494	0.99749	3 beta-hydroxysteroid dehydrogenase/Delta 5-->4-isomerase type 1-like [Sander lucioperca]
evm.TU.Chr23.393	5161.95	3301.8	-0.64452	0.021676	0.99749	FERM and PDZ domain-containing protein 4-like isoform X2 [Epinephelus lanceolatus]
evm.TU.Chr1.489_evm.TU.Chr1.490	6563.69	4113.12	-0.67411	0.021702	0.99749	RIMS-binding protein 2-like isoform X1 [Sander lucioperca]
evm.TU.Chr14.1139	1415.67	2048.86	0.53338	0.021711	0.99749	caspase recruitment domain-containing protein 10 [Anarrhichthys ocellatus]
XLOC_028708	5255.58	2531.47	-1.054	0.021812	0.99749
evm.TU.Chr16.975	1971.74	1573.98	-0.32459	0.02183	0.99749	mediator of RNA polymerase II transcription subunit 10 [Cottoperca gobio]
evm.TU.Chr13.957	19547.3	32926.8	0.7523	0.021838	0.99749	high affinity cGMP-specific 3',5'-cyclic phosphodiesterase 9A isoform X3 [Parambassis ranga]
evm.TU.Chr17.892	365.744	212.262	-0.78547	0.021889	0.99749	H2.0-like homeobox protein isoform X1 [Cyclopterus lumpus]
XLOC_038405	70.2793	27.375	-1.3616	0.0223	0.99749	chloride channel CLIC-like protein 1 isoform X1 [Anarrhichthys ocellatus]
evm.TU.Chr11.109	360.812	170.364	-1.0832	0.022349	0.99749	alpha-tocopherol transfer protein isoform X2 [Cottoperca gobio]
evm.TU.Chr4.59	2375.56	3084.37	0.37635	0.022562	0.99749	protein NDNF [Epinephelus lanceolatus]
evm.TU.Chr17.898	41.8203	134.617	1.6882	0.022598	0.99749
evm.TU.Chr20.478	169.845	57.9874	-1.5491	0.022711	0.99749
evm.TU.Chr5.1289	3129.74	5084.24	0.69985	0.022848	0.99749	dickkopf-related protein 3-like isoform X2 [Anarrhichthys ocellatus]
XLOC_022678	2629.54	1690.04	-0.63773	0.022919	0.99749	hypothetical protein EPR50_G00212140 [Perca flavescens]
XLOC_005222	0	36.031	7.794	0.023071	0.99749
evm.TU.Chr3.1187	1561.26	1987.18	0.34766	0.023148	0.99749	transcription factor Sox-10-like [Epinephelus lanceolatus]
XLOC_005692	70.8566	22.3723	-1.6532	0.023192	0.99749	uncharacterized protein LOC114832433 [Esox lucius]
evm.TU.Chr5.786	2886.52	3805.14	0.39835	0.023292	0.99749	alpha-2,8-sialyltransferase 8B [Cyclopterus lumpus]
evm.TU.Chr19.739	980.634	454.088	-1.1106	0.0235	0.99749	C-C motif chemokine 20-like [Anarrhichthys ocellatus]
evm.TU.Chr8.35	87875.4	132852	0.59628	0.023537	0.99749	hypothetical protein [Acinetobacter baumannii]
evm.TU.Chr11.181	437.334	1122.95	1.3606	0.023542	0.99749	protein lifeguard 1-like isoform X1 [Epinephelus lanceolatus]
evm.TU.Chr7.1275	39.192	0	-7.5606	0.023575	0.99749	coiled-coil domain-containing protein 114-like isoform X1 [Perca flavescens]
evm.TU.Chr14.847	8292.86	13832.2	0.73808	0.023597	0.99749	granulin a [Epinephelus lanceolatus]
XLOC_028966	98.5452	4.93863	-4.3286	0.023822	0.99749	LOW QUALITY PROTEIN: NLR family CARD domain-containing protein 3-like [Sander lucioperca]
XLOC_028699	35.5362	4.3752	-3.0186	0.023846	0.99749
XLOC_050125	13.3703	40.2198	1.5932	0.023926	0.99749
evm.TU.Chr21.500	5642.33	8767.41	0.63581	0.023963	0.99749	ADP-ribosylation factor 5 [Amphiprion ocellaris]
evm.TU.Chr3.571	39.7753	0	-7.5817	0.024045	0.99749	calpain-9 [Epinephelus lanceolatus]
XLOC_045278	183.474	314.355	0.77482	0.024101	0.99749	cytosolic sulfotransferase 3-like [Cottoperca gobio]
evm.TU.Chr4.622	1272.5	775.429	-0.71378	0.024137	0.99749	hypothetical protein PFLUV_G00110140 [Perca fluviatilis]
XLOC_035088	135.586	37.3311	-1.8644	0.024225	0.99749
XLOC_020422	108.58	264.142	1.2801	0.024483	0.99749
evm.TU.Chr22.459	166.408	63.1295	-1.3966	0.024595	0.99749	condensin complex subunit 1 [Etheostoma spectabile]
XLOC_049277	38.1501	0	-7.522	0.024617	0.99749
evm.TU.Chr16.1239	2650.15	5062.78	0.93374	0.024624	0.99749	tetraspanin-13-like [Seriola dumerili]
evm.TU.Chr20.972	755.653	1225.46	0.69741	0.024627	0.99749	odorant receptor 131-2-like [Sander lucioperca]
XLOC_028734	629.985	1503.55	1.2552	0.024751	0.99749
evm.TU.Chr6.604	1148.92	482.331	-1.2514	0.024771	0.99749	PREDICTED: cytochrome P450 1A1-like [Lates calcarifer]
evm.TU.Chr7.1392	193.056	106.734	-0.85315	0.024874	0.99749
XLOC_005493	884.632	135.189	-2.7108	0.025068	0.99749
evm.TU.Chr3.347	526.082	739.517	0.49094	0.025136	0.99749	G-protein coupled receptor 26-like [Epinephelus lanceolatus]
evm.TU.Chr7.1218	235.452	485.317	1.0429	0.025169	0.99749
evm.TU.ori_scaf1330un.1	3607.87	2519.08	-0.51831	0.025237	0.99749	LON peptidase N-terminal domain and RING finger protein 2 [Seriola dumerili]
evm.TU.Chr13.576	2453.14	1668.12	-0.55613	0.025269	0.99749	pyruvate dehydrogenase (acetyl-transferring) kinase isozyme 1, mitochondrial [Cottoperca gobio]
evm.TU.Chr16.914	52.401	272.162	2.3767	0.025273	0.99749
XLOC_004786	940.055	1420.55	0.59577	0.025574	0.99749	PREDICTED: NACHT, LRR and PYD domains-containing protein 12-like isoform X1 [Lates calcarifer]
XLOC_018296	0.517943	14.4402	4.7337	0.025624	0.99749
evm.TU.Chr21.1007	206.746	357.42	0.78849	0.025639	0.99749	mitogen-activated protein kinase 12-like [Cottoperca gobio]
evm.TU.Chr8.424	9474.4	14201.2	0.58386	0.025774	0.99749	protein sidekick-2-like [Cottoperca gobio]
evm.TU.Chr22.275	584.739	1284.64	1.1357	0.02582	0.99749	C-Myc-binding protein [Sander lucioperca]
evm.TU.Chr15.38	275.152	99.0445	-1.4703	0.025881	0.99749	HEAT repeat-containing protein 5A isoform X1 [Epinephelus lanceolatus]
evm.TU.Chr6.64_evm.TU.Chr6.65	758.106	1236.15	0.70592	0.02593	0.99749	putative histone-lysine N-methyltransferase PRDM6 isoform X3 [Anabas testudineus]
XLOC_027903	656.827	1033.12	0.65325	0.025964	0.99749	GTPase IMAP family member 7-like isoform X1 [Sander lucioperca]
evm.TU.Chr1.2028	5425.77	3775.12	-0.52312	0.025971	0.99749	class E basic helix-loop-helix protein 40-like [Epinephelus lanceolatus]
evm.TU.Chr17.993	1598.75	1256.17	-0.34724	0.026052	0.99749	Krueppel-like factor 11a isoform X2 [Epinephelus lanceolatus]
evm.TU.Chr1.2415	252.95	500.8	0.98466	0.026194	0.99749	endothelial transcription factor GATA-2-like [Etheostoma spectabile]
XLOC_000203	179.387	415.174	1.2099	0.02629	0.99749	hypothetical protein PFLUV_G00206760 [Perca fluviatilis]
evm.TU.Chr13.1042	447.286	182.484	-1.292	0.026291	0.99749	hypothetical protein PFLUV_G00148890 [Perca fluviatilis]
evm.TU.Chr12.353	671.705	373.528	-0.84595	0.026379	0.99749	neutral and basic amino acid transport protein rBAT [Seriola lalandi dorsalis]
evm.TU.Chr16.891	36.3145	0	-7.4512	0.026465	0.99749
evm.TU.Chr19.709	754.142	1232.64	0.70957	0.026516	0.99749	Myosin IIIA [Dicentrarchus labrax]
evm.TU.Chr20.387	2133.53	2732.83	0.35704	0.026658	0.99749	LOW QUALITY PROTEIN: C-type lectin domain family 10 member A-like [Cottoperca gobio]
evm.TU.Chr16.1125	34050.2	42543.3	0.32125	0.026664	0.99749	KH domain-containing, RNA-binding, signal transduction-associated protein 3 isoform X1 [Etheostoma spectabile]
evm.TU.Chr7.877	52.9965	129.313	1.2855	0.02673	0.99749	beta-1,4 N-acetylgalactosaminyltransferase 1-like [Etheostoma spectabile]
evm.TU.Chr10.463	61.5178	130.808	1.0862	0.026743	0.99749	fibroin heavy chain-like [Perca flavescens]
XLOC_001995	3.32264	107.006	5.004	0.026964	0.99749	hypothetical protein PFLUV_G00049110 [Perca fluviatilis]
XLOC_004485	119.092	243.955	1.0365	0.027038	0.99749
evm.TU.Chr5.327_evm.TU.Chr5.328	219.313	29.9266	-2.8708	0.027041	0.99749	cystic fibrosis transmembrane conductance regulator [Sparus aurata]
evm.TU.Chr22.235	833.067	1638.01	0.97507	0.027207	0.99749	tropomodulin-4-like isoform X2 [Sphaeramia orbicularis]
evm.TU.Chr21.846	8718.83	11219.6	0.36376	0.027276	0.99749
evm.TU.Chr2.761	545.223	798.464	0.55034	0.027302	0.99749	liprin-beta-2-like isoform X6 [Sander lucioperca]
evm.TU.Chr12.137	28.6323	154.034	2.4267	0.027303	0.99749	solute carrier family 22 member 7-like [Anarrhichthys ocellatus]
evm.TU.Chr4.526	272.469	563.11	1.047	0.027325	0.99749	lipoprotein lipase-like [Perca flavescens]
XLOC_035513	222.172	824.945	1.893	0.027404	0.99749
evm.TU.Chr20.862	0	35.0273	7.7532	0.027433	0.99749	aminoacyl tRNA synthase complex-interacting multifunctional protein 1-like [Cottoperca gobio]
XLOC_040752	1981.54	1190.38	-0.73501	0.027437	0.99749
XLOC_047554	1791.25	1199.69	-0.57818	0.027549	0.99749	uncharacterized protein LOC116044847 [Sander lucioperca]
evm.TU.Chr12.529	0	30.5736	7.5583	0.027601	0.99749
XLOC_028529	1631.56	3723.03	1.1901	0.027651	0.99749
evm.TU.Chr1.1164	68.4334	250.304	1.871	0.027699	0.99749	G0/G1 switch protein 2-like [Sander lucioperca]
XLOC_016140	210.621	561.535	1.4148	0.027717	0.99749
evm.TU.Chr11.168	3740.55	5999.28	0.6815	0.027737	0.99749
XLOC_031953	1559.45	3453.19	1.1469	0.027754	0.99749	uncharacterized protein LOC117266005 [Epinephelus lanceolatus]
XLOC_037892	105056	88151.4	-0.25309	0.027799	0.99749	PREDICTED: discs large homolog 1-like protein isoform X2 [Lates calcarifer]
evm.TU.Chr21.495	271.992	141.24	-0.94779	0.027833	0.99749	protocadherin-15-like isoform X1 [Sparus aurata]
evm.TU.Chr7.411	16.8111	0.913074	-4.0939	0.028066	0.99749	AP-4 complex subunit beta-1 [Cottoperca gobio]
evm.TU.Chr3.374	77.8102	174.562	1.167	0.028067	0.99749	tartrate-resistant acid phosphatase type 5 [Seriola lalandi dorsalis]
evm.TU.Chr3.856	4006.72	6314.63	0.65623	0.028067	0.99749	proto-oncogene vav-like isoform X2 [Epinephelus lanceolatus]
evm.TU.Chr13.267	219.13	330.864	0.59575	0.028103	0.99749	P2Y purinoceptor 8 isoform X1 [Mastacembelus armatus]
evm.TU.Chr23.305	268.466	118.526	-1.1764	0.028103	0.99749	NF-kappa-B inhibitor zeta-like [Perca flavescens]
evm.TU.Chr4.1440	138.27	72.0449	-0.93998	0.028266	0.99749
evm.TU.Chr1.1448	271.806	503.282	0.88935	0.028272	0.99749	alpha-1,3-galactosyltransferase 2-like [Perca flavescens]
evm.TU.Chr24.419	4156.08	3151.69	-0.39889	0.02832	0.99749	Kelch-like protein 32 [Larimichthys crocea]
evm.TU.Chr5.1147	893.939	578.06	-0.62758	0.028341	0.99749
XLOC_042640	36.9924	150.259	2.0209	0.028455	0.99749
evm.TU.Chr3.1043	8933.76	11534.4	0.36852	0.028518	0.99749	choline transporter-like protein 1 [Sander lucioperca]
evm.TU.Chr22.39	77.5812	253.883	1.7104	0.028565	0.99749	PREDICTED: type-4 ice-structuring protein LS-12-like [Lates calcarifer]
evm.TU.Chr8.413	55.6508	163.671	1.5541	0.028649	0.99749	pinopsin-like [Seriola dumerili]
evm.TU.Chr14.665	1895.81	2804.03	0.56453	0.02879	0.99749	serine/threonine-protein kinase 17A-like [Cottoperca gobio]
evm.TU.Chr22.387	569.285	232.855	-1.2877	0.028925	0.99749	hypothetical protein F7725_018015 [Dissostichus mawsoni]
evm.TU.Chr9.612	0	31.0256	7.5797	0.028994	0.99749	heat shock protein beta-7-like [Sander lucioperca]
XLOC_004833	139.932	38.9257	-1.8395	0.02919	0.99749	NLR family CARD domain-containing protein 3-like isoform X3 [Sparus aurata]
evm.TU.Chr20.426	3414.15	6705.32	0.97373	0.029276	0.99749	proteasome subunit beta type-6-like [Sander lucioperca]
evm.TU.Chr22.122	9538.78	12813.4	0.42579	0.029315	0.99749	nuclear receptor subfamily 1 group D member 2-like [Seriola dumerili]
evm.TU.Chr14.906	5905.78	4775.38	-0.30655	0.029347	0.99749	myosin phosphatase Rho-interacting protein-like [Sander lucioperca]
XLOC_045664	24276.3	56340.3	1.2146	0.029418	0.99749	transmembrane protein 240 [Oreochromis niloticus]
XLOC_040300	106.847	11.7762	-3.1804	0.029449	0.99749	zinc finger protein 664-like [Cottoperca gobio]
evm.TU.Chr7.1304	1510.65	2263.86	0.58356	0.029545	0.99749	protein-tyrosine kinase 6b [Cyclopterus lumpus]
XLOC_015949	28.222	100.588	1.8325	0.029614	0.99749
evm.TU.Chr6.682	95.7553	39.2215	-1.2794	0.029643	0.99749	L-serine dehydratase/L-threonine deaminase [Anarrhichthys ocellatus]
evm.TU.Chr12.321	825.344	279.156	-1.5636	0.02979	0.99749	LIM domain-binding protein 3-like isoform X1 [Oreochromis aureus]
evm.TU.Chr5.619	84.98	12.0287	-2.8223	0.029877	0.99749	mucin-2 [Perca flavescens]
evm.TU.Chr3.467	376.604	975.179	1.372	0.029964	0.99749	thymidine kinase, cytosolic [Epinephelus lanceolatus]
evm.TU.Chr3.1107	35.1142	0	-7.4025	0.030087	0.99749	hypothetical protein CCH79_00009350, partial [Gambusia affinis]
evm.TU.Chr4.584	151.22	237.299	0.65127	0.030109	0.99749	megakaryocyte-associated tyrosine-protein kinase isoform X2 [Anarrhichthys ocellatus]
evm.TU.Chr9.977	167.263	96.8262	-0.78777	0.030138	0.99749	PIH1 domain-containing protein 2 isoform X2 [Anarrhichthys ocellatus]
evm.TU.Chr5.570	1808.65	1418.39	-0.35015	0.030224	0.99749	G-protein coupled receptor 22-like isoform X2 [Mastacembelus armatus]
evm.TU.Chr24.254	3922.12	5268.62	0.42579	0.030387	0.99749
evm.TU.Chr15.901	520.75	897.197	0.7846	0.030397	0.99749	integrin beta-1-binding protein 1 [Epinephelus lanceolatus]
XLOC_047488	735.502	1831.78	1.3163	0.030463	0.99749	C-X-C motif chemokine 10-like [Cyclopterus lumpus]
evm.TU.Chr11.8	57.9233	7.59636	-2.928	0.030533	0.99749	Peptidase inhibitor 15 SugarCrisp Precursor [Channa argus]
evm.TU.Chr9.330	4771.04	7580.85	0.66803	0.030542	0.99749	transmembrane protein 255B-like isoform X1 [Anarrhichthys ocellatus]
evm.TU.Chr9.1012	1790.92	1322.19	-0.43702	0.030649	0.99749	protein KIAA0100-like isoform X2 [Epinephelus lanceolatus]
evm.TU.Chr13.352	1861.68	1388.6	-0.42302	0.030721	0.99749	DNA repair protein REV1 isoform X1 [Sander lucioperca]
evm.TU.Chr13.1	1149.5	2331.46	1.0201	0.030813	0.99749	rho GTPase-activating protein 15 [Seriola lalandi dorsalis]
XLOC_040551	49.2393	115.59	1.2288	0.030826	0.99749	ribonuclease inhibitor-like isoform X2 [Anarrhichthys ocellatus]
evm.TU.Chr20.975	1430.97	2297.31	0.68269	0.030889	0.99749	breakpoint cluster region protein-like isoform X4 [Sander lucioperca]
evm.TU.Chr5.726	441.748	278.346	-0.6674	0.030959	0.99749	transient receptor potential cation channel subfamily M member 1-like isoform X2 [Anarrhichthys ocellatus]
evm.TU.Chr1.2015	93.1529	168.794	0.86036	0.030985	0.99749	separin isoform X1 [Cyclopterus lumpus]
XLOC_001711	1890.65	842.465	-1.1665	0.031043	0.99749
evm.TU.Chr8.429	884.923	1658.08	0.9059	0.031075	0.99749
evm.TU.Chr17.918	1061.7	572.206	-0.89244	0.031176	0.99749	nuclear receptor-binding protein-like isoform X2 [Perca flavescens]
evm.TU.Chr14.1221	35.0861	0	-7.4008	0.031305	0.99749	brain-specific angiogenesis inhibitor 1-associated protein 2-like protein 2 isoform X2 [Anarrhichthys ocellatus]
evm.TU.Chr4.223	358.312	848.733	1.2439	0.031339	0.99749	tyrosine-protein kinase ZAP-70 [Larimichthys crocea]
evm.TU.Chr15.1173	2281.96	3530.31	0.62957	0.031374	0.99749	probable carboxypeptidase X1, partial [Etheostoma spectabile]
evm.TU.Chr12.206	139.708	233.515	0.74104	0.031422	0.99749	cyclic GMP-AMP synthase [Epinephelus lanceolatus]
evm.TU.Chr22.163	4994.67	1736.38	-1.5242	0.031436	0.99749
evm.TU.Chr7.1356	1459.28	2209.81	0.59864	0.031622	0.99749	protein-tyrosine kinase 6b [Cyclopterus lumpus]
evm.TU.Chr12.1201	2311.91	1131.57	-1.0307	0.031702	0.99749	pantothenate kinase 1a isoform X2 [Epinephelus lanceolatus]
evm.TU.Chr2.1361	35.5916	0	-7.4216	0.031948	0.99749	DISP complex protein LRCH3 isoform X2 [Epinephelus lanceolatus]
evm.TU.Chr1.1529	92.8482	189.51	1.0273	0.031961	0.99749	zinc finger E-box-binding homeobox 2-like [Epinephelus lanceolatus]
evm.TU.Chr19.833_evm.TU.Chr19.834	509.121	230.485	-1.1427	0.031988	0.99749
evm.TU.Chr5.162	23277.7	18979.2	-0.29455	0.032007	0.99749	PREDICTED: protein MON2 homolog isoform X4 [Lates calcarifer]
evm.TU.Chr6.997	403.807	1003.71	1.3141	0.032193	0.99749	tumor necrosis factor receptor superfamily member 1A-like isoform X1 [Etheostoma spectabile]
XLOC_024290	81.5253	22.0114	-1.8964	0.032226	0.99749
evm.TU.Chr10.223	185.025	69.3591	-1.411	0.03246	0.99749	DNA repair protein RAD51 homolog 4 isoform X1 [Sander lucioperca]
evm.TU.Chr18.1025	294.472	86.5577	-1.766	0.032698	0.99749	chromobox protein homolog 7 [Epinephelus lanceolatus]
XLOC_045678	35.7331	0	-7.4274	0.032871	0.99749	Pol polyprotein [Dicentrarchus labrax]
XLOC_043258	125.922	44.5326	-1.504	0.032963	0.99749	zinc finger protein 239-like [Sander lucioperca]
evm.TU.Chr16.576	4714.73	3110.56	-0.59972	0.033176	0.99749	leucine-rich repeat and immunoglobulin-like domain-containing nogo receptor-interacting protein 1 [Perca flavescens]
XLOC_018414	2079.61	5351.38	1.3636	0.033202	0.99749
XLOC_005017	481.24	204.882	-1.2339	0.033214	0.99749	uncharacterized protein LOC116053093 isoform X1 [Sander lucioperca]
XLOC_015923	310.504	955.273	1.6215	0.033234	0.99749
XLOC_028709	36.0538	0	-7.4404	0.03326	0.99749
evm.TU.Chr7.818	3447.59	2682.2	-0.36202	0.033439	0.99749	structural maintenance of chromosomes protein 5 [Perca flavescens]
XLOC_016143	1477.76	184.558	-3.0008	0.033929	0.99749
XLOC_038373	766.446	429.296	-0.83454	0.034098	0.99749
evm.TU.Chr20.509	4379.56	6044.51	0.46478	0.034205	0.99749	hypothetical protein PFLUV_G00164900 [Perca fluviatilis]
evm.TU.Chr1.1169	463.83	312.272	-0.5698	0.034261	0.99749
XLOC_051724	32.488	0	-7.2903	0.034261	0.99749
XLOC_019036	10.4549	67.2702	2.6886	0.034346	0.99749
evm.TU.Chr6.1466	350.916	173.104	-1.0178	0.034418	0.99749
evm.TU.Chr22.273	327.068	472.42	0.5306	0.034424	0.99749	rhomboid-related protein 2 isoform X1 [Epinephelus lanceolatus]
evm.TU.Chr15.1078	5374.73	7102.27	0.40216	0.03446	0.99749
XLOC_028082	69.142	365.327	2.3996	0.034488	0.99749	LOW QUALITY PROTEIN: protein FAM111A-like [Sander lucioperca]
evm.TU.Chr6.627	2998.53	1783.77	-0.74918	0.034637	0.99749	long-chain-fatty-acid--CoA ligase 1 [Epinephelus lanceolatus]
XLOC_028732	66.0976	27.2192	-1.2743	0.034655	0.99749
evm.TU.Chr14.211	5.86956	57.8103	3.3049	0.035239	0.99749	hypothetical protein PFLUV_G00175670 [Perca fluviatilis]
evm.TU.Chr5.1349	213.396	413.396	0.95436	0.03528	0.99749	aminopeptidase N-like [Epinephelus lanceolatus]
evm.TU.Chr19.470	529.163	1032.66	0.96475	0.035397	0.99749	LOW QUALITY PROTEIN: receptor-type tyrosine-protein kinase FLT3 [Cyclopterus lumpus]
evm.TU.Chr4.368	246.8	415.05	0.74983	0.035455	0.99749	abnormal spindle-like microcephaly-associated protein homolog [Anarrhichthys ocellatus]
evm.TU.Chr3.1077	511.605	241.129	-1.0835	0.035574	0.99749	slit homolog 2 protein isoform X4 [Pseudochaenichthys georgianus]
evm.TU.Chr14.242	5204.41	4001.57	-0.379	0.035691	0.99749	hypothetical protein EPR50_G00156820 [Perca flavescens]
XLOC_009774	1920.89	3771.81	0.97327	0.035722	0.99749	uncharacterized protein LOC117248557 [Epinephelus lanceolatus]
evm.TU.Chr5.318	1166.43	1558.69	0.41798	0.035777	0.99749	caveolin-2 [Perca flavescens]
XLOC_038946	33.4896	0	-7.3338	0.035777	0.99749
evm.TU.Chr11.145	304389	366951	0.26967	0.035786	0.99749	myelin protein P0 isoform X1 [Epinephelus lanceolatus]
XLOC_051645	0	29.9017	7.5251	0.035805	0.99749
evm.TU.Chr23.307	1827.11	3032.09	0.73077	0.035836	0.99749	WW domain-binding protein 4 [Oreochromis niloticus]
evm.TU.Chr4.650	167.437	305.893	0.86729	0.03588	0.99749	phospholipase A and acyltransferase 1 [Cyclopterus lumpus]
evm.TU.Chr20.772	132.138	274.509	1.0544	0.036023	0.99749	hypothetical protein PFLUV_G00169120 [Perca fluviatilis]
evm.TU.Chr2.337	1135.08	847.582	-0.42083	0.036037	0.99749	PREDICTED: ribonuclease P protein subunit p29 isoform X1 [Lates calcarifer]
evm.TU.Chr6.53	478.446	176.857	-1.4349	0.036132	0.99749	hypothetical protein PFLUV_G00168510 [Perca fluviatilis]
evm.TU.Chr7.1394	413.753	737.3	0.83346	0.036146	0.99749	myoD family inhibitor-like isoform X1 [Larimichthys crocea]
XLOC_015943	98.4871	392.623	1.9946	0.036198	0.99749
evm.TU.Chr6.1203	22223.7	13922.2	-0.67466	0.036242	0.99749	small G protein signaling modulator 1 isoform X2 [Anarrhichthys ocellatus]
evm.TU.Chr24.96	634.413	1367.35	1.1078	0.036317	0.99749	terminal nucleotidyltransferase 5B [Etheostoma spectabile]
evm.TU.Chr22.639	1296.13	1018.89	-0.34722	0.036421	0.99749	solute carrier family 25 member 40 isoform X2 [Cyclopterus lumpus]
evm.TU.Chr10.516	1369.7	1839.49	0.42558	0.036522	0.99749
evm.TU.Chr7.184	9.64348	0	-5.538	0.036731	0.99749	tyrosine-protein kinase STYK1 isoform X2 [Epinephelus lanceolatus]
XLOC_033483	163.544	296.24	0.85706	0.036784	0.99749	B- and T-lymphocyte attenuator-like [Epinephelus lanceolatus]
evm.TU.Chr5.183	13672	22843.3	0.74054	0.036792	0.99749	uncharacterized oxidoreductase YjmC-like [Pseudochaenichthys georgianus]
XLOC_005126	67.9496	226.315	1.7364	0.037015	0.99749
evm.TU.Chr19.598	59764	34767.3	-0.78153	0.037021	0.99749	voltage-dependent L-type calcium channel subunit beta-2a [Cyclopterus lumpus]
evm.TU.Chr7.1090	0	26.9691	7.3765	0.037029	0.99749
evm.TU.Chr2.1068	56.8492	182.732	1.6845	0.037049	0.99749	fibronectin type III and SPRY domain-containing protein 2 [Sander lucioperca]
evm.TU.Chr4.1011	1157.29	1502.04	0.37623	0.037222	0.99749	glutathione peroxidase 7 [Perca flavescens]
evm.TU.Chr4.98	238.747	129.767	-0.88348	0.037233	0.99749	ankyrin repeat and LEM domain-containing protein 1 isoform X1 [Sander lucioperca]
evm.TU.Chr7.96	1252.53	2386.72	0.93006	0.037408	0.99749	collagen, type II, alpha 1a isoform X2 [Epinephelus lanceolatus]
evm.TU.Chr11.895	39.7563	96.3126	1.2738	0.037446	0.99749	hypothetical protein PFLUV_G00137700 [Perca fluviatilis]
evm.TU.Chr1.2128	10539.2	15910.9	0.5942	0.037527	0.99749	transcription factor EB-like isoform X4 [Etheostoma spectabile]
evm.TU.Chr14.669	770.199	1135.13	0.55903	0.037632	0.99749	myosin light chain kinase, smooth muscle-like isoform X1 [Cottoperca gobio]
evm.TU.Chr3.1229	148.09	294.796	0.99168	0.037693	0.99749	uncharacterized protein LOC116040500 isoform X1 [Sander lucioperca]
evm.TU.Chr12.102	286.514	194.922	-0.55675	0.037851	0.99749	mucin-17-like isoform X3 [Perca flavescens]
evm.TU.Chr7.743	59150.9	46202.8	-0.35641	0.037886	0.99749	hypothetical protein PFLUV_G00061510 [Perca fluviatilis]
evm.TU.Chr11.295	589.646	401.498	-0.55343	0.038101	0.99749	unconventional myosin-IXb isoform X2 [Cyclopterus lumpus]
XLOC_004787	273.285	449.934	0.71986	0.038309	0.99749
evm.TU.Chr3.472	271.328	89.0705	-1.6033	0.038329	0.99749	peroxisome proliferator-activated receptor gamma coactivator-related protein 1 [Epinephelus lanceolatus]
evm.TU.Chr1.547	1199.68	563.581	-1.0896	0.038357	0.99749	mothers against decapentaplegic homolog 2 isoform X1 [Epinephelus lanceolatus]
XLOC_026377	222.622	655.774	1.5579	0.038665	0.99749
evm.TU.Chr13.375	336.557	152.232	-1.1456	0.039223	0.99749	vertebrate ancient opsin-like [Anarrhichthys ocellatus]
evm.TU.Chr1.1763	51.0848	126.966	1.3148	0.039298	0.99749	asporin [Anarrhichthys ocellatus]
evm.TU.Chr18.376	292.066	475.023	0.70156	0.039323	0.99749	GTPase IMAP family member 8-like [Etheostoma spectabile]
evm.TU.Chr13.112	0	25.8666	7.3173	0.039401	0.99749
XLOC_036079	522.538	1263.94	1.2745	0.039452	0.99749	GTPase IMAP family member 9-like [Epinephelus lanceolatus]
evm.TU.Chr12.614	4530.44	6995.4	0.62661	0.039495	0.99749	zinc finger CCHC domain-containing protein 24 [Anarrhichthys ocellatus]
evm.TU.Chr12.555	60.7478	108.288	0.83681	0.039625	0.99749
XLOC_015719	1122.93	3415.72	1.605	0.039632	0.99749
XLOC_004489	0	10.1759	5.969	0.039902	0.99749
XLOC_033207	2584.63	1327.87	-0.96057	0.039915	0.99749
evm.TU.Chr18.1028	26.6802	76.6162	1.5182	0.039961	0.99749	GTPase IMAP family member 1-like isoform X1 [Epinephelus lanceolatus]
XLOC_052262	0.517943	29.9906	5.8096	0.040017	0.99749
evm.TU.Chr17.43	1101.13	875.159	-0.33153	0.040045	0.99749	platelet-activating factor acetylhydrolase isoform X1 [Epinephelus lanceolatus]
evm.TU.Chr1.308	1503.29	1192.1	-0.33424	0.040144	0.99749	short-chain specific acyl-CoA dehydrogenase, mitochondrial [Epinephelus lanceolatus]
XLOC_043044	30.4964	0	-7.1985	0.040173	0.99749
evm.TU.Chr17.600	30.1555	0	-7.1824	0.040256	0.99749	hydroperoxide isomerase ALOXE3-like [Epinephelus lanceolatus]
evm.TU.Chr2.1059	7454.18	5623.02	-0.40667	0.04037	0.99749	phosphorylase b kinase regulatory subunit alpha, liver isoform isoform X2 [Sander lucioperca]
evm.TU.Chr20.136	1203.05	1717.59	0.51352	0.040397	0.99749	uncharacterized protein LOC117747728 isoform X1 [Cyclopterus lumpus]
evm.TU.Chr12.569	1701.5	2798.6	0.71782	0.0404	0.99749	hypothetical protein PFLUV_G00222970 [Perca fluviatilis]
XLOC_032866	801.72	560.113	-0.51748	0.040475	0.99749	NACHT, LRR and PYD domains-containing protein 14-like isoform X4 [Astatotilapia calliptera]
evm.TU.Chr23.175	1090.17	2000.77	0.8759	0.04069	0.99749	cell adhesion molecule 1-like isoform X2 [Etheostoma spectabile]
evm.TU.Chr6.1354	13599.5	9530.08	-0.51294	0.040881	0.99749	nucleolysin TIA-1 isoform X4 [Echeneis naucrates]
evm.TU.Chr1.1753	1113.96	1541.03	0.46774	0.040975	0.99749	DNA damage-regulated autophagy modulator protein 2 [Sander lucioperca]
evm.TU.Chr1.363	0	25.1161	7.2747	0.041075	0.99749	alpha-2B adrenergic receptor-like [Cottoperca gobio]
XLOC_033572	886.652	1785.46	1.0098	0.041177	0.99749
XLOC_029964	34.7218	0	-7.386	0.041196	0.99749
evm.TU.Chr1.521	20.8339	5.05124	-2.0354	0.041252	0.99749	claudin-23 [Epinephelus lanceolatus]
XLOC_045279	2515.08	3418.92	0.44279	0.041277	0.99749
evm.TU.Chr14.1171	1242.49	864.476	-0.52362	0.04128	0.99749	28 kDa heat- and acid-stable phosphoprotein [Perca flavescens]
evm.TU.Chr19.892	1017.77	721.63	-0.49637	0.041318	0.99749	uncharacterized protein LOC111644927 isoform X1 [Seriola lalandi dorsalis]
evm.TU.Chr3.1453	325.946	150.795	-1.1131	0.04133	0.99749	hypothetical protein PFLUV_G00003350 [Perca fluviatilis]
evm.TU.Chr8.1053	129.201	75.3805	-0.77482	0.041567	0.99749	endonuclease domain-containing 1 protein-like [Anarrhichthys ocellatus]
evm.TU.Chr15.659	391.637	554.537	0.50317	0.041608	0.99749
evm.TU.Chr17.1120	1227.74	625.74	-0.97322	0.041942	0.99749	CAD protein [Collichthys lucidus]
evm.TU.Chr6.721	274.831	482.262	0.81037	0.042049	0.99749	DNA-directed RNA polymerase III subunit RPC7 [Seriola dumerili]
evm.TU.Chr14.692	23.8754	79.008	1.7288	0.042075	0.99749	homologous-pairing protein 2 homolog [Cottoperca gobio]
XLOC_022429	578.33	957.887	0.72712	0.042081	0.99749	L-xylulose reductase [Acanthochromis polyacanthus]
evm.TU.Chr19.347	3.43763	17.3577	2.3294	0.042084	0.99749	uncharacterized protein LOC116695778 [Etheostoma spectabile]
evm.TU.Chr23.712	4083.74	2649.36	-0.62401	0.04209	0.99749	double-stranded RNA-specific editase 1-like isoform X3 [Epinephelus lanceolatus]
evm.TU.Chr22.717	273.135	471.698	0.78666	0.042263	0.99749	tumor necrosis factor receptor superfamily member 16 [Cyclopterus lumpus]
evm.TU.Chr3.89	26.8791	202.528	2.913	0.042554	0.99749
XLOC_013720	50.0516	110.902	1.1488	0.04271	0.99749
XLOC_033102	1102.24	294.511	-1.9038	0.042751	0.99749
evm.TU.Chr12.925	1809.78	2512.68	0.47371	0.042757	0.99749	vitrin isoform X1 [Epinephelus lanceolatus]
evm.TU.Chr22.232	268.051	404.935	0.59553	0.042898	0.99749	tumor necrosis factor alpha-induced protein 8-like protein 2 [Etheostoma spectabile]
evm.TU.Chr3.224	832.499	1224.19	0.55607	0.042964	0.99749	UPF0462 protein C4orf33 homolog isoform X1 [Sander lucioperca]
XLOC_043017	364.883	553.977	0.60271	0.043123	0.99749
evm.TU.Chr17.458	396.949	617.783	0.63784	0.043146	0.99749	armadillo repeat-containing protein 1-like [Sander lucioperca]
evm.TU.Chr4.1012	39.5217	88.3773	1.1636	0.043183	0.99749	uncharacterized protein LOC117254343 [Epinephelus lanceolatus]
evm.TU.Chr16.259	294.717	189.154	-0.63674	0.043222	0.99749	uncharacterized protein LOC115004506, partial [Cottoperca gobio]
evm.TU.Chr9.1063	249.319	82.1269	-1.6041	0.0433	0.99749	PREDICTED: tyrosine kinase receptor Cad96Ca-like [Lates calcarifer]
evm.TU.Chr2.666	259.073	136.227	-0.92726	0.043482	0.99749	Growth hormone-regulated TBC protein 1-A [Larimichthys crocea]
evm.TU.Chr2.956	716.394	1079.15	0.59085	0.043509	0.99749	neuronal acetylcholine receptor subunit alpha-3 [Epinephelus lanceolatus]
evm.TU.Chr17.553	5939.76	2115.3	-1.4897	0.043512	0.99749	pro-opiomelanocortin-like [Anarrhichthys ocellatus]
XLOC_022143	1999.83	42.9145	-5.5408	0.043569	0.99749
evm.TU.Chr12.1079	2962.2	4061.39	0.45546	0.043625	0.99749	placenta-specific protein 9-like [Epinephelus lanceolatus]
evm.TU.Chr6.1136	402.854	258.377	-0.63827	0.043741	0.99749	uncharacterized protein LOC115013568 isoform X1 [Cottoperca gobio]
XLOC_022177	219.618	352.099	0.68116	0.044011	0.99749
evm.TU.Chr3.619	242.125	155.757	-0.63822	0.04402	0.99749
XLOC_023975	1536.95	1248.53	-0.29922	0.04432	0.99749
evm.TU.Chr14.634	11835.2	7032.45	-0.75089	0.044473	0.99749	SH3 and cysteine-rich domain-containing protein 2-like isoform X1 [Anarrhichthys ocellatus]
XLOC_001063	885.558	1134.82	0.3582	0.044792	0.99749
evm.TU.Chr23.796	1127.37	1435.16	0.34802	0.044813	0.99749	thiamine transporter 1 isoform X1 [Cyclopterus lumpus]
evm.TU.Chr7.982	882.782	1531.33	0.79438	0.045095	0.99749	rho guanine nucleotide exchange factor 3-like [Seriola lalandi dorsalis]
evm.TU.ori_scaf779un.1	338.398	212.711	-0.66747	0.045163	0.99749
evm.TU.Chr18.780	655.094	1022.74	0.64231	0.045211	0.99749	Protein kinase C and casein kinase II substrate protein 3 [Larimichthys crocea]
evm.TU.Chr14.794	361.186	167.225	-1.1122	0.045323	0.99749	3beta-hydroxysteroid dehydrogenase, partial [Sebastes schlegelii]
evm.TU.Chr5.1105	78.5464	38.9593	-1.0165	0.045344	0.99749	synaptotagmin-2-like [Perca flavescens]
evm.TU.Chr14.99	570.436	1088.36	0.93167	0.04535	0.99749	nucleoside diphosphate kinase B-like [Cyclopterus lumpus]
evm.TU.Chr20.687	2432.15	3549.16	0.54542	0.045356	0.99749	ras and Rab interactor 1 isoform X2 [Sander lucioperca]
evm.TU.Chr14.786	8598.85	5023.94	-0.77524	0.045443	0.99749
evm.TU.Chr15.1041	495.846	199.804	-1.3106	0.045459	0.99749	A-kinase anchor protein 12-like [Sander lucioperca]
evm.TU.Chr20.762	10.6342	0	-5.6802	0.045464	0.99749	uncharacterized protein LOC113744626 [Larimichthys crocea]
evm.TU.Chr17.501	2308.13	1238.62	-0.89773	0.045488	0.99749	protein tyrosine kinase 2 beta, b isoform X2 [Trematomus bernacchii]
XLOC_001072	272.104	1088.72	2.0007	0.045597	0.99749	interferon-induced GTP-binding protein Mx [Perca flavescens]
evm.TU.Chr19.706	1768.98	2689.05	0.60415	0.045788	0.99749	amyloid beta A4 precursor protein-binding family B member 1-interacting protein isoform X1 [Cyclopterus lumpus]
evm.TU.Chr2.267	48.4597	164.177	1.7601	0.045975	0.99749	cytochrome P450 1A1 [Sebastes schlegelii]
evm.TU.Chr5.1186	1383.56	1897.43	0.45559	0.046281	0.99749	WAP four-disulfide core domain protein 1 [Sander lucioperca]
XLOC_005217	0	23.3915	7.1712	0.046338	0.99749
evm.TU.Chr20.304	771.415	459.932	-0.74626	0.046345	0.99749	hypothetical protein PFLUV_G00162950 [Perca fluviatilis]
XLOC_034430	17.7371	119.456	2.7471	0.046477	0.99749	E3 ubiquitin-protein ligase TRIM31-like [Sander lucioperca]
evm.TU.Chr1.327	24.0496	61.0742	1.3409	0.046673	0.99749	Zinc metalloproteinase nas-4 [Collichthys lucidus]
evm.TU.Chr7.259	1374.77	743.858	-0.88594	0.046977	0.99749	NACHT, LRR and PYD domains-containing protein 12-like isoform X1 [Epinephelus lanceolatus]
evm.TU.Chr17.489	16336.6	13814.2	-0.24193	0.047105	0.99749
XLOC_051726	49.6325	3.65229	-3.7322	0.047112	0.99749
evm.TU.Chr11.324	26.9303	71.252	1.4034	0.047385	0.99749	hypothetical protein PFLUV_G00134270 [Perca fluviatilis]
evm.TU.Chr6.395	1276.53	1009.86	-0.33819	0.047433	0.99749
evm.TU.Chr1.335	146.671	287.484	0.97047	0.047467	0.99749
XLOC_028545	775.861	1728.62	1.1557	0.047516	0.99749	complement C1q-like protein 3 [Larimichthys crocea]
evm.TU.Chr22.571	1330.97	2748.85	1.0463	0.047549	0.99749	cellular retinoic acid-binding protein 2a [Cyclopterus lumpus]
XLOC_004785	89.4967	208.545	1.2213	0.0476	0.99749	caspase recruitment domain-containing protein 16 [Sparus aurata]
evm.TU.Chr12.138	115262	302452	1.3918	0.047653	0.99749	luteinizing hormone beta subunit [Sebastes schlegelii]
evm.TU.Chr19.334	26.6405	56.5604	1.0917	0.047786	0.99749	probable G-protein coupled receptor 141 isoform X2 [Cyclopterus lumpus]
evm.TU.Chr5.1360	1644.27	2901.08	0.81908	0.047862	0.99749	olfactomedin-4-like [Sander lucioperca]
evm.TU.Chr5.766	57.1983	21.744	-1.3915	0.047888	0.99749	Bloom syndrome protein isoform X1 [Cottoperca gobio]
XLOC_004430	1456.25	2172.33	0.57663	0.048011	0.99749
XLOC_028996	512.095	853.066	0.73675	0.04807	0.99749
evm.TU.Chr21.449	1223.75	981.981	-0.31696	0.048157	0.99749
XLOC_017786	0.258971	17.9533	5.8293	0.048218	0.99749
evm.TU.Chr21.123	142.863	249.145	0.80269	0.0483	0.99749	PCNA-interacting partner [Perca flavescens]
evm.TU.Chr20.83	306.324	539.233	0.81637	0.048304	0.99749	ras-related protein Rab-38-like [Seriola dumerili]
evm.TU.Chr1.268	101.257	253.634	1.3257	0.048404	0.99749	interleukin-1 beta-like [Anarrhichthys ocellatus]
evm.TU.Chr9.415	64.3388	13.6156	-2.2364	0.048423	0.99749	cilia- and flagella-associated protein 45 isoform X2 [Cottoperca gobio]
evm.TU.Chr13.148	5880.49	8822.67	0.58519	0.048511	0.99749	LOW QUALITY PROTEIN: partitioning defective 3 homolog B-like [Cottoperca gobio]
evm.TU.Chr12.1232	8.69677	97.5092	3.4881	0.048689	0.99749	PREDICTED: E3 ubiquitin-protein ligase UBR2 isoform X2 [Stegastes partitus]
evm.TU.Chr15.82	26.2147	0	-6.981	0.04871	0.99749
evm.TU.Chr1.557_evm.TU.Chr1.558	157568	190383	0.27292	0.048869	0.99749	ciliary neurotrophic factor receptor subunit alpha-like isoform X2 [Etheostoma spectabile]
evm.TU.Chr3.762	7496.86	9545.75	0.34854	0.048903	0.99749	acid ceramidase [Sander lucioperca]
evm.TU.Chr15.497	1102.13	1426.5	0.37192	0.049058	0.99749
evm.TU.Chr22.376	120.711	206.512	0.77397	0.049319	0.99749	C-X-C chemokine receptor type 3-like isoform X1 [Etheostoma spectabile]
evm.TU.Chr13.162	6.78044	95.0082	3.8088	0.049386	0.99749	protein Wnt-10a [Epinephelus lanceolatus]
evm.TU.Chr3.622	885.349	537.783	-0.71936	0.049717	0.99749	CXXC-type zinc finger protein 4 [Seriola dumerili]
evm.TU.Chr17.919	794.102	1284.8	0.69389	0.049885	0.99749
