# Supplementary material for: Brain Transcriptomic Dataset During Parturition in Ovoviviparous Sebastes schlegelii
Source: Front Genet. 2022 Feb 4;13:840067. doi: 10.3389/fgene.2022.840067 (PMC8854175; doi:10.3389/fgene.2022.840067)
Supplement: Supplementary file 3 [file Table4.XLSX]

## Sheet: B_II vs B_I
##Databases: KEGG PATHWAY
##Statistical test method: hypergeometric test / Fisher's exact test
##FDR correction method: Benjamini and Hochberg
#Term	Database	ID	Input number	Background number	P-Value	Corrected P-Value	Input	KEGG_ID/KO	Entrez_ID	Hyperlink
Cytokine-cytokine receptor interaction	KEGG PATHWAY	dre04060	11	161	0.00132045	0.124122	evm.TU.Chr3.129|evm.TU.Chr20.229|evm.TU.Chr7.49|evm.TU.Chr4.886|evm.TU.Chr8.41|evm.TU.Chr8.522_evm.TU.Chr8.523|evm.TU.Chr12.473|evm.TU.Chr5.308|evm.TU.Chr8.416|evm.TU.Chr22.717|evm.TU.Chr24.342	dre:403049|dre:799475|dre:557567|dre:386856|dre:64274|dre:30121|dre:352944|dre:553179|dre:559725|dre:572204|dre:30739|	403049|799475|557567|386856|64274|30121|352944|553179|559725|572204|30739|	http://www.genome.jp/kegg-bin/show_pathway?dre04060/dre:572204%09red/dre:799475%09red/dre:386856%09red/dre:352944%09red/dre:559725%09red/dre:403049%09red/dre:553179%09red/dre:557567%09red/dre:30739%09red/dre:64274%09red/dre:30121%09red
ECM-receptor interaction	KEGG PATHWAY	dre04512	7	80	0.00278726	0.131001	evm.TU.Chr13.154|evm.TU.Chr5.812_evm.TU.Chr5.813|evm.TU.Chr20.594|evm.TU.Chr13.153|evm.TU.Chr1.2536|evm.TU.Chr5.899|evm.TU.Chr6.394	dre:100005469|dre:570643|dre:554268|dre:100005469|dre:386787|dre:286830|dre:560145|	100005469|570643|554268|100005469|386787|286830|560145|	http://www.genome.jp/kegg-bin/show_pathway?dre04512/dre:386787%09red/dre:286830%09red/dre:570643%09red/dre:100005469%09red/dre:560145%09red/dre:554268%09red
Focal adhesion	KEGG PATHWAY	dre04510	13	251	0.00506314	0.144531	evm.TU.Chr13.154|evm.TU.Chr1.2536|evm.TU.Chr20.594|evm.TU.Chr13.153|evm.TU.Chr4.886|evm.TU.Chr5.812_evm.TU.Chr5.813|evm.TU.Chr3.129|evm.TU.Chr8.522_evm.TU.Chr8.523|evm.TU.Chr5.899|evm.TU.Chr11.937|evm.TU.Chr15.1110|evm.TU.Chr9.287|evm.TU.Chr6.394	dre:100005469|dre:386787|dre:554268|dre:100005469|dre:386856|dre:570643|dre:403049|dre:30121|dre:286830|dre:404211|dre:560400|dre:100535718|dre:560145|	100005469|386787|554268|100005469|386856|570643|403049|30121|286830|404211|560400|100535718|560145|	http://www.genome.jp/kegg-bin/show_pathway?dre04510/dre:386787%09red/dre:386856%09red/dre:100535718%09red/dre:403049%09red/dre:286830%09red/dre:404211%09red/dre:570643%09red/dre:100005469%09red/dre:560400%09red/dre:560145%09red/dre:30121%09red/dre:554268%09red
Arachidonic acid metabolism	KEGG PATHWAY	dre00590	5	49	0.00615026	0.144531	evm.TU.Chr1.666|evm.TU.Chr15.1221|XLOC_036282|evm.TU.Chr9.1035|evm.TU.Chr1.1940	dre:544666|dre:100330001|dre:322732|dre:100149324|dre:559148|	544666|100330001|322732|100149324|559148|	http://www.genome.jp/kegg-bin/show_pathway?dre00590/dre:544666%09red/dre:100149324%09red/dre:100330001%09red/dre:559148%09red/dre:322732%09red
Hedgehog signaling pathway	KEGG PATHWAY	dre04340	5	62	0.0149786	0.281598	evm.TU.Chr11.420|evm.TU.Chr1.1530|evm.TU.Chr3.691|evm.TU.Chr10.733|evm.TU.Chr21.350	dre:60632|dre:352930|dre:326102|dre:30283|dre:30105|	60632|352930|326102|30283|30105|	http://www.genome.jp/kegg-bin/show_pathway?dre04340/dre:30105%09red/dre:326102%09red/dre:352930%09red/dre:30283%09red/dre:60632%09red
Phagosome	KEGG PATHWAY	dre04145	8	164	0.0339298	0.531567	evm.TU.Chr19.600|evm.TU.Chr19.602|XLOC_035319|evm.TU.Chr1.2536|XLOC_051774|XLOC_018483|evm.TU.Chr11.327|evm.TU.Chr11.332	dre:100286774|dre:558942|dre:321046|dre:386787|dre:562943|dre:393557|dre:559502|dre:558942|	100286774|558942|321046|386787|562943|393557|559502|558942|	http://www.genome.jp/kegg-bin/show_pathway?dre04145/dre:386787%09red/dre:558942%09red/dre:393557%09red/dre:321046%09red/dre:562943%09red/dre:559502%09red/dre:100286774%09red
Regulation of actin cytoskeleton	KEGG PATHWAY	dre04810	11	271	0.0438059	0.543288	evm.TU.Chr13.154|evm.TU.Chr1.423|evm.TU.Chr13.153|evm.TU.Chr4.886|evm.TU.Chr1.2536|evm.TU.Chr10.370|evm.TU.Chr13.1116|evm.TU.Chr11.937|evm.TU.Chr4.687|evm.TU.Chr15.1110|evm.TU.Chr9.287	dre:100005469|dre:359830|dre:100005469|dre:386856|dre:386787|dre:100005049|dre:561589|dre:404211|dre:100005852|dre:560400|dre:100535718|	100005469|359830|100005469|386856|386787|100005049|561589|404211|100005852|560400|100535718|	http://www.genome.jp/kegg-bin/show_pathway?dre04810/dre:386787%09red/dre:100005852%09red/dre:100535718%09red/dre:561589%09red/dre:359830%09red/dre:404211%09red/dre:386856%09red/dre:100005469%09red/dre:560400%09red/dre:100005049%09red
Glycerolipid metabolism	KEGG PATHWAY	dre00561	4	59	0.0476278	0.543288	evm.TU.Chr10.440|evm.TU.Chr6.305|evm.TU.Chr4.526|evm.TU.Chr4.524_evm.TU.Chr4.525	dre:323653|dre:393096|dre:100331214|dre:30354|	323653|393096|100331214|30354|	http://www.genome.jp/kegg-bin/show_pathway?dre00561/dre:100331214%09red/dre:30354%09red/dre:393096%09red/dre:323653%09red
ABC transporters	KEGG PATHWAY	dre02010	3	36	0.0520169	0.543288	evm.TU.Chr13.734|evm.TU.Chr18.970|evm.TU.Chr23.400	dre:558335|dre:100002010|dre:368620|	558335|100002010|368620|	http://www.genome.jp/kegg-bin/show_pathway?dre02010/dre:100002010%09red/dre:558335%09red/dre:368620%09red
alpha-Linolenic acid metabolism	KEGG PATHWAY	dre00592	2	18	0.0689294	0.606357	evm.TU.Chr15.1221|evm.TU.Chr9.1035	dre:100330001|dre:100149324|	100330001|100149324|	http://www.genome.jp/kegg-bin/show_pathway?dre00592/dre:100149324%09red/dre:100330001%09red
PPAR signaling pathway	KEGG PATHWAY	dre03320	4	68	0.0709566	0.606357	evm.TU.Chr17.1179|evm.TU.Chr5.893|evm.TU.Chr4.526|evm.TU.Chr4.524_evm.TU.Chr4.525	dre:58128|dre:560000|dre:100331214|dre:30354|	58128|560000|100331214|30354|	http://www.genome.jp/kegg-bin/show_pathway?dre03320/dre:100331214%09red/dre:58128%09red/dre:30354%09red/dre:560000%09red
Glycine, serine and threonine metabolism	KEGG PATHWAY	dre00260	3	46	0.0898206	0.681586	evm.TU.Chr2.1072|evm.TU.Chr1.209|evm.TU.Chr7.675	dre:266799|dre:322228|dre:100331020|	266799|322228|100331020|	http://www.genome.jp/kegg-bin/show_pathway?dre00260/dre:322228%09red/dre:100331020%09red/dre:266799%09red
Steroid biosynthesis	KEGG PATHWAY	dre00100	2	22	0.0946968	0.681586	evm.TU.Chr1.524|evm.TU.Chr10.328	dre:793309|dre:406828|	793309|406828|	http://www.genome.jp/kegg-bin/show_pathway?dre00100/dre:793309%09red/dre:406828%09red
Linoleic acid metabolism	KEGG PATHWAY	dre00591	2	23	0.101513	0.681586	evm.TU.Chr15.1221|evm.TU.Chr9.1035	dre:100330001|dre:100149324|	100330001|100149324|	http://www.genome.jp/kegg-bin/show_pathway?dre00591/dre:100149324%09red/dre:100330001%09red
Purine metabolism	KEGG PATHWAY	dre00230	7	187	0.129541	0.811787	evm.TU.Chr1.769|evm.TU.Chr1.427|evm.TU.Chr20.700|evm.TU.Chr12.572|evm.TU.Chr12.335|evm.TU.Chr13.957|evm.TU.Chr16.244	dre:560653|dre:559332|dre:791647|dre:393845|dre:100750260|dre:564389|dre:563343|	560653|559332|791647|393845|100750260|564389|563343|	http://www.genome.jp/kegg-bin/show_pathway?dre00230/dre:563343%09red/dre:560653%09red/dre:559332%09red/dre:100750260%09red/dre:564389%09red/dre:791647%09red/dre:393845%09red
Cardiac muscle contraction	KEGG PATHWAY	dre04260	4	97	0.176399	0.948786	evm.TU.Chr7.43|evm.TU.Chr7.958|XLOC_016434|evm.TU.Chr14.232	dre:353247|dre:58071|dre:557348|dre:571193|	353247|58071|557348|571193|	http://www.genome.jp/kegg-bin/show_pathway?dre04260/dre:353247%09red/dre:571193%09red/dre:557348%09red/dre:58071%09red
Cell adhesion molecules (CAMs)	KEGG PATHWAY	dre04514	5	135	0.188161	0.948786	evm.TU.Chr14.1309|evm.TU.Chr24.125|XLOC_018483|evm.TU.Chr19.181|evm.TU.Chr10.862	dre:569386|dre:282667|dre:393557|dre:569075|dre:541491|	569386|282667|393557|569075|541491|	http://www.genome.jp/kegg-bin/show_pathway?dre04514/dre:393557%09red/dre:282667%09red/dre:569075%09red/dre:541491%09red/dre:569386%09red
Wnt signaling pathway	KEGG PATHWAY	dre04310	6	173	0.193661	0.948786	evm.TU.Chr11.420|evm.TU.Chr10.733|evm.TU.Chr21.350|evm.TU.Chr1.1614|evm.TU.Chr22.728|evm.TU.Chr7.591	dre:60632|dre:30283|dre:30105|dre:100333254|dre:794221|dre:100006275|	60632|30283|30105|100333254|794221|100006275|	http://www.genome.jp/kegg-bin/show_pathway?dre04310/dre:794221%09red/dre:30105%09red/dre:100006275%09red/dre:100333254%09red/dre:30283%09red/dre:60632%09red
Melanogenesis	KEGG PATHWAY	dre04916	5	137	0.195661	0.948786	evm.TU.Chr5.308|evm.TU.Chr16.334|evm.TU.Chr11.420|evm.TU.Chr10.733|evm.TU.Chr21.350	dre:553179|dre:58032|dre:60632|dre:30283|dre:30105|	553179|58032|60632|30283|30105|	http://www.genome.jp/kegg-bin/show_pathway?dre04916/dre:30105%09red/dre:58032%09red/dre:553179%09red/dre:30283%09red/dre:60632%09red
Drug metabolism - cytochrome P450	KEGG PATHWAY	dre00982	2	39	0.223061	0.948786	XLOC_009944|XLOC_038141	dre:436894|dre:794311|	436894|794311|	http://www.genome.jp/kegg-bin/show_pathway?dre00982/dre:794311%09red/dre:436894%09red
Ether lipid metabolism	KEGG PATHWAY	dre00565	2	39	0.223061	0.948786	evm.TU.Chr15.1221|evm.TU.Chr9.1035	dre:100330001|dre:100149324|	100330001|100149324|	http://www.genome.jp/kegg-bin/show_pathway?dre00565/dre:100149324%09red/dre:100330001%09red
Phototransduction	KEGG PATHWAY	dre04744	2	40	0.231096	0.948786	evm.TU.Chr14.1408|evm.TU.Chr1.427	dre:793087|dre:559332|	793087|559332|	http://www.genome.jp/kegg-bin/show_pathway?dre04744/dre:559332%09red/dre:793087%09red
Fatty acid degradation	KEGG PATHWAY	dre00071	2	43	0.255292	0.948786	evm.TU.Chr10.440|evm.TU.Chr5.893	dre:323653|dre:560000|	323653|560000|	http://www.genome.jp/kegg-bin/show_pathway?dre00071/dre:323653%09red/dre:560000%09red
SNARE interactions in vesicular transport	KEGG PATHWAY	dre04130	2	43	0.255292	0.948786	evm.TU.Chr13.772|evm.TU.Chr14.701	dre:100329295|dre:324569|	100329295|324569|	http://www.genome.jp/kegg-bin/show_pathway?dre04130/dre:100329295%09red/dre:324569%09red
Cysteine and methionine metabolism	KEGG PATHWAY	dre00270	2	44	0.263373	0.948786	evm.TU.Chr1.209|XLOC_004980	dre:322228|dre:541347|	322228|541347|	http://www.genome.jp/kegg-bin/show_pathway?dre00270/dre:322228%09red/dre:541347%09red
NOD-like receptor signaling pathway	KEGG PATHWAY	dre04621	2	48	0.29567	0.948786	evm.TU.Chr8.428|evm.TU.Chr12.377	dre:57923|dre:564497|	57923|564497|	http://www.genome.jp/kegg-bin/show_pathway?dre04621/dre:57923%09red/dre:564497%09red
Renin-angiotensin system	KEGG PATHWAY	dre04614	1	15	0.29607	0.948786	evm.TU.Chr5.1349	dre:100535773|	100535773|	http://www.genome.jp/kegg-bin/show_pathway?dre04614/dre:100535773%09red
Glutathione metabolism	KEGG PATHWAY	dre00480	2	50	0.311753	0.948786	evm.TU.Chr5.1349|XLOC_009944	dre:100535773|dre:436894|	100535773|436894|	http://www.genome.jp/kegg-bin/show_pathway?dre00480/dre:100535773%09red/dre:436894%09red
Glycerophospholipid metabolism	KEGG PATHWAY	dre00564	3	97	0.36962	0.948786	evm.TU.Chr15.1221|evm.TU.Chr9.1035|evm.TU.Chr5.177	dre:100330001|dre:100149324|dre:100004136|	100330001|100149324|100004136|	http://www.genome.jp/kegg-bin/show_pathway?dre00564/dre:100149324%09red/dre:100330001%09red/dre:100004136%09red
Notch signaling pathway	KEGG PATHWAY	dre04330	2	58	0.375085	0.948786	evm.TU.Chr12.918|evm.TU.Chr3.873	dre:140423|dre:30158|	140423|30158|	http://www.genome.jp/kegg-bin/show_pathway?dre04330/dre:30158%09red/dre:140423%09red
Glycosaminoglycan biosynthesis - chondroitin sulfate / dermatan sulfate	KEGG PATHWAY	dre00532	1	21	0.382977	0.948786	evm.TU.Chr1.2506	dre:565671|	565671|	http://www.genome.jp/kegg-bin/show_pathway?dre00532/dre:565671%09red
Vascular smooth muscle contraction	KEGG PATHWAY	dre04270	4	143	0.395587	0.948786	evm.TU.Chr14.685|evm.TU.Chr1.769|evm.TU.Chr9.1035|evm.TU.Chr23.259	dre:566313|dre:560653|dre:100149324|dre:445508|	566313|560653|100149324|445508|	http://www.genome.jp/kegg-bin/show_pathway?dre04270/dre:100149324%09red/dre:566313%09red/dre:560653%09red/dre:445508%09red
Ascorbate and aldarate metabolism	KEGG PATHWAY	dre00053	1	22	0.396384	0.948786	evm.TU.Chr10.440	dre:323653|	323653|	http://www.genome.jp/kegg-bin/show_pathway?dre00053/dre:323653%09red
Sphingolipid metabolism	KEGG PATHWAY	dre00600	2	62	0.40588	0.948786	evm.TU.Chr4.1463|evm.TU.Chr10.1138	dre:393912|dre:556700|	393912|556700|	http://www.genome.jp/kegg-bin/show_pathway?dre00600/dre:393912%09red/dre:556700%09red
Adherens junction	KEGG PATHWAY	dre04520	3	104	0.410755	0.948786	evm.TU.Chr15.1110|evm.TU.Chr10.862|evm.TU.Chr24.342	dre:560400|dre:541491|dre:30739|	560400|541491|30739|	http://www.genome.jp/kegg-bin/show_pathway?dre04520/dre:30739%09red/dre:560400%09red/dre:541491%09red
Pyrimidine metabolism	KEGG PATHWAY	dre00240	3	105	0.416569	0.948786	evm.TU.Chr20.700|evm.TU.Chr12.335|evm.TU.Chr5.478	dre:791647|dre:100750260|dre:678543|	791647|100750260|678543|	http://www.genome.jp/kegg-bin/show_pathway?dre00240/dre:100750260%09red/dre:791647%09red/dre:678543%09red
Glycosaminoglycan degradation	KEGG PATHWAY	dre00531	1	24	0.422333	0.948786	evm.TU.Chr12.519	dre:562573|	562573|	http://www.genome.jp/kegg-bin/show_pathway?dre00531/dre:562573%09red
Histidine metabolism	KEGG PATHWAY	dre00340	1	24	0.422333	0.948786	evm.TU.Chr10.440	dre:323653|	323653|	http://www.genome.jp/kegg-bin/show_pathway?dre00340/dre:323653%09red
Other glycan degradation	KEGG PATHWAY	dre00511	1	25	0.434888	0.948786	evm.TU.Chr20.1011	dre:100003570|	100003570|	http://www.genome.jp/kegg-bin/show_pathway?dre00511/dre:100003570%09red
Neuroactive ligand-receptor interaction	KEGG PATHWAY	dre04080	10	416	0.445024	0.948786	evm.TU.Chr6.1442|evm.TU.Chr7.743|evm.TU.Chr6.141|evm.TU.Chr8.81|evm.TU.Chr18.82|evm.TU.Chr10.909|evm.TU.Chr18.398|XLOC_038660|evm.TU.Chr4.73|evm.TU.Chr23.259	dre:100003539|dre:571422|dre:767745|dre:793315|dre:557511|dre:100536659|dre:195820|dre:402857|dre:557276|dre:445508|	100003539|571422|767745|793315|557511|100536659|195820|402857|557276|445508|	http://www.genome.jp/kegg-bin/show_pathway?dre04080/dre:571422%09red/dre:557276%09red/dre:767745%09red/dre:402857%09red/dre:445508%09red/dre:793315%09red/dre:100003539%09red/dre:100536659%09red/dre:557511%09red/dre:195820%09red
Adrenergic signaling in cardiomyocytes	KEGG PATHWAY	dre04261	5	199	0.455099	0.948786	evm.TU.Chr7.958|evm.TU.Chr7.43|evm.TU.Chr11.937|evm.TU.Chr14.232|evm.TU.Chr22.759	dre:58071|dre:353247|dre:404211|dre:571193|dre:565910|	58071|353247|404211|571193|565910|	http://www.genome.jp/kegg-bin/show_pathway?dre04261/dre:404211%09red/dre:571193%09red/dre:58071%09red/dre:565910%09red/dre:353247%09red
Arginine and proline metabolism	KEGG PATHWAY	dre00330	2	72	0.479414	0.948786	evm.TU.Chr2.1072|evm.TU.Chr10.440	dre:266799|dre:323653|	266799|323653|	http://www.genome.jp/kegg-bin/show_pathway?dre00330/dre:323653%09red/dre:266799%09red
Nicotinate and nicotinamide metabolism	KEGG PATHWAY	dre00760	1	29	0.482447	0.948786	evm.TU.Chr20.700	dre:791647|	791647|	http://www.genome.jp/kegg-bin/show_pathway?dre00760/dre:791647%09red
Glycolysis / Gluconeogenesis	KEGG PATHWAY	dre00010	2	74	0.493449	0.948786	evm.TU.Chr22.456|evm.TU.Chr10.440	dre:317743|dre:323653|	317743|323653|	http://www.genome.jp/kegg-bin/show_pathway?dre00010/dre:317743%09red/dre:323653%09red
mTOR signaling pathway	KEGG PATHWAY	dre04150	2	74	0.493449	0.948786	evm.TU.Chr11.937|XLOC_029004	dre:404211|dre:393732|	404211|393732|	http://www.genome.jp/kegg-bin/show_pathway?dre04150/dre:393732%09red/dre:404211%09red
Glycosaminoglycan biosynthesis - heparan sulfate / heparin	KEGG PATHWAY	dre00534	1	30	0.4937	0.948786	evm.TU.Chr2.1147	dre:100007670|	100007670|	http://www.genome.jp/kegg-bin/show_pathway?dre00534/dre:100007670%09red
Pentose and glucuronate interconversions	KEGG PATHWAY	dre00040	1	32	0.51548	0.948786	evm.TU.Chr10.440	dre:323653|	323653|	http://www.genome.jp/kegg-bin/show_pathway?dre00040/dre:323653%09red
FoxO signaling pathway	KEGG PATHWAY	dre04068	4	170	0.524051	0.948786	evm.TU.Chr24.342|evm.TU.Chr6.1051|evm.TU.Chr11.937|XLOC_038660	dre:30739|dre:100148413|dre:404211|dre:402857|	30739|100148413|404211|402857|	http://www.genome.jp/kegg-bin/show_pathway?dre04068/dre:30739%09red/dre:404211%09red/dre:100148413%09red/dre:402857%09red
beta-Alanine metabolism	KEGG PATHWAY	dre00410	1	33	0.526017	0.948786	evm.TU.Chr10.440	dre:323653|	323653|	http://www.genome.jp/kegg-bin/show_pathway?dre00410/dre:323653%09red
Porphyrin and chlorophyll metabolism	KEGG PATHWAY	dre00860	1	34	0.536326	0.948786	evm.TU.Chr14.1068	dre:791518|	791518|	http://www.genome.jp/kegg-bin/show_pathway?dre00860/dre:791518%09red
VEGF signaling pathway	KEGG PATHWAY	dre04370	2	86	0.572451	0.948786	evm.TU.Chr11.937|evm.TU.Chr1.1614	dre:404211|dre:100333254|	404211|100333254|	http://www.genome.jp/kegg-bin/show_pathway?dre04370/dre:404211%09red/dre:100333254%09red
Intestinal immune network for IgA production	KEGG PATHWAY	dre04672	1	38	0.575376	0.948786	evm.TU.Chr12.473	dre:352944|	352944|	http://www.genome.jp/kegg-bin/show_pathway?dre04672/dre:352944%09red
Biosynthesis of amino acids	KEGG PATHWAY	dre01230	2	87	0.578618	0.948786	evm.TU.Chr22.456|XLOC_004980	dre:317743|dre:541347|	317743|541347|	http://www.genome.jp/kegg-bin/show_pathway?dre01230/dre:317743%09red/dre:541347%09red
Cytosolic DNA-sensing pathway	KEGG PATHWAY	dre04623	1	39	0.584615	0.948786	evm.TU.Chr8.428	dre:57923|	57923|	http://www.genome.jp/kegg-bin/show_pathway?dre04623/dre:57923%09red
Other types of O-glycan biosynthesis	KEGG PATHWAY	dre00514	1	39	0.584615	0.948786	evm.TU.Chr3.873	dre:30158|	30158|	http://www.genome.jp/kegg-bin/show_pathway?dre00514/dre:30158%09red
Phosphatidylinositol signaling system	KEGG PATHWAY	dre04070	2	90	0.596727	0.948786	evm.TU.Chr5.558|evm.TU.Chr11.937	dre:100330514|dre:404211|	100330514|404211|	http://www.genome.jp/kegg-bin/show_pathway?dre04070/dre:404211%09red/dre:100330514%09red
Alanine, aspartate and glutamate metabolism	KEGG PATHWAY	dre00250	1	41	0.602497	0.948786	evm.TU.Chr8.13	dre:569945|	569945|	http://www.genome.jp/kegg-bin/show_pathway?dre00250/dre:569945%09red
Retinol metabolism	KEGG PATHWAY	dre00830	1	41	0.602497	0.948786	evm.TU.Chr3.866	dre:280648|	280648|	http://www.genome.jp/kegg-bin/show_pathway?dre00830/dre:280648%09red
Metabolism of xenobiotics by cytochrome P450	KEGG PATHWAY	dre00980	1	42	0.611148	0.948786	XLOC_009944	dre:436894|	436894|	http://www.genome.jp/kegg-bin/show_pathway?dre00980/dre:436894%09red
Pyruvate metabolism	KEGG PATHWAY	dre00620	1	45	0.635992	0.948786	evm.TU.Chr10.440	dre:323653|	323653|	http://www.genome.jp/kegg-bin/show_pathway?dre00620/dre:323653%09red
TGF-beta signaling pathway	KEGG PATHWAY	dre04350	2	97	0.636699	0.948786	evm.TU.Chr7.49|evm.TU.Chr24.342	dre:557567|dre:30739|	557567|30739|	http://www.genome.jp/kegg-bin/show_pathway?dre04350/dre:30739%09red/dre:557567%09red
Valine, leucine and isoleucine degradation	KEGG PATHWAY	dre00280	1	49	0.666674	0.948786	evm.TU.Chr10.440	dre:323653|	323653|	http://www.genome.jp/kegg-bin/show_pathway?dre00280/dre:323653%09red
Tryptophan metabolism	KEGG PATHWAY	dre00380	1	49	0.666674	0.948786	evm.TU.Chr10.440	dre:323653|	323653|	http://www.genome.jp/kegg-bin/show_pathway?dre00380/dre:323653%09red
Toll-like receptor signaling pathway	KEGG PATHWAY	dre04620	2	103	0.66844	0.948786	evm.TU.Chr11.937|evm.TU.Chr22.244	dre:404211|dre:550475|	404211|550475|	http://www.genome.jp/kegg-bin/show_pathway?dre04620/dre:404211%09red/dre:550475%09red
Fanconi anemia pathway	KEGG PATHWAY	dre03460	1	52	0.687982	0.948786	XLOC_022954	dre:100001169|	100001169|	http://www.genome.jp/kegg-bin/show_pathway?dre03460/dre:100001169%09red
ErbB signaling pathway	KEGG PATHWAY	dre04012	2	107	0.688335	0.948786	evm.TU.Chr8.542|evm.TU.Chr11.937	dre:797938|dre:404211|	797938|404211|	http://www.genome.jp/kegg-bin/show_pathway?dre04012/dre:797938%09red/dre:404211%09red
Progesterone-mediated oocyte maturation	KEGG PATHWAY	dre04914	2	110	0.702607	0.948786	evm.TU.Chr3.875|evm.TU.Chr11.937	dre:393886|dre:404211|	393886|404211|	http://www.genome.jp/kegg-bin/show_pathway?dre04914/dre:404211%09red/dre:393886%09red
MAPK signaling pathway	KEGG PATHWAY	dre04010	6	320	0.714541	0.948786	evm.TU.Chr1.423|evm.TU.Chr4.886|evm.TU.Chr10.370|evm.TU.Chr4.687|evm.TU.Chr14.232|evm.TU.Chr24.342	dre:359830|dre:386856|dre:100005049|dre:100005852|dre:571193|dre:30739|	359830|386856|100005049|100005852|571193|30739|	http://www.genome.jp/kegg-bin/show_pathway?dre04010/dre:386856%09red/dre:100005852%09red/dre:359830%09red/dre:30739%09red/dre:571193%09red/dre:100005049%09red
Fatty acid metabolism	KEGG PATHWAY	dre01212	1	57	0.720522	0.948786	evm.TU.Chr5.893	dre:560000|	560000|	http://www.genome.jp/kegg-bin/show_pathway?dre01212/dre:560000%09red
RIG-I-like receptor signaling pathway	KEGG PATHWAY	dre04622	1	59	0.73257	0.948786	evm.TU.Chr9.1046	dre:557335|	557335|	http://www.genome.jp/kegg-bin/show_pathway?dre04622/dre:557335%09red
Amino sugar and nucleotide sugar metabolism	KEGG PATHWAY	dre00520	1	59	0.73257	0.948786	evm.TU.Chr8.13	dre:569945|	569945|	http://www.genome.jp/kegg-bin/show_pathway?dre00520/dre:569945%09red
Jak-STAT signaling pathway	KEGG PATHWAY	dre04630	2	122	0.754353	0.948786	evm.TU.Chr20.229|evm.TU.Chr11.937	dre:799475|dre:404211|	799475|404211|	http://www.genome.jp/kegg-bin/show_pathway?dre04630/dre:404211%09red/dre:799475%09red
Metabolic pathways	KEGG PATHWAY	dre01100	25	1269	0.760139	0.948786	evm.TU.Chr8.13|evm.TU.Chr6.305|evm.TU.Chr10.440|evm.TU.Chr5.558|evm.TU.Chr2.1072|evm.TU.Chr5.1349|evm.TU.Chr22.456|evm.TU.Chr1.666|evm.TU.Chr20.700|evm.TU.Chr3.866|XLOC_004980|evm.TU.Chr1.524|evm.TU.Chr9.1035|XLOC_016434|evm.TU.Chr1.209|evm.TU.Chr2.1147|evm.TU.Chr15.1221|evm.TU.Chr5.177|evm.TU.Chr1.1940|evm.TU.Chr12.519|evm.TU.Chr4.1463|XLOC_036282|evm.TU.Chr7.675|evm.TU.Chr10.1138|evm.TU.Chr10.3…	dre:569945|dre:393096|dre:323653|dre:100330514|dre:266799|dre:100535773|dre:317743|dre:544666|dre:791647|dre:280648|dre:541347|dre:793309|dre:100149324|dre:557348|dre:322228|dre:100007670|dre:100330001|dre:100004136|dre:559148|dre:562573|dre:393912|dre:322732|dre:100331020|dre:556700|dre:406828|	569945|393096|323653|100330514|266799|100535773|317743|544666|791647|280648|541347|793309|100149324|557348|322228|100007670|100330001|100004136|559148|562573|393912|322732|100331020|556700|406828|	http://www.genome.jp/kegg-bin/show_pathway?dre01100/dre:100330001%09red/dre:322732%09red/dre:323653%09red/dre:556700%09red/dre:562573%09red/dre:322228%09red/dre:544666%09red/dre:280648%09red/dre:100007670%09red/dre:393096%09red/dre:317743%09red/dre:266799%09red/dre:406828%09red/dre:100330514%09red/dre:791647%09red/dre:559148%09red/dre:793309%09red/dre:569945%09red/dre:541347%09red/dre:393912%09re…
Endocytosis	KEGG PATHWAY	dre04144	5	286	0.760828	0.948786	evm.TU.Chr4.886|XLOC_051774|evm.TU.Chr24.342|XLOC_018483|evm.TU.Chr8.41	dre:386856|dre:562943|dre:30739|dre:393557|dre:64274|	386856|562943|30739|393557|64274|	http://www.genome.jp/kegg-bin/show_pathway?dre04144/dre:30739%09red/dre:393557%09red/dre:386856%09red/dre:562943%09red/dre:64274%09red
Lysine degradation	KEGG PATHWAY	dre00310	1	65	0.765698	0.948786	evm.TU.Chr10.440	dre:323653|	323653|	http://www.genome.jp/kegg-bin/show_pathway?dre00310/dre:323653%09red
Herpes simplex infection	KEGG PATHWAY	dre05168	3	182	0.769137	0.948786	evm.TU.Chr9.568|XLOC_018483|XLOC_035319	dre:140633|dre:393557|dre:321046|	140633|393557|321046|	http://www.genome.jp/kegg-bin/show_pathway?dre05168/dre:393557%09red/dre:140633%09red/dre:321046%09red
Gap junction	KEGG PATHWAY	dre04540	2	128	0.777197	0.948786	evm.TU.Chr4.886|evm.TU.Chr9.287	dre:386856|dre:100535718|	386856|100535718|	http://www.genome.jp/kegg-bin/show_pathway?dre04540/dre:386856%09red/dre:100535718%09red
Inositol phosphate metabolism	KEGG PATHWAY	dre00562	1	71	0.794735	0.957757	evm.TU.Chr5.558	dre:100330514|	100330514|	http://www.genome.jp/kegg-bin/show_pathway?dre00562/dre:100330514%09red
Lysosome	KEGG PATHWAY	dre04142	2	144	0.829259	0.969453	evm.TU.Chr10.1138|evm.TU.Chr22.244	dre:556700|dre:550475|	556700|550475|	http://www.genome.jp/kegg-bin/show_pathway?dre04142/dre:550475%09red/dre:556700%09red
Calcium signaling pathway	KEGG PATHWAY	dre04020	4	263	0.835156	0.969453	evm.TU.Chr6.141|evm.TU.Chr6.1442|evm.TU.Chr7.43|evm.TU.Chr4.886	dre:767745|dre:100003539|dre:353247|dre:386856|	767745|100003539|353247|386856|	http://www.genome.jp/kegg-bin/show_pathway?dre04020/dre:353247%09red/dre:386856%09red/dre:100003539%09red/dre:767745%09red
RNA degradation	KEGG PATHWAY	dre03018	1	81	0.83538	0.969453	evm.TU.Chr12.335	dre:100750260|	100750260|	http://www.genome.jp/kegg-bin/show_pathway?dre03018/dre:100750260%09red
Adipocytokine signaling pathway	KEGG PATHWAY	dre04920	1	84	0.84593	0.969724	evm.TU.Chr5.893	dre:560000|	560000|	http://www.genome.jp/kegg-bin/show_pathway?dre04920/dre:560000%09red
Peroxisome	KEGG PATHWAY	dre04146	1	89	0.862037	0.974418	evm.TU.Chr5.4	dre:100329471|	100329471|	http://www.genome.jp/kegg-bin/show_pathway?dre04146/dre:100329471%09red
Apoptosis	KEGG PATHWAY	dre04210	1	98	0.886919	0.974418	evm.TU.Chr11.937	dre:404211|	404211|	http://www.genome.jp/kegg-bin/show_pathway?dre04210/dre:404211%09red
Salmonella infection	KEGG PATHWAY	dre05132	1	101	0.894176	0.974418	evm.TU.Chr8.428	dre:57923|	57923|	http://www.genome.jp/kegg-bin/show_pathway?dre05132/dre:57923%09red
Tight junction	KEGG PATHWAY	dre04530	2	174	0.898325	0.974418	evm.TU.Chr3.536|evm.TU.Chr15.1110	dre:724017|dre:560400|	724017|560400|	http://www.genome.jp/kegg-bin/show_pathway?dre04530/dre:560400%09red/dre:724017%09red
Insulin signaling pathway	KEGG PATHWAY	dre04910	2	176	0.901855	0.974418	evm.TU.Chr11.937|XLOC_029004	dre:404211|dre:393732|	404211|393732|	http://www.genome.jp/kegg-bin/show_pathway?dre04910/dre:393732%09red/dre:404211%09red
GnRH signaling pathway	KEGG PATHWAY	dre04912	1	121	0.932021	0.978428	evm.TU.Chr8.542	dre:797938|	797938|	http://www.genome.jp/kegg-bin/show_pathway?dre04912/dre:797938%09red
Carbon metabolism	KEGG PATHWAY	dre01200	1	123	0.934967	0.978428	evm.TU.Chr22.456	dre:317743|	317743|	http://www.genome.jp/kegg-bin/show_pathway?dre01200/dre:317743%09red
Spliceosome	KEGG PATHWAY	dre03040	1	136	0.951247	0.978428	evm.TU.Chr7.1272	dre:494165|	494165|	http://www.genome.jp/kegg-bin/show_pathway?dre03040/dre:494165%09red
Cell cycle	KEGG PATHWAY	dre04110	1	141	0.956364	0.978428	evm.TU.Chr3.875	dre:393886|	393886|	http://www.genome.jp/kegg-bin/show_pathway?dre04110/dre:393886%09red
Oxidative phosphorylation	KEGG PATHWAY	dre00190	1	145	0.96007	0.978428	XLOC_016434	dre:557348|	557348|	http://www.genome.jp/kegg-bin/show_pathway?dre00190/dre:557348%09red
RNA transport	KEGG PATHWAY	dre03013	1	155	0.968019	0.978428	XLOC_029004	dre:393732|	393732|	http://www.genome.jp/kegg-bin/show_pathway?dre03013/dre:393732%09red
Protein processing in endoplasmic reticulum	KEGG PATHWAY	dre04141	1	184	0.983218	0.983218	evm.TU.Chr13.543	dre:360149|	360149|	http://www.genome.jp/kegg-bin/show_pathway?dre04141/dre:360149%09red
--------------------
#Term	Database	ID	Input number	Background number	P-Value	Corrected P-Value	Input	KEGG_ID/KO	Entrez_ID	Hyperlink
--------------------
#Term	Database	ID	Input number	Background number	P-Value	Corrected P-Value	Input	KEGG_ID/KO	Entrez_ID	Hyperlink
--------------------

## Sheet: B_II vs B_III
##Databases: KEGG PATHWAY
##Statistical test method: hypergeometric test / Fisher's exact test
##FDR correction method: Benjamini and Hochberg
#Term	Database	ID	Input number	Background number	P-Value	Corrected P-Value	Input	KEGG_ID/KO	Entrez_ID	Hyperlink
Cytokine-cytokine receptor interaction	KEGG PATHWAY	dre04060	13	161	0.00165169	0.100925	evm.TU.Chr22.376|evm.TU.Chr19.470|evm.TU.Chr19.739|evm.TU.Chr8.41|XLOC_004430|evm.TU.Chr1.268|evm.TU.Chr8.522_evm.TU.Chr8.523|evm.TU.Chr1.557_evm.TU.Chr1.558|evm.TU.Chr23.19|evm.TU.Chr5.308|evm.TU.Chr1.69|evm.TU.Chr22.717|evm.TU.Chr23.25	dre:654692|dre:566708|dre:563152|dre:64274|dre:796604|dre:405770|dre:30121|dre:368438|dre:561050|dre:553179|dre:541493|dre:572204|dre:561050|	654692|566708|563152|64274|796604|405770|30121|368438|561050|553179|541493|572204|561050|	http://www.genome.jp/kegg-bin/show_pathway?dre04060/dre:405770%09red/dre:566708%09red/dre:796604%09red/dre:654692%09red/dre:553179%09red/dre:563152%09red/dre:561050%09red/dre:368438%09red/dre:64274%09red/dre:572204%09red/dre:541493%09red/dre:30121%09red
Focal adhesion	KEGG PATHWAY	dre04510	17	251	0.00208094	0.100925	evm.TU.Chr16.797|evm.TU.Chr8.1040|evm.TU.Chr20.594|evm.TU.Chr5.318|evm.TU.Chr3.1517|evm.TU.Chr18.333|evm.TU.Chr5.319|evm.TU.Chr1.617|evm.TU.Chr6.1422|evm.TU.Chr14.669|evm.TU.Chr6.1464|evm.TU.Chr8.522_evm.TU.Chr8.523|evm.TU.Chr11.937|evm.TU.Chr10.581|evm.TU.Chr7.96|evm.TU.Chr5.1238|evm.TU.Chr3.856	dre:336471|dre:572187|dre:554268|dre:415240|dre:561670|dre:337158|dre:323695|dre:252850|dre:571753|dre:100003770|dre:571753|dre:30121|dre:404211|dre:550487|dre:562496|dre:442922|dre:559145|	336471|572187|554268|415240|561670|337158|323695|252850|571753|100003770|571753|30121|404211|550487|562496|442922|559145|	http://www.genome.jp/kegg-bin/show_pathway?dre04510/dre:562496%09red/dre:550487%09red/dre:571753%09red/dre:100003770%09red/dre:572187%09red/dre:559145%09red/dre:442922%09red/dre:252850%09red/dre:337158%09red/dre:404211%09red/dre:323695%09red/dre:561670%09red/dre:415240%09red/dre:336471%09red/dre:30121%09red/dre:554268%09red
Herpes simplex infection	KEGG PATHWAY	dre05168	13	182	0.00444836	0.14383	evm.TU.Chr1.268|evm.TU.Chr6.129|evm.TU.Chr9.568|evm.TU.Chr20.434|evm.TU.Chr20.433|evm.TU.fra_scaf69un.1|evm.TU.Chr20.772|XLOC_022678|evm.TU.Chr6.1464|XLOC_018483|evm.TU.Chr6.1422|evm.TU.Chr11.542|evm.TU.Chr8.35	dre:405770|dre:565774|dre:140633|dre:368614|dre:368615|dre:30783|dre:403125|dre:406596|dre:571753|dre:393557|dre:571753|dre:140633|dre:58113|	405770|565774|140633|368614|368615|30783|403125|406596|571753|393557|571753|140633|58113|	http://www.genome.jp/kegg-bin/show_pathway?dre05168/dre:140633%09red/dre:571753%09red/dre:393557%09red/dre:403125%09red/dre:406596%09red/dre:405770%09red/dre:368615%09red/dre:368614%09red/dre:58113%09red/dre:30783%09red/dre:565774%09red
Phagosome	KEGG PATHWAY	dre04145	11	164	0.012932	0.313601	evm.TU.Chr19.600|XLOC_007307|evm.TU.Chr1.617|evm.TU.Chr20.434|evm.TU.Chr20.433|evm.TU.Chr20.772|evm.TU.fra_scaf69un.1|XLOC_026377|XLOC_018483|evm.TU.Chr1.1552|evm.TU.Chr11.332	dre:100286774|dre:494477|dre:252850|dre:368614|dre:368615|dre:403125|dre:30783|dre:393551|dre:393557|dre:558552|dre:558942|	100286774|494477|252850|368614|368615|403125|30783|393551|393557|558552|558942|	http://www.genome.jp/kegg-bin/show_pathway?dre04145/dre:403125%09red/dre:558552%09red/dre:558942%09red/dre:393557%09red/dre:252850%09red/dre:393551%09red/dre:368615%09red/dre:368614%09red/dre:494477%09red/dre:30783%09red/dre:100286774%09red
Porphyrin and chlorophyll metabolism	KEGG PATHWAY	dre00860	4	34	0.0234842	0.455594	evm.TU.Chr7.1219|evm.TU.Chr7.1218|XLOC_011799|evm.TU.Chr4.326_evm.TU.Chr4.327	dre:64607|dre:64607|dre:641488|dre:84702|	64607|64607|641488|84702|	http://www.genome.jp/kegg-bin/show_pathway?dre00860/dre:641488%09red/dre:84702%09red/dre:64607%09red
Cytosolic DNA-sensing pathway	KEGG PATHWAY	dre04623	4	39	0.0351156	0.486602	evm.TU.Chr6.721|evm.TU.Chr1.268|evm.TU.Chr12.206|evm.TU.Chr8.428	dre:100000978|dre:405770|dre:557043|dre:57923|	100000978|405770|557043|57923|	http://www.genome.jp/kegg-bin/show_pathway?dre04623/dre:57923%09red/dre:405770%09red/dre:557043%09red/dre:100000978%09red
Ether lipid metabolism	KEGG PATHWAY	dre00565	4	39	0.0351156	0.486602	evm.TU.Chr17.43|evm.TU.Chr6.492|evm.TU.Chr1.242|evm.TU.Chr3.332	dre:406470|dre:571738|dre:641423|dre:559124|	406470|571738|641423|559124|	http://www.genome.jp/kegg-bin/show_pathway?dre00565/dre:641423%09red/dre:571738%09red/dre:406470%09red/dre:559124%09red
Cell adhesion molecules (CAMs)	KEGG PATHWAY	dre04514	8	135	0.0560343	0.647778	evm.TU.Chr1.257|evm.TU.Chr20.434|evm.TU.Chr20.433|evm.TU.Chr11.145|evm.TU.fra_scaf69un.1|XLOC_018483|evm.TU.Chr4.477|XLOC_038402	dre:405757|dre:368614|dre:368615|dre:114417|dre:30783|dre:393557|dre:796481|dre:561971|	405757|368614|368615|114417|30783|393557|796481|561971|	http://www.genome.jp/kegg-bin/show_pathway?dre04514/dre:393557%09red/dre:796481%09red/dre:114417%09red/dre:368615%09red/dre:368614%09red/dre:405757%09red/dre:30783%09red/dre:561971%09red
NOD-like receptor signaling pathway	KEGG PATHWAY	dre04621	4	48	0.0631149	0.647778	evm.TU.Chr21.1007|evm.TU.Chr2.901|evm.TU.Chr1.268|evm.TU.Chr8.428	dre:557810|dre:571331|dre:405770|dre:57923|	557810|571331|405770|57923|	http://www.genome.jp/kegg-bin/show_pathway?dre04621/dre:57923%09red/dre:571331%09red/dre:405770%09red/dre:557810%09red
Arachidonic acid metabolism	KEGG PATHWAY	dre00590	4	49	0.0667812	0.647778	evm.TU.Chr4.1011|evm.TU.Chr1.242|evm.TU.Chr6.492|evm.TU.Chr20.304	dre:552981|dre:641423|dre:571738|dre:322732|	552981|641423|571738|322732|	http://www.genome.jp/kegg-bin/show_pathway?dre00590/dre:322732%09red/dre:641423%09red/dre:571738%09red/dre:552981%09red
Jak-STAT signaling pathway	KEGG PATHWAY	dre04630	7	122	0.0807767	0.712304	evm.TU.Chr3.1517|evm.TU.Chr7.1421|XLOC_004430|evm.TU.Chr1.557_evm.TU.Chr1.558|evm.TU.Chr1.69|XLOC_022678|evm.TU.Chr11.937	dre:561670|dre:58054|dre:796604|dre:368438|dre:541493|dre:406596|dre:404211|	561670|58054|796604|368438|541493|406596|404211|	http://www.genome.jp/kegg-bin/show_pathway?dre04630/dre:796604%09red/dre:58054%09red/dre:406596%09red/dre:404211%09red/dre:368438%09red/dre:561670%09red/dre:541493%09red
ECM-receptor interaction	KEGG PATHWAY	dre04512	5	80	0.0999267	0.731706	evm.TU.Chr1.617|evm.TU.Chr7.96|evm.TU.Chr20.594|evm.TU.Chr16.797|evm.TU.Chr18.333	dre:252850|dre:562496|dre:554268|dre:336471|dre:337158|	252850|562496|554268|336471|337158|	http://www.genome.jp/kegg-bin/show_pathway?dre04512/dre:252850%09red/dre:336471%09red/dre:562496%09red/dre:337158%09red/dre:554268%09red
ABC transporters	KEGG PATHWAY	dre02010	3	36	0.102502	0.731706	evm.TU.Chr5.327_evm.TU.Chr5.328|evm.TU.Chr11.427|evm.TU.Chr9.918	dre:559080|dre:548340|dre:564842|	559080|548340|564842|	http://www.genome.jp/kegg-bin/show_pathway?dre02010/dre:559080%09red/dre:548340%09red/dre:564842%09red
alpha-Linolenic acid metabolism	KEGG PATHWAY	dre00592	2	18	0.112826	0.731706	evm.TU.Chr1.242|evm.TU.Chr6.492	dre:641423|dre:571738|	641423|571738|	http://www.genome.jp/kegg-bin/show_pathway?dre00592/dre:641423%09red/dre:571738%09red
Intestinal immune network for IgA production	KEGG PATHWAY	dre04672	3	38	0.11475	0.731706	evm.TU.fra_scaf69un.1|evm.TU.Chr20.434|evm.TU.Chr20.433	dre:30783|dre:368614|dre:368615|	30783|368614|368615|	http://www.genome.jp/kegg-bin/show_pathway?dre04672/dre:368615%09red/dre:368614%09red/dre:30783%09red
Primary bile acid biosynthesis	KEGG PATHWAY	dre00120	2	19	0.122416	0.731706	evm.TU.Chr14.794|evm.TU.Chr13.1171	dre:327462|dre:565876|	327462|565876|	http://www.genome.jp/kegg-bin/show_pathway?dre00120/dre:565876%09red/dre:327462%09red
Steroid hormone biosynthesis	KEGG PATHWAY	dre00140	3	41	0.134085	0.731706	evm.TU.Chr13.1083|evm.TU.Chr2.267|XLOC_011799	dre:553532|dre:140634|dre:641488|	553532|140634|641488|	http://www.genome.jp/kegg-bin/show_pathway?dre00140/dre:553532%09red/dre:641488%09red/dre:140634%09red
Vascular smooth muscle contraction	KEGG PATHWAY	dre04270	7	143	0.145022	0.731706	evm.TU.Chr1.242|evm.TU.Chr6.1464|evm.TU.Chr6.1422|evm.TU.Chr14.669|evm.TU.Chr10.232|evm.TU.Chr6.492|evm.TU.Chr5.475	dre:641423|dre:571753|dre:571753|dre:100003770|dre:562455|dre:571738|dre:322909|	641423|571753|571753|100003770|562455|571738|322909|	http://www.genome.jp/kegg-bin/show_pathway?dre04270/dre:322909%09red/dre:571753%09red/dre:100003770%09red/dre:571738%09red/dre:562455%09red/dre:641423%09red
PPAR signaling pathway	KEGG PATHWAY	dre03320	4	68	0.155281	0.731706	evm.TU.Chr8.429|evm.TU.Chr5.517|evm.TU.Chr4.526|evm.TU.Chr13.1171	dre:415166|dre:494096|dre:100331214|dre:565876|	415166|494096|100331214|565876|	http://www.genome.jp/kegg-bin/show_pathway?dre03320/dre:100331214%09red/dre:565876%09red/dre:494096%09red/dre:415166%09red
Linoleic acid metabolism	KEGG PATHWAY	dre00591	2	23	0.16248	0.731706	evm.TU.Chr1.242|evm.TU.Chr6.492	dre:641423|dre:571738|	641423|571738|	http://www.genome.jp/kegg-bin/show_pathway?dre00591/dre:641423%09red/dre:571738%09red
Insulin signaling pathway	KEGG PATHWAY	dre04910	8	176	0.165156	0.731706	evm.TU.Chr6.1464|evm.TU.Chr3.1517|evm.TU.Chr6.1422|evm.TU.Chr11.937|XLOC_029004|evm.TU.Chr21.958|XLOC_022678|evm.TU.Chr2.1059	dre:571753|dre:561670|dre:571753|dre:404211|dre:393732|dre:373082|dre:406596|dre:556199|	571753|561670|571753|404211|393732|373082|406596|556199|	http://www.genome.jp/kegg-bin/show_pathway?dre04910/dre:373082%09red/dre:571753%09red/dre:556199%09red/dre:393732%09red/dre:406596%09red/dre:404211%09red/dre:561670%09red
Glycine, serine and threonine metabolism	KEGG PATHWAY	dre00260	3	46	0.168532	0.731706	evm.TU.Chr6.682|evm.TU.Chr7.1219|evm.TU.Chr7.1218	dre:563642|dre:64607|dre:64607|	563642|64607|64607|	http://www.genome.jp/kegg-bin/show_pathway?dre00260/dre:563642%09red/dre:64607%09red
Glycerophospholipid metabolism	KEGG PATHWAY	dre00564	5	97	0.173497	0.731706	evm.TU.Chr17.435|evm.TU.Chr6.492|evm.TU.Chr1.242|evm.TU.Chr3.332|evm.TU.Chr8.291	dre:799099|dre:571738|dre:641423|dre:559124|dre:767699|	799099|571738|641423|559124|767699|	http://www.genome.jp/kegg-bin/show_pathway?dre00564/dre:799099%09red/dre:641423%09red/dre:767699%09red/dre:571738%09red/dre:559124%09red
Regulation of actin cytoskeleton	KEGG PATHWAY	dre04810	11	271	0.195545	0.772941	evm.TU.Chr2.691_evm.TU.Chr2.689|evm.TU.Chr8.1040|evm.TU.Chr3.1517|evm.TU.Chr6.1464|evm.TU.Chr6.1422|evm.TU.Chr14.669|evm.TU.Chr16.74|evm.TU.Chr4.687|evm.TU.Chr10.232|evm.TU.Chr3.856|evm.TU.Chr11.937	dre:556029|dre:572187|dre:561670|dre:571753|dre:571753|dre:100003770|dre:566764|dre:100005852|dre:562455|dre:559145|dre:404211|	556029|572187|561670|571753|571753|100003770|566764|100005852|562455|559145|404211|	http://www.genome.jp/kegg-bin/show_pathway?dre04810/dre:100005852%09red/dre:571753%09red/dre:100003770%09red/dre:572187%09red/dre:559145%09red/dre:556029%09red/dre:404211%09red/dre:561670%09red/dre:562455%09red/dre:566764%09red
Toll-like receptor signaling pathway	KEGG PATHWAY	dre04620	5	103	0.203385	0.772941	evm.TU.Chr21.1007|evm.TU.Chr1.268|evm.TU.Chr11.937|evm.TU.Chr22.244|evm.TU.Chr20.772	dre:557810|dre:405770|dre:404211|dre:550475|dre:403125|	557810|405770|404211|550475|403125|	http://www.genome.jp/kegg-bin/show_pathway?dre04620/dre:405770%09red/dre:404211%09red/dre:403125%09red/dre:550475%09red/dre:557810%09red
Fanconi anemia pathway	KEGG PATHWAY	dre03460	3	52	0.21274	0.772941	evm.TU.Chr5.766|evm.TU.Chr13.352|XLOC_022398	dre:572540|dre:570043|dre:100001169|	572540|570043|100001169|	http://www.genome.jp/kegg-bin/show_pathway?dre03460/dre:100001169%09red/dre:570043%09red/dre:572540%09red
Homologous recombination	KEGG PATHWAY	dre03440	2	28	0.215149	0.772941	evm.TU.Chr10.223|evm.TU.Chr5.766	dre:404608|dre:572540|	404608|572540|	http://www.genome.jp/kegg-bin/show_pathway?dre03440/dre:404608%09red/dre:572540%09red
Vitamin B6 metabolism	KEGG PATHWAY	dre00750	1	9	0.254596	0.818326	evm.TU.Chr2.189	dre:799638|	799638|	http://www.genome.jp/kegg-bin/show_pathway?dre00750/dre:799638%09red
Pentose and glucuronate interconversions	KEGG PATHWAY	dre00040	2	32	0.258268	0.818326	XLOC_022429|XLOC_011799	dre:550282|dre:641488|	550282|641488|	http://www.genome.jp/kegg-bin/show_pathway?dre00040/dre:641488%09red/dre:550282%09red
VEGF signaling pathway	KEGG PATHWAY	dre04370	4	86	0.263471	0.818326	evm.TU.Chr21.1007|evm.TU.Chr11.937|evm.TU.Chr1.853|evm.TU.Chr1.1614	dre:557810|dre:404211|dre:368243|dre:100333254|	557810|404211|368243|100333254|	http://www.genome.jp/kegg-bin/show_pathway?dre04370/dre:368243%09red/dre:404211%09red/dre:100333254%09red/dre:557810%09red
Glycerolipid metabolism	KEGG PATHWAY	dre00561	3	59	0.266939	0.818326	evm.TU.Chr17.435|evm.TU.Chr3.332|evm.TU.Chr4.526	dre:799099|dre:559124|dre:100331214|	799099|559124|100331214|	http://www.genome.jp/kegg-bin/show_pathway?dre00561/dre:100331214%09red/dre:799099%09red/dre:559124%09red
Riboflavin metabolism	KEGG PATHWAY	dre00740	1	10	0.276189	0.818326	evm.TU.Chr3.374	dre:406801|	406801|	http://www.genome.jp/kegg-bin/show_pathway?dre00740/dre:406801%09red
GnRH signaling pathway	KEGG PATHWAY	dre04912	5	121	0.30119	0.818326	evm.TU.Chr21.1007|evm.TU.Chr12.138|evm.TU.Chr17.501|evm.TU.Chr2.985|evm.TU.Chr3.1517	dre:557810|dre:402917|dre:245950|dre:337179|dre:561670|	557810|402917|245950|337179|561670|	http://www.genome.jp/kegg-bin/show_pathway?dre04912/dre:557810%09red/dre:337179%09red/dre:561670%09red/dre:245950%09red/dre:402917%09red
Apoptosis	KEGG PATHWAY	dre04210	4	98	0.341858	0.818326	evm.TU.Chr6.997|evm.TU.Chr1.268|evm.TU.Chr22.36|evm.TU.Chr11.937	dre:114461|dre:405770|dre:30546|dre:404211|	114461|405770|30546|404211|	http://www.genome.jp/kegg-bin/show_pathway?dre04210/dre:30546%09red/dre:404211%09red/dre:114461%09red/dre:405770%09red
Drug metabolism - other enzymes	KEGG PATHWAY	dre00983	2	40	0.34428	0.818326	evm.TU.Chr3.467|XLOC_011799	dre:100537847|dre:641488|	100537847|641488|	http://www.genome.jp/kegg-bin/show_pathway?dre00983/dre:100537847%09red/dre:641488%09red
Endocytosis	KEGG PATHWAY	dre04144	10	286	0.354258	0.818326	XLOC_007307|evm.TU.Chr5.318|evm.TU.Chr5.319|evm.TU.Chr1.547|evm.TU.Chr22.36|evm.TU.Chr8.41|XLOC_004430|XLOC_018483|evm.TU.Chr6.643|evm.TU.Chr16.955	dre:494477|dre:415240|dre:323695|dre:30639|dre:30546|dre:64274|dre:796604|dre:393557|dre:558248|dre:368278|	494477|415240|323695|30639|30546|64274|796604|393557|558248|368278|	http://www.genome.jp/kegg-bin/show_pathway?dre04144/dre:796604%09red/dre:323695%09red/dre:368278%09red/dre:393557%09red/dre:558248%09red/dre:64274%09red/dre:494477%09red/dre:30546%09red/dre:30639%09red/dre:415240%09red
Alanine, aspartate and glutamate metabolism	KEGG PATHWAY	dre00250	2	41	0.354853	0.818326	evm.TU.Chr13.996|evm.TU.Chr17.1120	dre:564746|dre:266992|	564746|266992|	http://www.genome.jp/kegg-bin/show_pathway?dre00250/dre:564746%09red/dre:266992%09red
Retinol metabolism	KEGG PATHWAY	dre00830	2	41	0.354853	0.818326	XLOC_011799|evm.TU.Chr2.267	dre:641488|dre:140634|	641488|140634|	http://www.genome.jp/kegg-bin/show_pathway?dre00830/dre:641488%09red/dre:140634%09red
Salmonella infection	KEGG PATHWAY	dre05132	4	101	0.36168	0.818326	evm.TU.Chr21.1007|evm.TU.Chr8.428|evm.TU.Chr1.268|evm.TU.Chr6.163	dre:557810|dre:57923|dre:405770|dre:323182|	557810|57923|405770|323182|	http://www.genome.jp/kegg-bin/show_pathway?dre05132/dre:57923%09red/dre:557810%09red/dre:323182%09red/dre:405770%09red
Metabolism of xenobiotics by cytochrome P450	KEGG PATHWAY	dre00980	2	42	0.365366	0.818326	XLOC_011799|evm.TU.Chr2.267	dre:641488|dre:140634|	641488|140634|	http://www.genome.jp/kegg-bin/show_pathway?dre00980/dre:641488%09red/dre:140634%09red
Renin-angiotensin system	KEGG PATHWAY	dre04614	1	15	0.375148	0.818326	evm.TU.Chr5.1349	dre:100535773|	100535773|	http://www.genome.jp/kegg-bin/show_pathway?dre04614/dre:100535773%09red
Glycosphingolipid biosynthesis - ganglio series	KEGG PATHWAY	dre00604	1	15	0.375148	0.818326	evm.TU.Chr7.877	dre:793635|	793635|	http://www.genome.jp/kegg-bin/show_pathway?dre00604/dre:793635%09red
Fatty acid degradation	KEGG PATHWAY	dre00071	2	43	0.375813	0.818326	evm.TU.Chr1.308|evm.TU.Chr14.1342	dre:445288|dre:334101|	445288|334101|	http://www.genome.jp/kegg-bin/show_pathway?dre00071/dre:445288%09red/dre:334101%09red
Cysteine and methionine metabolism	KEGG PATHWAY	dre00270	2	44	0.386188	0.818326	evm.TU.Chr6.682|evm.TU.Chr12.555	dre:563642|dre:334195|	563642|334195|	http://www.genome.jp/kegg-bin/show_pathway?dre00270/dre:334195%09red/dre:563642%09red
Adrenergic signaling in cardiomyocytes	KEGG PATHWAY	dre04261	7	199	0.38751	0.818326	evm.TU.Chr21.1007|evm.TU.Chr6.1464|evm.TU.Chr19.598|evm.TU.Chr6.1422|evm.TU.Chr7.259|evm.TU.Chr6.643|evm.TU.Chr11.937	dre:557810|dre:571753|dre:795492|dre:571753|dre:415175|dre:558248|dre:404211|	557810|571753|795492|571753|415175|558248|404211|	http://www.genome.jp/kegg-bin/show_pathway?dre04261/dre:415175%09red/dre:571753%09red/dre:558248%09red/dre:557810%09red/dre:795492%09red/dre:404211%09red
Pyrimidine metabolism	KEGG PATHWAY	dre00240	4	105	0.388072	0.818326	evm.TU.Chr6.721|evm.TU.Chr14.99|evm.TU.Chr17.1120|evm.TU.Chr3.467	dre:100000978|dre:30083|dre:266992|dre:100537847|	100000978|30083|266992|100537847|	http://www.genome.jp/kegg-bin/show_pathway?dre00240/dre:100537847%09red/dre:30083%09red/dre:100000978%09red/dre:266992%09red
Starch and sucrose metabolism	KEGG PATHWAY	dre00500	2	47	0.416842	0.86029	evm.TU.Chr21.958|XLOC_011799	dre:373082|dre:641488|	373082|641488|	http://www.genome.jp/kegg-bin/show_pathway?dre00500/dre:641488%09red/dre:373082%09red
Tryptophan metabolism	KEGG PATHWAY	dre00380	2	49	0.436845	0.882791	evm.TU.Chr12.1052|evm.TU.Chr2.267	dre:101885014|dre:140634|	101885014|140634|	http://www.genome.jp/kegg-bin/show_pathway?dre00380/dre:101885014%09red/dre:140634%09red
Glutathione metabolism	KEGG PATHWAY	dre00480	2	50	0.446707	0.884297	evm.TU.Chr4.1011|evm.TU.Chr5.1349	dre:552981|dre:100535773|	552981|100535773|	http://www.genome.jp/kegg-bin/show_pathway?dre00480/dre:100535773%09red/dre:552981%09red
Ascorbate and aldarate metabolism	KEGG PATHWAY	dre00053	1	22	0.491436	0.887414	XLOC_011799	dre:641488|	641488|	http://www.genome.jp/kegg-bin/show_pathway?dre00053/dre:641488%09red
Proteasome	KEGG PATHWAY	dre03050	2	56	0.503749	0.887414	evm.TU.Chr20.426|evm.TU.Chr16.143	dre:30388|dre:30665|	30388|30665|	http://www.genome.jp/kegg-bin/show_pathway?dre03050/dre:30388%09red/dre:30665%09red
Fatty acid metabolism	KEGG PATHWAY	dre01212	2	57	0.512882	0.887414	evm.TU.Chr22.90|evm.TU.Chr1.308	dre:100126133|dre:445288|	100126133|445288|	http://www.genome.jp/kegg-bin/show_pathway?dre01212/dre:445288%09red/dre:100126133%09red
Butanoate metabolism	KEGG PATHWAY	dre00650	1	24	0.520504	0.887414	evm.TU.Chr1.308	dre:445288|	445288|	http://www.genome.jp/kegg-bin/show_pathway?dre00650/dre:445288%09red
Histidine metabolism	KEGG PATHWAY	dre00340	1	24	0.520504	0.887414	evm.TU.Chr24.331	dre:327288|	327288|	http://www.genome.jp/kegg-bin/show_pathway?dre00340/dre:327288%09red
Sphingolipid metabolism	KEGG PATHWAY	dre00600	2	62	0.556857	0.887414	evm.TU.Chr3.762|evm.TU.Chr3.332	dre:393549|dre:559124|	393549|559124|	http://www.genome.jp/kegg-bin/show_pathway?dre00600/dre:393549%09red/dre:559124%09red
Hedgehog signaling pathway	KEGG PATHWAY	dre04340	2	62	0.556857	0.887414	evm.TU.Chr13.162|evm.TU.Chr11.420	dre:30171|dre:60632|	30171|60632|	http://www.genome.jp/kegg-bin/show_pathway?dre04340/dre:30171%09red/dre:60632%09red
Dorso-ventral axis formation	KEGG PATHWAY	dre04320	1	27	0.561029	0.887414	evm.TU.Chr3.1517	dre:561670|	561670|	http://www.genome.jp/kegg-bin/show_pathway?dre04320/dre:561670%09red
RNA polymerase	KEGG PATHWAY	dre03020	1	29	0.58613	0.887414	evm.TU.Chr6.721	dre:100000978|	100000978|	http://www.genome.jp/kegg-bin/show_pathway?dre03020/dre:100000978%09red
Melanogenesis	KEGG PATHWAY	dre04916	4	137	0.586438	0.887414	evm.TU.Chr5.308|evm.TU.Chr11.420|evm.TU.Chr17.553|evm.TU.Chr13.162	dre:553179|dre:60632|dre:353221|dre:30171|	553179|60632|353221|30171|	http://www.genome.jp/kegg-bin/show_pathway?dre04916/dre:553179%09red/dre:353221%09red/dre:30171%09red/dre:60632%09red
Wnt signaling pathway	KEGG PATHWAY	dre04310	5	173	0.590062	0.887414	evm.TU.Chr13.162|evm.TU.Chr3.622|evm.TU.Chr11.420|evm.TU.Chr1.1614|evm.TU.Chr12.533	dre:30171|dre:100006754|dre:60632|dre:100333254|dre:117510|	30171|100006754|60632|100333254|117510|	http://www.genome.jp/kegg-bin/show_pathway?dre04310/dre:117510%09red/dre:100006754%09red/dre:100333254%09red/dre:30171%09red/dre:60632%09red
Oocyte meiosis	KEGG PATHWAY	dre04114	4	138	0.592043	0.887414	evm.TU.Chr21.1007|evm.TU.Chr1.2015|evm.TU.Chr6.1422|evm.TU.Chr6.1464	dre:557810|dre:797406|dre:571753|dre:571753|	557810|797406|571753|571753|	http://www.genome.jp/kegg-bin/show_pathway?dre04114/dre:557810%09red/dre:571753%09red/dre:797406%09red
Pentose phosphate pathway	KEGG PATHWAY	dre00030	1	31	0.609799	0.887414	evm.TU.Chr15.181	dre:415207|	415207|	http://www.genome.jp/kegg-bin/show_pathway?dre00030/dre:415207%09red
Lysosome	KEGG PATHWAY	dre04142	4	144	0.624714	0.887414	evm.TU.Chr22.90|evm.TU.Chr5.767|evm.TU.Chr3.762|evm.TU.Chr22.244	dre:100126133|dre:324818|dre:393549|dre:550475|	100126133|324818|393549|550475|	http://www.genome.jp/kegg-bin/show_pathway?dre04142/dre:100126133%09red/dre:550475%09red/dre:393549%09red/dre:324818%09red
Inositol phosphate metabolism	KEGG PATHWAY	dre00562	2	71	0.628707	0.887414	evm.TU.Chr16.539|evm.TU.Chr5.558	dre:100006223|dre:100330514|	100006223|100330514|	http://www.genome.jp/kegg-bin/show_pathway?dre00562/dre:100330514%09red/dre:100006223%09red
Fatty acid elongation	KEGG PATHWAY	dre00062	1	33	0.632118	0.887414	evm.TU.Chr22.90	dre:100126133|	100126133|	http://www.genome.jp/kegg-bin/show_pathway?dre00062/dre:100126133%09red
beta-Alanine metabolism	KEGG PATHWAY	dre00410	1	33	0.632118	0.887414	evm.TU.Chr24.331	dre:327288|	327288|	http://www.genome.jp/kegg-bin/show_pathway?dre00410/dre:327288%09red
Arginine and proline metabolism	KEGG PATHWAY	dre00330	2	72	0.636106	0.887414	evm.TU.Chr24.331|evm.TU.Chr13.996	dre:327288|dre:564746|	327288|564746|	http://www.genome.jp/kegg-bin/show_pathway?dre00330/dre:564746%09red/dre:327288%09red
mTOR signaling pathway	KEGG PATHWAY	dre04150	2	74	0.650559	0.887414	evm.TU.Chr11.937|XLOC_029004	dre:404211|dre:393732|	404211|393732|	http://www.genome.jp/kegg-bin/show_pathway?dre04150/dre:393732%09red/dre:404211%09red
Calcium signaling pathway	KEGG PATHWAY	dre04020	7	263	0.669458	0.887414	evm.TU.Chr9.475|evm.TU.Chr6.1442|evm.TU.Chr14.669|evm.TU.Chr7.259|evm.TU.Chr6.643|evm.TU.Chr17.501|evm.TU.Chr2.1059	dre:373879|dre:100003539|dre:100003770|dre:415175|dre:558248|dre:245950|dre:556199|	373879|100003539|100003770|415175|558248|245950|556199|	http://www.genome.jp/kegg-bin/show_pathway?dre04020/dre:415175%09red/dre:556199%09red/dre:100003770%09red/dre:373879%09red/dre:558248%09red/dre:100003539%09red/dre:245950%09red
RNA transport	KEGG PATHWAY	dre03013	4	155	0.680153	0.887414	evm.TU.Chr15.659|evm.TU.Chr2.337|evm.TU.Chr10.143|XLOC_029004	dre:321283|dre:553787|dre:777756|dre:393732|	321283|553787|777756|393732|	http://www.genome.jp/kegg-bin/show_pathway?dre03013/dre:777756%09red/dre:321283%09red/dre:393732%09red/dre:553787%09red
Base excision repair	KEGG PATHWAY	dre03410	1	38	0.682501	0.887414	evm.TU.Chr11.182	dre:100007906|	100007906|	http://www.genome.jp/kegg-bin/show_pathway?dre03410/dre:100007906%09red
Drug metabolism - cytochrome P450	KEGG PATHWAY	dre00982	1	39	0.69172	0.887414	XLOC_011799	dre:641488|	641488|	http://www.genome.jp/kegg-bin/show_pathway?dre00982/dre:641488%09red
Other types of O-glycan biosynthesis	KEGG PATHWAY	dre00514	1	39	0.69172	0.887414	evm.TU.ori_scaf779un.1	dre:569769|	569769|	http://www.genome.jp/kegg-bin/show_pathway?dre00514/dre:569769%09red
Neuroactive ligand-receptor interaction	KEGG PATHWAY	dre04080	11	416	0.696737	0.887414	evm.TU.Chr15.928|evm.TU.Chr9.475|evm.TU.Chr13.267|evm.TU.Chr1.363|evm.TU.Chr7.743|evm.TU.Chr2.956|evm.TU.Chr8.81|evm.TU.Chr6.1442|evm.TU.Chr14.1079|evm.TU.Chr6.643|evm.TU.Chr12.138	dre:795753|dre:373879|dre:566497|dre:100330650|dre:571422|dre:568467|dre:793315|dre:100003539|dre:353180|dre:558248|dre:402917|	795753|373879|566497|100330650|571422|568467|793315|100003539|353180|558248|402917|	http://www.genome.jp/kegg-bin/show_pathway?dre04080/dre:793315%09red/dre:571422%09red/dre:558248%09red/dre:353180%09red/dre:100330650%09red/dre:795753%09red/dre:100003539%09red/dre:402917%09red/dre:373879%09red/dre:566497%09red/dre:568467%09red
Adipocytokine signaling pathway	KEGG PATHWAY	dre04920	2	84	0.716051	0.887414	evm.TU.Chr17.553|XLOC_022678	dre:353221|dre:406596|	353221|406596|	http://www.genome.jp/kegg-bin/show_pathway?dre04920/dre:353221%09red/dre:406596%09red
Biosynthesis of amino acids	KEGG PATHWAY	dre01230	2	87	0.733582	0.887414	evm.TU.Chr6.682|evm.TU.Chr12.555	dre:563642|dre:334195|	563642|334195|	http://www.genome.jp/kegg-bin/show_pathway?dre01230/dre:334195%09red/dre:563642%09red
Gap junction	KEGG PATHWAY	dre04540	3	128	0.735551	0.887414	evm.TU.Chr1.1552|evm.TU.Chr6.643|evm.TU.Chr3.1517	dre:558552|dre:558248|dre:561670|	558552|558248|561670|	http://www.genome.jp/kegg-bin/show_pathway?dre04540/dre:558248%09red/dre:561670%09red/dre:558552%09red
MAPK signaling pathway	KEGG PATHWAY	dre04010	8	320	0.737943	0.887414	evm.TU.Chr21.1007|evm.TU.Chr3.1517|evm.TU.Chr19.598|evm.TU.Chr22.36|evm.TU.Chr1.268|evm.TU.Chr4.687|evm.TU.Chr7.1322|evm.TU.Chr1.853	dre:557810|dre:561670|dre:795492|dre:30546|dre:405770|dre:100005852|dre:431720|dre:368243|	557810|561670|795492|30546|405770|100005852|431720|368243|	http://www.genome.jp/kegg-bin/show_pathway?dre04010/dre:431720%09red/dre:368243%09red/dre:557810%09red/dre:795492%09red/dre:405770%09red/dre:561670%09red/dre:30546%09red/dre:100005852%09red
Peroxisome	KEGG PATHWAY	dre04146	2	89	0.744752	0.887414	evm.TU.Chr5.517|evm.TU.Chr17.1132	dre:494096|dre:394140|	494096|394140|	http://www.genome.jp/kegg-bin/show_pathway?dre04146/dre:394140%09red/dre:494096%09red
FoxO signaling pathway	KEGG PATHWAY	dre04068	4	170	0.74614	0.887414	evm.TU.Chr21.1007|evm.TU.Chr1.547|evm.TU.Chr11.937|evm.TU.Chr3.1517	dre:557810|dre:30639|dre:404211|dre:561670|	557810|30639|404211|561670|	http://www.genome.jp/kegg-bin/show_pathway?dre04068/dre:30639%09red/dre:404211%09red/dre:561670%09red/dre:557810%09red
Phosphatidylinositol signaling system	KEGG PATHWAY	dre04070	2	90	0.750185	0.887414	evm.TU.Chr5.558|evm.TU.Chr11.937	dre:100330514|dre:404211|	100330514|404211|	http://www.genome.jp/kegg-bin/show_pathway?dre04070/dre:404211%09red/dre:100330514%09red
mRNA surveillance pathway	KEGG PATHWAY	dre03015	2	90	0.750185	0.887414	evm.TU.Chr6.1422|evm.TU.Chr6.1464	dre:571753|dre:571753|	571753|571753|	http://www.genome.jp/kegg-bin/show_pathway?dre03015/dre:571753%09red
Valine, leucine and isoleucine degradation	KEGG PATHWAY	dre00280	1	49	0.770426	0.900378	evm.TU.Chr1.308	dre:445288|	445288|	http://www.genome.jp/kegg-bin/show_pathway?dre00280/dre:445288%09red
Cardiac muscle contraction	KEGG PATHWAY	dre04260	2	97	0.785499	0.907064	evm.TU.Chr19.598|evm.TU.Chr7.259	dre:795492|dre:415175|	795492|415175|	http://www.genome.jp/kegg-bin/show_pathway?dre04260/dre:415175%09red/dre:795492%09red
Notch signaling pathway	KEGG PATHWAY	dre04330	1	58	0.82396	0.924376	XLOC_000955	dre:334026|	334026|	http://www.genome.jp/kegg-bin/show_pathway?dre04330/dre:334026%09red
ErbB signaling pathway	KEGG PATHWAY	dre04012	2	107	0.828321	0.924376	evm.TU.Chr11.937|evm.TU.Chr3.1517	dre:404211|dre:561670|	404211|561670|	http://www.genome.jp/kegg-bin/show_pathway?dre04012/dre:404211%09red/dre:561670%09red
RIG-I-like receptor signaling pathway	KEGG PATHWAY	dre04622	1	59	0.829079	0.924376	evm.TU.Chr21.1007	dre:557810|	557810|	http://www.genome.jp/kegg-bin/show_pathway?dre04622/dre:557810%09red
Progesterone-mediated oocyte maturation	KEGG PATHWAY	dre04914	2	110	0.839583	0.925449	evm.TU.Chr21.1007|evm.TU.Chr11.937	dre:557810|dre:404211|	557810|404211|	http://www.genome.jp/kegg-bin/show_pathway?dre04914/dre:404211%09red/dre:557810%09red
Carbon metabolism	KEGG PATHWAY	dre01200	2	123	0.881034	0.960229	evm.TU.Chr6.682|evm.TU.Chr1.308	dre:563642|dre:445288|	563642|445288|	http://www.genome.jp/kegg-bin/show_pathway?dre01200/dre:445288%09red/dre:563642%09red
Ribosome biogenesis in eukaryotes	KEGG PATHWAY	dre03008	1	78	0.902486	0.96501	evm.TU.Chr2.337	dre:553787|	553787|	http://www.genome.jp/kegg-bin/show_pathway?dre03008/dre:553787%09red
Purine metabolism	KEGG PATHWAY	dre00230	3	187	0.916353	0.96501	evm.TU.Chr6.721|evm.TU.Chr14.99|evm.TU.Chr13.957	dre:100000978|dre:30083|dre:564389|	100000978|30083|564389|	http://www.genome.jp/kegg-bin/show_pathway?dre00230/dre:564389%09red/dre:30083%09red/dre:100000978%09red
Cell cycle	KEGG PATHWAY	dre04110	2	141	0.922263	0.96501	evm.TU.Chr1.547|evm.TU.Chr1.2015	dre:30639|dre:797406|	30639|797406|	http://www.genome.jp/kegg-bin/show_pathway?dre04110/dre:30639%09red/dre:797406%09red
Metabolic pathways	KEGG PATHWAY	dre01100	30	1269	0.925215	0.96501	evm.TU.Chr6.682|XLOC_011799|evm.TU.Chr20.304|evm.TU.Chr7.877|evm.TU.Chr5.558|evm.TU.Chr12.1052|evm.TU.Chr22.90|evm.TU.Chr3.467|evm.TU.Chr5.1349|evm.TU.Chr14.794|evm.TU.Chr3.332|evm.TU.Chr17.1120|evm.TU.Chr2.189|evm.TU.Chr3.762|evm.TU.Chr2.267|evm.TU.Chr1.242|evm.TU.Chr14.99|evm.TU.Chr13.1171|evm.TU.Chr17.43|evm.TU.Chr7.1219|evm.TU.Chr7.1218|evm.TU.Chr6.492|evm.TU.Chr13.1083|evm.TU.Chr12.555|evm.T…	dre:563642|dre:641488|dre:322732|dre:793635|dre:100330514|dre:101885014|dre:100126133|dre:100537847|dre:100535773|dre:327462|dre:559124|dre:266992|dre:799638|dre:393549|dre:140634|dre:641423|dre:30083|dre:565876|dre:406470|dre:64607|dre:64607|dre:571738|dre:553532|dre:334195|dre:100000978|dre:550282|dre:327288|dre:799099|dre:564746|dre:445288|	563642|641488|322732|793635|100330514|101885014|100126133|100537847|100535773|327462|559124|266992|799638|393549|140634|641423|30083|565876|406470|64607|64607|571738|553532|334195|100000978|550282|327288|799099|564746|445288|	http://www.genome.jp/kegg-bin/show_pathway?dre01100/dre:140634%09red/dre:64607%09red/dre:322732%09red/dre:550282%09red/dre:327288%09red/dre:100000978%09red/dre:266992%09red/dre:563642%09red/dre:100537847%09red/dre:553532%09red/dre:799099%09red/dre:101885014%09red/dre:393549%09red/dre:799638%09red/dre:327462%09red/dre:641488%09red/dre:406470%09red/dre:100330514%09red/dre:641423%09red/dre:565876%09…
TGF-beta signaling pathway	KEGG PATHWAY	dre04350	1	97	0.944415	0.974556	evm.TU.Chr1.547	dre:30639|	30639|	http://www.genome.jp/kegg-bin/show_pathway?dre04350/dre:30639%09red
Adherens junction	KEGG PATHWAY	dre04520	1	104	0.954822	0.974923	evm.TU.Chr1.547	dre:30639|	30639|	http://www.genome.jp/kegg-bin/show_pathway?dre04520/dre:30639%09red
Tight junction	KEGG PATHWAY	dre04530	2	174	0.965345	0.975401	evm.TU.Chr10.751|evm.TU.Chr1.257	dre:561211|dre:405757|	561211|405757|	http://www.genome.jp/kegg-bin/show_pathway?dre04530/dre:405757%09red/dre:561211%09red
Ubiquitin mediated proteolysis	KEGG PATHWAY	dre04120	1	137	0.983025	0.983025	XLOC_022678	dre:406596|	406596|	http://www.genome.jp/kegg-bin/show_pathway?dre04120/dre:406596%09red
--------------------
#Term	Database	ID	Input number	Background number	P-Value	Corrected P-Value	Input	KEGG_ID/KO	Entrez_ID	Hyperlink
--------------------
#Term	Database	ID	Input number	Background number	P-Value	Corrected P-Value	Input	KEGG_ID/KO	Entrez_ID	Hyperlink
--------------------
