# Supplementary material for: Brain Transcriptomic Dataset During Parturition in Ovoviviparous Sebastes schlegelii
Source: Front Genet. 2022 Feb 4;13:840067. doi: 10.3389/fgene.2022.840067 (PMC8854175; doi:10.3389/fgene.2022.840067)
Supplement: Supplementary file 4 [file Table1.XLSX]

## Sheet: supplememt 1
Sample_name	BioSample accession	Raw_reads	Clean_reads	Raw_bases(G)	Clean_bases(G)	Error rate(%)	Q20(%)	Q30(%)	GC_content(%)	Total mapped	Multiple mapped	Uniquely mapped
B_I_1	SAMN23839740	45620372	44123290	6.84	6.62	0.03	97.73	93.78	44.6	41333053 (93.68%)	1398184 (3.17%)	39934869 (90.51%)
B_I_2	SAMN23839741	58805054	57217418	8.82	8.58	0.02	97.97	94.32	46.12	54124069 (94.59%)	1882506 (3.29%)	52241563 (91.3%)
B_I_3	SAMN23839742	55634148	53281402	8.35	7.99	0.03	97.74	93.77	45.04	50003694 (93.85%)	1705937 (3.2%)	48297757 (90.65%)
B_II_1	SAMN23839743	56742662	55451770	8.51	8.32	0.03	97.86	93.98	45.83	52417411 (94.53%)	1830880 (3.3%)	50586531 (91.23%)
B_II_2	SAMN23839744	60848014	58271918	9.13	8.74	0.03	97.81	94.11	45.02	53425715 (91.68%)	1945487 (3.34%)	51480228 (88.34%)
B_II_3	SAMN23839745	50427006	47480900	7.56	7.12	0.03	97.86	94.1	44.24	44511700 (93.75%)	1548374 (3.26%)	42963326 (90.49%)
B_III_1	SAMN23839746	67201618	65981096	10.08	9.9	0.03	97.84	93.97	45.1	62242120 (94.33%)	2146642 (3.25%)	60095478 (91.08%)
B_III_2	SAMN23839747	67779068	64710002	10.17	9.71	0.02	98.03	94.35	46.4	61389924 (94.87%)	2082053 (3.22%)	59307871 (91.65%)
B_III_3	SAMN23839748	57441624	55225192	8.62	8.28	0.03	97.83	93.96	44.68	52025611 (94.21%)	1770354 (3.21%)	50255257 (91%)
