# Supplementary material for: Brain Transcriptomic Dataset During Parturition in Ovoviviparous Sebastes schlegelii
Source: Front Genet. 2022 Feb 4;13:840067. doi: 10.3389/fgene.2022.840067 (PMC8854175; doi:10.3389/fgene.2022.840067)
Supplement: Supplementary file 5 [file Table5.XLSX]

## Sheet: B_II vs B_I
GO_accession	Description	Term_type	pValue	Corrected_pValue	DEG_item	DEG_list	Bg_item	Bg_list	Gene_names
GO:0044430	cytoskeletal part	cellular_component	3.2172e-06	0.0077252	31	514	508	21042	evm.TU.Chr3.875,evm.TU.Chr3.82,XLOC_035285,evm.TU.Chr11.332,evm.TU.ori_scaf444un.1,evm.TU.Chr2.1162_evm.TU.Chr2.1163,evm.TU.Chr5.899,evm.TU.Chr18.1161,evm.TU.Chr12.695,evm.TU.Chr7.315,evm.TU.Chr22.759,evm.TU.Chr19.709,evm.TU.Chr5.582,evm.TU.Chr21.144,XLOC_001420,evm.TU.Chr12.1186,evm.TU.Chr12.861,evm.TU.Chr18.933,XLOC_013746,evm.TU.Chr19.647,evm.TU.Chr9.606,evm.TU.Chr2.95,evm.TU.Chr19.602,evm.TU.…
GO:0005856	cytoskeleton	cellular_component	3.2803e-06	0.0077252	33	514	560	21042	evm.TU.Chr3.82,evm.TU.Chr3.875,evm.TU.Chr10.246,evm.TU.Chr2.1162_evm.TU.Chr2.1163,XLOC_035285,evm.TU.Chr5.899,evm.TU.Chr22.759,evm.TU.Chr5.582,evm.TU.Chr19.647,evm.TU.Chr11.937,evm.TU.Chr12.377,evm.TU.Chr7.311,evm.TU.Chr3.866,evm.TU.Chr16.330,evm.TU.Chr7.313,evm.TU.Chr2.465,evm.TU.ori_scaf444un.1,evm.TU.Chr11.332,evm.TU.Chr18.1161,evm.TU.Chr12.695,evm.TU.Chr7.315,evm.TU.Chr19.709,XLOC_001420,evm.…
GO:0005539	glycosaminoglycan binding	molecular_function	0.00010116	0.15883	7	514	45	21042	evm.TU.Chr10.524,evm.TU.Chr19.600,evm.TU.Chr11.327,evm.TU.Chr22.163,evm.TU.Chr21.91,evm.TU.Chr13.106,evm.TU.Chr11.332
GO:0005102	receptor binding	molecular_function	0.00067763	0.79791	35	514	800	21042	evm.TU.Chr5.899,evm.TU.Chr10.733,evm.TU.Chr21.122,evm.TU.Chr17.665,evm.TU.Chr12.473,XLOC_035285,evm.TU.Chr7.49,evm.TU.Chr2.1162_evm.TU.Chr2.1163,evm.TU.Chr22.244,evm.TU.Chr4.687,evm.TU.Chr1.423,evm.TU.Chr21.355,evm.TU.Chr1.2506,XLOC_038945,evm.TU.Chr6.168,evm.TU.Chr7.313,evm.TU.Chr9.287,evm.TU.Chr9.442,evm.TU.Chr11.937,XLOC_051774,evm.TU.Chr3.129,XLOC_005458,evm.TU.Chr10.370,evm.TU.Chr11.332,evm.…
GO:0005540	hyaluronic acid binding	molecular_function	0.00085707	0.80736	5	514	31	21042	evm.TU.Chr22.163,evm.TU.Chr11.327,evm.TU.Chr13.106,evm.TU.Chr21.91,evm.TU.Chr19.600
GO:0005882	intermediate filament	cellular_component	0.0031828	1	10	514	146	21042	evm.TU.Chr7.311,XLOC_001420,evm.TU.Chr7.313,evm.TU.Chr7.315,evm.TU.Chr19.602,XLOC_013746,evm.TU.Chr3.82,evm.TU.ori_scaf444un.1,evm.TU.Chr11.332,XLOC_035285
GO:0045111	intermediate filament cytoskeleton	cellular_component	0.0031828	1	10	514	146	21042	evm.TU.Chr7.313,XLOC_001420,evm.TU.Chr7.311,evm.TU.Chr19.602,evm.TU.Chr7.315,XLOC_013746,XLOC_035285,evm.TU.Chr11.332,evm.TU.ori_scaf444un.1,evm.TU.Chr3.82
GO:0004483	mRNA (nucleoside-2'-O-)-methyltransferase activity	molecular_function	0.0034591	1	2	514	4	21042	XLOC_038945,XLOC_038946
GO:0004181	metallocarboxypeptidase activity	molecular_function	0.0039549	1	4	514	27	21042	evm.TU.Chr15.1173,evm.TU.Chr8.982,evm.TU.ori_scaf1337un.1,evm.TU.Chr6.591
GO:0004252	serine-type endopeptidase activity	molecular_function	0.0044938	1	14	514	257	21042	XLOC_038945,evm.TU.Chr2.1217,evm.TU.Chr5.811,evm.TU.Chr22.977,evm.TU.Chr7.1241,evm.TU.Chr16.1040,evm.TU.Chr9.641,XLOC_038946,evm.TU.Chr20.315,evm.TU.Chr21.355,evm.TU.Chr22.810,evm.TU.Chr6.265,XLOC_028082,evm.TU.Chr9.823
GO:0008235	metalloexopeptidase activity	molecular_function	0.0051506	1	4	514	29	21042	evm.TU.Chr8.982,evm.TU.Chr15.1173,evm.TU.Chr6.591,evm.TU.ori_scaf1337un.1
GO:0004482	mRNA (guanine-N7-)-methyltransferase activity	molecular_function	0.0056722	1	2	514	5	21042	XLOC_038945,XLOC_038946
GO:0022610	biological adhesion	biological_process	0.0066081	1	22	514	504	21042	evm.TU.Chr5.308,evm.TU.Chr11.937,evm.TU.Chr19.602,evm.TU.Chr7.313,evm.TU.Chr13.106,evm.TU.Chr7.311,evm.TU.Chr1.2283,evm.TU.Chr21.91,evm.TU.Chr7.400,evm.TU.Chr22.163,evm.TU.Chr3.993,evm.TU.Chr11.504,evm.TU.Chr11.569,evm.TU.Chr12.1055,evm.TU.Chr14.1309,evm.TU.Chr23.232,XLOC_051381,evm.TU.Chr11.332,evm.TU.Chr11.327,evm.TU.Chr9.70,evm.TU.Chr5.899,evm.TU.Chr19.600
GO:0007155	cell adhesion	biological_process	0.0080168	1	21	514	482	21042	evm.TU.Chr3.993,evm.TU.Chr7.400,evm.TU.Chr21.91,evm.TU.Chr22.163,evm.TU.Chr19.602,evm.TU.Chr5.308,evm.TU.Chr11.937,evm.TU.Chr1.2283,evm.TU.Chr7.311,evm.TU.Chr13.106,evm.TU.Chr7.313,evm.TU.Chr19.600,evm.TU.Chr5.899,evm.TU.Chr9.70,evm.TU.Chr11.327,evm.TU.Chr11.569,evm.TU.Chr11.504,XLOC_051381,evm.TU.Chr23.232,evm.TU.Chr12.1055,evm.TU.Chr14.1309
GO:0005024	transforming growth factor beta-activated receptor activity	molecular_function	0.008371	1	2	514	6	21042	evm.TU.Chr1.1778,evm.TU.Chr24.342
GO:0005026	transforming growth factor beta receptor activity, type II	molecular_function	0.008371	1	2	514	6	21042	evm.TU.Chr24.342,evm.TU.Chr1.1778
GO:0015370	solute:sodium symporter activity	molecular_function	0.008786	1	6	514	73	21042	evm.TU.Chr12.918,evm.TU.Chr14.1385,XLOC_006879,evm.TU.Chr24.319,evm.TU.Chr14.966,evm.TU.Chr5.294
GO:0004675	transmembrane receptor protein serine/threonine kinase activity	molecular_function	0.0093416	1	5	514	53	21042	evm.TU.Chr1.1778,XLOC_032261,XLOC_012995,XLOC_031775,evm.TU.Chr24.342
GO:0019199	transmembrane receptor protein kinase activity	molecular_function	0.0094181	1	6	514	74	21042	evm.TU.Chr9.70,XLOC_031775,XLOC_012995,evm.TU.Chr24.342,evm.TU.Chr1.1778,XLOC_032261
GO:0015630	microtubule cytoskeleton	cellular_component	0.0095812	1	12	514	225	21042	evm.TU.Chr21.144,evm.TU.Chr12.1186,evm.TU.Chr12.377,evm.TU.Chr22.759,evm.TU.Chr11.937,evm.TU.Chr2.95,evm.TU.Chr12.695,evm.TU.Chr19.647,evm.TU.Chr9.606,evm.TU.Chr18.1161,evm.TU.Chr3.875,evm.TU.Chr12.861
GO:0048870	cell motility	biological_process	0.010214	1	9	514	147	21042	evm.TU.Chr5.899,evm.TU.Chr5.1360,evm.TU.Chr3.875,evm.TU.Chr23.752,evm.TU.Chr11.332,XLOC_004578,evm.TU.Chr5.582,evm.TU.Chr11.937,evm.TU.Chr24.472
GO:0051674	localization of cell	biological_process	0.010214	1	9	514	147	21042	evm.TU.Chr11.937,evm.TU.Chr24.472,evm.TU.Chr5.582,evm.TU.Chr5.1360,evm.TU.Chr3.875,evm.TU.Chr23.752,evm.TU.Chr11.332,XLOC_004578,evm.TU.Chr5.899
GO:0042060	wound healing	biological_process	0.011485	1	10	514	176	21042	XLOC_035285,evm.TU.Chr11.332,XLOC_051774,evm.TU.Chr22.163,evm.TU.Chr7.400,evm.TU.Chr3.993,evm.TU.Chr7.315,evm.TU.Chr12.1097,evm.TU.Chr1.2283,evm.TU.Chr7.313
GO:0097599	xylanase activity	molecular_function	0.01153	1	2	514	7	21042	evm.TU.Chr3.1326,evm.TU.Chr1.2457
GO:0030674	protein binding, bridging	molecular_function	0.012048	1	9	514	151	21042	XLOC_051774,evm.TU.Chr10.370,evm.TU.Chr11.332,XLOC_035285,evm.TU.Chr12.1097,evm.TU.Chr7.313,evm.TU.Chr4.687,evm.TU.Chr1.423,evm.TU.Chr7.315
GO:0060090	binding, bridging	molecular_function	0.012048	1	9	514	151	21042	evm.TU.Chr11.332,XLOC_035285,evm.TU.Chr10.370,XLOC_051774,evm.TU.Chr7.315,evm.TU.Chr1.423,evm.TU.Chr7.313,evm.TU.Chr4.687,evm.TU.Chr12.1097
GO:0009611	response to wounding	biological_process	0.01236	1	10	514	178	21042	evm.TU.Chr1.2283,evm.TU.Chr12.1097,evm.TU.Chr7.313,evm.TU.Chr7.315,XLOC_051774,evm.TU.Chr3.993,evm.TU.Chr7.400,evm.TU.Chr22.163,XLOC_035285,evm.TU.Chr11.332
GO:0016459	myosin complex	cellular_component	0.012552	1	7	514	102	21042	evm.TU.Chr16.330,evm.TU.Chr10.877,evm.TU.Chr5.582,evm.TU.Chr2.465,evm.TU.Chr18.933,evm.TU.Chr2.1162_evm.TU.Chr2.1163,evm.TU.Chr19.709
GO:0000226	microtubule cytoskeleton organization	biological_process	0.013279	1	10	514	180	21042	XLOC_051381,evm.TU.Chr12.1186,evm.TU.Chr12.695,evm.TU.Chr2.95,evm.TU.Chr11.937,evm.TU.Chr12.377,evm.TU.Chr16.744,evm.TU.Chr12.861,evm.TU.Chr3.875,evm.TU.Chr5.309_evm.TU.Chr5.310
GO:0005516	calmodulin binding	molecular_function	0.013506	1	5	514	58	21042	XLOC_022418,evm.TU.Chr11.332,evm.TU.Chr11.223,evm.TU.Chr19.226,evm.TU.Chr19.602
GO:0051301	cell division	biological_process	0.014058	1	11	514	209	21042	XLOC_051381,evm.TU.Chr12.695,evm.TU.Chr11.937,XLOC_028299,evm.TU.Chr1.2411,evm.TU.Chr22.759,evm.TU.Chr12.377,evm.TU.Chr16.744,evm.TU.Chr3.82,evm.TU.Chr3.875,evm.TU.Chr11.332
GO:0006952	defense response	biological_process	0.014327	1	15	514	325	21042	evm.TU.Chr9.1046,evm.TU.Chr14.694,evm.TU.Chr4.1263,XLOC_028299,evm.TU.Chr13.419,evm.TU.Chr19.709,XLOC_005056,evm.TU.Chr15.1128,evm.TU.Chr2.575,evm.TU.ori_scaf1463un.1,evm.TU.Chr4.390,evm.TU.Chr13.132,evm.TU.Chr19.600,evm.TU.Chr22.163,evm.TU.Chr12.924
GO:0048309	endoplasmic reticulum inheritance	biological_process	0.015127	1	2	514	8	21042	evm.TU.Chr7.311,XLOC_051774
GO:0070206	protein trimerization	biological_process	0.015487	1	5	514	60	21042	evm.TU.Chr7.313,evm.TU.Chr22.759,XLOC_004578,evm.TU.Chr7.315,evm.TU.Chr5.1360
GO:0045087	innate immune response	biological_process	0.015802	1	3	514	22	21042	evm.TU.Chr22.163,XLOC_028299,evm.TU.Chr14.694
GO:0005515	protein binding	molecular_function	0.016875	1	208	514	7556	21042	evm.TU.Chr1.2506,evm.TU.Chr9.568,evm.TU.Chr13.154,evm.TU.Chr17.1044,evm.TU.Chr21.91,evm.TU.Chr21.355,XLOC_051449,XLOC_009944,evm.TU.Chr9.442,evm.TU.Chr6.948,evm.TU.Chr19.242,XLOC_008126,evm.TU.Chr24.472,XLOC_038945,evm.TU.Chr3.866,evm.TU.Chr21.192,evm.TU.Chr21.851,evm.TU.Chr1.571,evm.TU.Chr23.752,evm.TU.ori_scaf1463un.1,evm.TU.Chr15.1127,evm.TU.Chr15.437,evm.TU.Chr8.601,XLOC_018478,XLOC_051381,ev…
GO:0004180	carboxypeptidase activity	molecular_function	0.017467	1	4	514	41	21042	evm.TU.Chr6.591,evm.TU.ori_scaf1337un.1,evm.TU.Chr8.982,evm.TU.Chr15.1173
GO:0015629	actin cytoskeleton	cellular_component	0.017633	1	9	514	161	21042	evm.TU.Chr18.933,evm.TU.Chr2.1162_evm.TU.Chr2.1163,evm.TU.Chr19.647,evm.TU.Chr19.709,evm.TU.Chr7.958,evm.TU.Chr16.330,evm.TU.Chr5.582,evm.TU.Chr10.877,evm.TU.Chr2.465
GO:0015293	symporter activity	molecular_function	0.018686	1	6	514	86	21042	evm.TU.Chr12.918,evm.TU.Chr14.1385,XLOC_006879,evm.TU.Chr24.319,evm.TU.Chr5.294,evm.TU.Chr14.966
GO:0015294	solute:cation symporter activity	molecular_function	0.018686	1	6	514	86	21042	evm.TU.Chr14.966,evm.TU.Chr5.294,evm.TU.Chr14.1385,XLOC_006879,evm.TU.Chr24.319,evm.TU.Chr12.918
GO:0044707	single-multicellular organism process	biological_process	0.01901	1	28	514	754	21042	evm.TU.Chr11.420,evm.TU.Chr7.313,evm.TU.Chr12.1097,evm.TU.Chr16.334,evm.TU.Chr12.918,evm.TU.Chr11.937,XLOC_028299,evm.TU.Chr11.223,evm.TU.Chr6.394,evm.TU.Chr17.1044,evm.TU.Chr22.163,evm.TU.Chr18.398,XLOC_033102,evm.TU.Chr2.717,evm.TU.Chr4.157,evm.TU.Chr21.317,evm.TU.Chr21.350,evm.TU.Chr12.1079,evm.TU.Chr3.691,evm.TU.Chr7.315,evm.TU.Chr10.733,evm.TU.Chr4.390,evm.TU.Chr5.899,XLOC_051774,evm.TU.ori_…
GO:0008237	metallopeptidase activity	molecular_function	0.019209	1	13	514	277	21042	evm.TU.Chr20.229,evm.TU.Chr8.982,evm.TU.Chr6.98,evm.TU.Chr14.1309,evm.TU.Chr15.1173,XLOC_038945,evm.TU.Chr9.32,evm.TU.Chr10.283,evm.TU.Chr1.1455,evm.TU.Chr6.79,evm.TU.Chr6.591,evm.TU.ori_scaf1337un.1,evm.TU.Chr5.1349
GO:0031099	regeneration	biological_process	0.02004	1	3	514	24	21042	evm.TU.Chr3.993,evm.TU.Chr7.400,evm.TU.Chr1.2283
GO:0042246	tissue regeneration	biological_process	0.02004	1	3	514	24	21042	evm.TU.Chr3.993,evm.TU.Chr7.400,evm.TU.Chr1.2283
GO:0048589	developmental growth	biological_process	0.02004	1	3	514	24	21042	evm.TU.Chr7.400,evm.TU.Chr3.993,evm.TU.Chr1.2283
GO:0006950	response to stress	biological_process	0.020465	1	38	514	1101	21042	evm.TU.ori_scaf1053un.1,evm.TU.Chr12.924,evm.TU.Chr19.600,evm.TU.Chr4.390,evm.TU.ori_scaf1463un.1,XLOC_035285,XLOC_028149,XLOC_005056,evm.TU.Chr9.957,XLOC_043258,evm.TU.Chr9.1046,evm.TU.Chr3.993,evm.TU.Chr21.355,evm.TU.Chr23.558,evm.TU.Chr13.132,evm.TU.Chr7.313,evm.TU.Chr4.886,evm.TU.Chr13.419,XLOC_028299,XLOC_051774,evm.TU.Chr11.332,XLOC_010138,evm.TU.Chr17.1005,XLOC_022954,evm.TU.Chr19.709,evm.…
GO:0007017	microtubule-based process	biological_process	0.02183	1	13	514	282	21042	evm.TU.Chr3.875,evm.TU.Chr12.861,evm.TU.Chr5.309_evm.TU.Chr5.310,evm.TU.Chr18.1161,evm.TU.Chr16.744,evm.TU.Chr9.606,evm.TU.Chr2.95,evm.TU.Chr12.695,evm.TU.Chr12.377,evm.TU.Chr11.937,XLOC_051381,evm.TU.Chr21.144,evm.TU.Chr12.1186
GO:0048308	organelle inheritance	biological_process	0.02354	1	2	514	10	21042	XLOC_051774,evm.TU.Chr7.311
GO:0008174	mRNA methyltransferase activity	molecular_function	0.02354	1	2	514	10	21042	XLOC_038946,XLOC_038945
GO:0004371	glycerone kinase activity	molecular_function	0.02354	1	2	514	10	21042	evm.TU.Chr15.1110,evm.TU.Chr7.43
GO:0008236	serine-type peptidase activity	molecular_function	0.023701	1	15	514	346	21042	evm.TU.Chr9.823,evm.TU.Chr6.265,evm.TU.Chr22.810,XLOC_028082,evm.TU.Chr9.641,evm.TU.Chr14.1546,XLOC_038946,evm.TU.Chr20.315,evm.TU.Chr21.355,evm.TU.Chr5.811,evm.TU.Chr2.1217,evm.TU.Chr22.977,evm.TU.Chr7.1241,evm.TU.Chr16.1040,XLOC_038945
GO:0017171	serine hydrolase activity	molecular_function	0.023701	1	15	514	346	21042	evm.TU.Chr21.355,evm.TU.Chr20.315,evm.TU.Chr9.641,evm.TU.Chr14.1546,XLOC_038946,evm.TU.Chr9.823,evm.TU.Chr22.810,XLOC_028082,evm.TU.Chr6.265,XLOC_038945,evm.TU.Chr16.1040,evm.TU.Chr7.1241,evm.TU.Chr5.811,evm.TU.Chr2.1217,evm.TU.Chr22.977
GO:0005874	microtubule	cellular_component	0.023824	1	4	514	45	21042	evm.TU.Chr11.937,evm.TU.Chr12.377,evm.TU.Chr12.861,evm.TU.Chr12.695
GO:0043938	positive regulation of sporulation	biological_process	0.024385	1	1	514	1	21042	evm.TU.Chr9.988
GO:0045597	positive regulation of cell differentiation	biological_process	0.024385	1	1	514	1	21042	evm.TU.Chr9.988
GO:0045881	positive regulation of sporulation resulting in formation of a cellular spore	biological_process	0.024385	1	1	514	1	21042	evm.TU.Chr9.988
GO:0008887	glycerate kinase activity	molecular_function	0.024429	1	1	514	1	21042	evm.TU.Chr9.287
GO:0031388	organic acid phosphorylation	biological_process	0.024429	1	1	514	1	21042	evm.TU.Chr9.287
GO:0016168	chlorophyll binding	molecular_function	0.024431	1	1	514	1	21042	evm.TU.Chr14.701
GO:0005875	microtubule associated complex	cellular_component	0.025475	1	4	514	46	21042	evm.TU.Chr18.1161,evm.TU.Chr21.144,evm.TU.Chr19.647,evm.TU.Chr9.606
GO:0042995	cell projection	cellular_component	0.025766	1	9	514	172	21042	evm.TU.Chr3.875,evm.TU.Chr5.1360,evm.TU.Chr23.752,XLOC_004578,evm.TU.Chr11.332,evm.TU.Chr19.602,evm.TU.Chr24.472,evm.TU.Chr5.582,XLOC_051381
GO:0005834	heterotrimeric G-protein complex	cellular_component	0.027444	1	3	514	27	21042	evm.TU.Chr14.1408,evm.TU.Chr18.335,evm.TU.Chr14.1507
GO:0019897	extrinsic component of plasma membrane	cellular_component	0.027444	1	3	514	27	21042	evm.TU.Chr14.1408,evm.TU.Chr18.335,evm.TU.Chr14.1507
GO:0031234	extrinsic component of cytoplasmic side of plasma membrane	cellular_component	0.027444	1	3	514	27	21042	evm.TU.Chr14.1507,evm.TU.Chr18.335,evm.TU.Chr14.1408
GO:0061630	ubiquitin protein ligase activity	molecular_function	0.028161	1	8	514	147	21042	evm.TU.Chr20.41,XLOC_004578,XLOC_051449,evm.TU.Chr8.601,XLOC_007424,XLOC_051381,XLOC_005499,XLOC_052185
GO:0061659	ubiquitin-like protein ligase activity	molecular_function	0.028161	1	8	514	147	21042	XLOC_051449,XLOC_004578,evm.TU.Chr20.41,XLOC_005499,XLOC_052185,XLOC_051381,XLOC_007424,evm.TU.Chr8.601
GO:0032501	multicellular organismal process	biological_process	0.028186	1	30	514	849	21042	evm.TU.Chr6.394,evm.TU.Chr22.163,evm.TU.Chr17.1044,evm.TU.Chr18.398,XLOC_033102,evm.TU.Chr2.717,evm.TU.Chr11.420,evm.TU.Chr7.313,evm.TU.Chr16.334,evm.TU.Chr12.1097,evm.TU.Chr4.886,evm.TU.Chr12.918,evm.TU.Chr11.223,evm.TU.Chr11.937,XLOC_028299,evm.TU.Chr4.390,evm.TU.Chr5.899,XLOC_051774,evm.TU.Chr10.733,evm.TU.ori_scaf1463un.1,evm.TU.Chr1.2536,XLOC_035285,evm.TU.Chr11.332,evm.TU.Chr21.317,evm.TU.C…
GO:0006071	glycerol metabolic process	biological_process	0.028312	1	2	514	11	21042	evm.TU.Chr7.43,evm.TU.Chr15.1110
GO:0019400	alditol metabolic process	biological_process	0.028312	1	2	514	11	21042	evm.TU.Chr15.1110,evm.TU.Chr7.43
GO:0043565	sequence-specific DNA binding	molecular_function	0.028567	1	22	514	580	21042	evm.TU.Chr21.192,evm.TU.Chr6.463,evm.TU.Chr7.313,evm.TU.Chr5.883,evm.TU.Chr20.450,XLOC_028299,evm.TU.Chr16.617,evm.TU.Chr16.1040,evm.TU.Chr1.2411,evm.TU.Chr9.446,evm.TU.Chr12.760,evm.TU.Chr3.383,evm.TU.Chr15.966,evm.TU.Chr1.2457,evm.TU.Chr5.501,evm.TU.Chr22.727,evm.TU.Chr13.543,XLOC_043258,evm.TU.Chr7.551,evm.TU.Chr18.410,evm.TU.Chr22.759,evm.TU.Chr5.1072
GO:0003774	motor activity	molecular_function	0.028713	1	10	514	204	21042	evm.TU.Chr18.1161,evm.TU.Chr5.1360,evm.TU.Chr2.1162_evm.TU.Chr2.1163,XLOC_004578,evm.TU.Chr18.933,evm.TU.Chr5.582,evm.TU.Chr10.877,evm.TU.Chr16.330,evm.TU.Chr2.465,evm.TU.Chr19.709
GO:0009898	cytoplasmic side of plasma membrane	cellular_component	0.030194	1	3	514	28	21042	evm.TU.Chr14.1507,evm.TU.Chr18.335,evm.TU.Chr14.1408
GO:0098552	side of membrane	cellular_component	0.030194	1	3	514	28	21042	evm.TU.Chr14.1408,evm.TU.Chr18.335,evm.TU.Chr14.1507
GO:0098562	cytoplasmic side of membrane	cellular_component	0.030194	1	3	514	28	21042	evm.TU.Chr14.1507,evm.TU.Chr14.1408,evm.TU.Chr18.335
GO:0009617	response to bacterium	biological_process	0.030222	1	6	514	96	21042	evm.TU.Chr15.1128,evm.TU.Chr12.924,XLOC_005056,evm.TU.Chr13.132,evm.TU.Chr19.600,evm.TU.Chr4.1263
GO:0042742	defense response to bacterium	biological_process	0.030222	1	6	514	96	21042	evm.TU.Chr19.600,evm.TU.Chr13.132,XLOC_005056,evm.TU.Chr12.924,evm.TU.Chr15.1128,evm.TU.Chr4.1263
GO:0005326	neurotransmitter transporter activity	molecular_function	0.031417	1	4	514	49	21042	evm.TU.Chr14.966,evm.TU.Chr5.294,evm.TU.Chr24.319,evm.TU.Chr14.1385
GO:0005328	neurotransmitter:sodium symporter activity	molecular_function	0.031417	1	4	514	49	21042	evm.TU.Chr14.966,evm.TU.Chr5.294,evm.TU.Chr24.319,evm.TU.Chr14.1385
GO:0005819	spindle	cellular_component	0.03145	1	7	514	123	21042	evm.TU.Chr12.377,evm.TU.Chr11.937,evm.TU.Chr3.875,evm.TU.Chr2.95,evm.TU.Chr12.861,evm.TU.Chr12.695,evm.TU.Chr12.1186
GO:0031514	motile cilium	cellular_component	0.031649	1	6	514	97	21042	evm.TU.Chr5.582,evm.TU.Chr3.875,evm.TU.Chr19.602,evm.TU.Chr23.752,evm.TU.Chr11.332,evm.TU.Chr24.472
GO:0007010	cytoskeleton organization	biological_process	0.031808	1	23	514	620	21042	evm.TU.Chr18.589,evm.TU.Chr3.875,evm.TU.Chr19.226,evm.TU.Chr5.899,evm.TU.Chr14.694,evm.TU.Chr12.695,evm.TU.Chr18.410,evm.TU.Chr12.1186,evm.TU.Chr19.892,XLOC_051381,evm.TU.Chr5.309_evm.TU.Chr5.310,evm.TU.Chr20.178,evm.TU.Chr12.861,evm.TU.Chr11.729,evm.TU.Chr16.744,evm.TU.Chr12.377,evm.TU.Chr11.937,evm.TU.Chr16.617,evm.TU.Chr2.95,evm.TU.Chr21.851,evm.TU.Chr12.918,evm.TU.Chr3.866,evm.TU.Chr21.192
GO:0004198	calcium-dependent cysteine-type endopeptidase activity	molecular_function	0.033088	1	3	514	29	21042	evm.TU.Chr9.708,evm.TU.ori_scaf1224un.3,evm.TU.Chr17.919
GO:0005179	hormone activity	molecular_function	0.0342	1	11	514	240	21042	evm.TU.Chr22.244,evm.TU.Chr17.1005,evm.TU.Chr15.601,evm.TU.Chr9.442,evm.TU.Chr21.122,evm.TU.Chr21.355,XLOC_005458,evm.TU.Chr17.665,evm.TU.Chr1.2506,XLOC_033102,evm.TU.Chr2.1162_evm.TU.Chr2.1163
GO:0006928	movement of cell or subcellular component	biological_process	0.035037	1	12	514	271	21042	evm.TU.Chr11.937,evm.TU.Chr24.472,evm.TU.Chr5.582,evm.TU.Chr23.752,evm.TU.Chr5.1360,evm.TU.Chr3.875,XLOC_004578,evm.TU.Chr11.332,evm.TU.Chr18.1161,evm.TU.Chr18.398,evm.TU.Chr5.899,evm.TU.Chr9.606
GO:0016628	oxidoreductase activity, acting on the CH-CH group of donors, NAD or NADP as acceptor	molecular_function	0.035658	1	4	514	51	21042	evm.TU.Chr22.456,evm.TU.Chr4.959,evm.TU.Chr15.959,evm.TU.Chr18.933
GO:0050793	regulation of developmental process	biological_process	0.036444	1	5	514	75	21042	evm.TU.Chr9.988,evm.TU.Chr1.2536,evm.TU.Chr11.937,evm.TU.Chr2.95,evm.TU.Chr5.899
GO:0045088	regulation of innate immune response	biological_process	0.038877	1	2	514	13	21042	evm.TU.Chr14.694,XLOC_028299
GO:0031329	regulation of cellular catabolic process	biological_process	0.041826	1	8	514	159	21042	evm.TU.Chr12.1097,evm.TU.Chr7.313,evm.TU.Chr7.315,XLOC_051774,evm.TU.Chr1.1024,evm.TU.Chr3.82,evm.TU.Chr3.875,XLOC_035285
GO:0008238	exopeptidase activity	molecular_function	0.042017	1	7	514	131	21042	XLOC_038945,XLOC_038946,evm.TU.Chr15.1173,evm.TU.Chr20.315,evm.TU.Chr8.982,evm.TU.ori_scaf1337un.1,evm.TU.Chr6.591
GO:0005929	cilium	cellular_component	0.042268	1	6	514	104	21042	evm.TU.Chr5.582,evm.TU.Chr24.472,evm.TU.Chr11.332,evm.TU.Chr23.752,evm.TU.Chr3.875,evm.TU.Chr19.602
GO:0044462	external encapsulating structure part	cellular_component	0.042582	1	3	514	32	21042	XLOC_043258,evm.TU.Chr6.168,evm.TU.Chr6.891
GO:0008170	N-methyltransferase activity	molecular_function	0.042681	1	4	514	54	21042	evm.TU.Chr23.752,XLOC_038945,XLOC_038946,evm.TU.Chr8.761
GO:0040011	locomotion	biological_process	0.043213	1	12	514	280	21042	evm.TU.Chr5.899,evm.TU.Chr18.398,evm.TU.Chr3.875,evm.TU.Chr5.1360,evm.TU.Chr23.752,XLOC_004578,evm.TU.Chr11.332,evm.TU.Chr5.582,evm.TU.Chr7.315,XLOC_016434,evm.TU.Chr11.937,evm.TU.Chr24.472
GO:0007217	tachykinin receptor signaling pathway	biological_process	0.044642	1	2	514	14	21042	XLOC_022399,evm.TU.Chr9.299
GO:0004000	adenosine deaminase activity	molecular_function	0.044644	1	2	514	14	21042	evm.TU.Chr23.714,evm.TU.Chr13.853
GO:0008201	heparin binding	molecular_function	0.044645	1	2	514	14	21042	evm.TU.Chr11.332,evm.TU.Chr10.524
GO:0006836	neurotransmitter transport	biological_process	0.045187	1	4	514	55	21042	evm.TU.Chr14.966,evm.TU.Chr5.294,evm.TU.Chr24.319,evm.TU.Chr14.1385
GO:0098542	defense response to other organism	biological_process	0.04575	1	8	514	162	21042	evm.TU.Chr12.924,evm.TU.Chr19.600,evm.TU.Chr13.132,evm.TU.Chr19.709,evm.TU.Chr4.1263,evm.TU.Chr14.694,evm.TU.Chr15.1128,XLOC_005056
GO:0043228	non-membrane-bounded organelle	cellular_component	0.046364	1	41	514	1280	21042	evm.TU.Chr21.91,evm.TU.Chr19.647,evm.TU.Chr12.377,evm.TU.Chr11.937,evm.TU.Chr16.330,evm.TU.Chr3.866,evm.TU.Chr7.311,evm.TU.Chr7.313,evm.TU.Chr2.465,evm.TU.Chr3.875,evm.TU.Chr3.82,XLOC_018268,XLOC_035285,evm.TU.Chr10.246,evm.TU.Chr2.1162_evm.TU.Chr2.1163,evm.TU.Chr5.899,evm.TU.Chr22.759,evm.TU.ori_scaf989un.1,XLOC_051381,evm.TU.Chr5.582,evm.TU.Chr5.1360,evm.TU.Chr12.861,evm.TU.Chr18.933,evm.TU.Chr…
GO:0009896	positive regulation of catabolic process	biological_process	0.047435	1	6	514	107	21042	evm.TU.Chr7.313,XLOC_051774,evm.TU.Chr12.1097,XLOC_035285,evm.TU.Chr1.1024,evm.TU.Chr7.315
GO:0010508	positive regulation of autophagy	biological_process	0.047435	1	6	514	107	21042	XLOC_035285,evm.TU.Chr1.1024,evm.TU.Chr7.315,evm.TU.Chr7.313,XLOC_051774,evm.TU.Chr12.1097
GO:0031331	positive regulation of cellular catabolic process	biological_process	0.047435	1	6	514	107	21042	evm.TU.Chr7.315,evm.TU.Chr1.1024,XLOC_035285,evm.TU.Chr12.1097,XLOC_051774,evm.TU.Chr7.313
GO:0008092	cytoskeletal protein binding	molecular_function	0.047475	1	23	514	647	21042	evm.TU.Chr11.937,evm.TU.Chr11.223,evm.TU.Chr16.617,evm.TU.Chr21.192,evm.TU.Chr3.866,XLOC_020341,evm.TU.Chr21.851,evm.TU.Chr20.178,evm.TU.Chr11.729,evm.TU.Chr16.744,evm.TU.Chr1.423,evm.TU.Chr12.695,evm.TU.Chr7.315,evm.TU.Chr14.694,evm.TU.Chr19.892,XLOC_051381,evm.TU.Chr4.687,evm.TU.Chr18.410,evm.TU.Chr19.226,evm.TU.Chr3.82,evm.TU.Chr18.589,evm.TU.Chr14.1139,evm.TU.Chr10.370
GO:0009044	xylan 1,4-beta-xylosidase activity	molecular_function	0.048258	1	1	514	2	21042	evm.TU.Chr1.2457
GO:0005313	L-glutamate transmembrane transporter activity	molecular_function	0.04826	1	1	514	2	21042	evm.TU.Chr12.918
GO:0015172	acidic amino acid transmembrane transporter activity	molecular_function	0.04826	1	1	514	2	21042	evm.TU.Chr12.918
GO:0015179	L-amino acid transmembrane transporter activity	molecular_function	0.04826	1	1	514	2	21042	evm.TU.Chr12.918
GO:0015501	glutamate:sodium symporter activity	molecular_function	0.04826	1	1	514	2	21042	evm.TU.Chr12.918
GO:0015800	acidic amino acid transport	biological_process	0.04826	1	1	514	2	21042	evm.TU.Chr12.918
GO:0015807	L-amino acid transport	biological_process	0.04826	1	1	514	2	21042	evm.TU.Chr12.918
GO:0015813	L-glutamate transport	biological_process	0.04826	1	1	514	2	21042	evm.TU.Chr12.918
GO:0050750	low-density lipoprotein particle receptor binding	molecular_function	0.048263	1	1	514	2	21042	evm.TU.Chr11.332
GO:0070325	lipoprotein particle receptor binding	molecular_function	0.048263	1	1	514	2	21042	evm.TU.Chr11.332
GO:0009767	photosynthetic electron transport chain	biological_process	0.048263	1	1	514	2	21042	evm.TU.Chr14.701
GO:0009627	systemic acquired resistance	biological_process	0.048263	1	1	514	2	21042	evm.TU.Chr14.694
GO:0009814	defense response, incompatible interaction	biological_process	0.048263	1	1	514	2	21042	evm.TU.Chr14.694
GO:0010112	regulation of systemic acquired resistance	biological_process	0.048263	1	1	514	2	21042	evm.TU.Chr14.694
GO:0016994	precorrin-6A reductase activity	molecular_function	0.048264	1	1	514	2	21042	evm.TU.Chr4.959
GO:0009246	enterobacterial common antigen biosynthetic process	biological_process	0.048265	1	1	514	2	21042	evm.TU.Chr8.982
GO:0036065	fucosylation	biological_process	0.048265	1	1	514	2	21042	evm.TU.Chr8.982
GO:0046378	enterobacterial common antigen metabolic process	biological_process	0.048265	1	1	514	2	21042	evm.TU.Chr8.982
GO:0009020	tRNA (guanosine-2'-O-)-methyltransferase activity	molecular_function	0.048266	1	1	514	2	21042	XLOC_009527
GO:0030354	melanin-concentrating hormone activity	molecular_function	0.048267	1	1	514	2	21042	evm.TU.Chr21.122
GO:0009894	regulation of catabolic process	biological_process	0.048622	1	8	514	164	21042	XLOC_051774,XLOC_035285,evm.TU.Chr3.82,evm.TU.Chr1.1024,evm.TU.Chr3.875,evm.TU.Chr7.313,evm.TU.Chr12.1097,evm.TU.Chr7.315
GO:0045202	synapse	cellular_component	0.049422	1	3	514	34	21042	XLOC_043258,evm.TU.Chr11.321,evm.TU.Chr6.305
GO:0051015	actin filament binding	molecular_function	0.04959	1	3	514	34	21042	evm.TU.Chr1.423,evm.TU.Chr10.370,evm.TU.Chr4.687
GO:0043207	response to external biotic stimulus	biological_process	0.050616	1	9	514	195	21042	XLOC_005056,evm.TU.Chr15.1128,evm.TU.Chr9.957,evm.TU.Chr4.1263,evm.TU.Chr19.709,evm.TU.Chr14.694,evm.TU.Chr12.924,evm.TU.Chr13.132,evm.TU.Chr19.600
GO:0051707	response to other organism	biological_process	0.050616	1	9	514	195	21042	evm.TU.Chr15.1128,XLOC_005056,evm.TU.Chr9.957,evm.TU.Chr19.709,evm.TU.Chr4.1263,evm.TU.Chr14.694,evm.TU.Chr12.924,evm.TU.Chr19.600,evm.TU.Chr13.132
GO:0070011	peptidase activity, acting on L-amino acid peptides	molecular_function	0.051292	1	35	514	1074	21042	evm.TU.ori_scaf1337un.1,evm.TU.Chr5.1349,XLOC_038946,evm.TU.Chr9.641,evm.TU.Chr2.1217,evm.TU.Chr9.823,XLOC_028082,evm.TU.Chr7.400,evm.TU.Chr20.315,evm.TU.Chr17.919,evm.TU.Chr6.79,evm.TU.Chr5.811,evm.TU.Chr9.32,evm.TU.Chr6.98,evm.TU.Chr20.229,evm.TU.Chr8.982,evm.TU.ori_scaf1224un.3,evm.TU.Chr22.810,evm.TU.Chr10.283,evm.TU.Chr15.1221,evm.TU.Chr7.1241,evm.TU.Chr8.601,evm.TU.Chr14.1309,evm.TU.Chr22.2…
GO:0016798	hydrolase activity, acting on glycosyl bonds	molecular_function	0.052948	1	11	514	258	21042	evm.TU.Chr1.2457,evm.TU.Chr12.519,evm.TU.Chr3.1326,evm.TU.Chr13.154,XLOC_017835,evm.TU.Chr23.752,XLOC_018486,XLOC_051857,evm.TU.Chr20.1011,evm.TU.Chr23.232,evm.TU.Chr5.478
GO:0040007	growth	biological_process	0.054896	1	6	514	111	21042	evm.TU.Chr1.2283,evm.TU.Chr23.189,evm.TU.Chr3.993,evm.TU.Chr20.315,evm.TU.Chr7.400,evm.TU.Chr7.49
GO:0004559	alpha-mannosidase activity	molecular_function	0.057014	1	2	514	16	21042	evm.TU.Chr23.752,evm.TU.Chr20.1011
GO:0016743	carboxyl- or carbamoyltransferase activity	molecular_function	0.057024	1	2	514	16	21042	XLOC_005056,evm.TU.Chr1.2506
GO:0045861	negative regulation of proteolysis	biological_process	0.057126	1	3	514	36	21042	evm.TU.Chr3.82,evm.TU.Chr3.875,XLOC_028966
GO:0007049	cell cycle	biological_process	0.059236	1	20	514	560	21042	evm.TU.Chr3.875,evm.TU.Chr3.82,evm.TU.Chr11.332,XLOC_004578,XLOC_051381,evm.TU.Chr7.551,evm.TU.Chr12.695,evm.TU.Chr22.759,evm.TU.Chr13.734,evm.TU.Chr16.744,evm.TU.Chr12.861,evm.TU.Chr5.309_evm.TU.Chr5.310,evm.TU.Chr7.311,evm.TU.Chr16.334,evm.TU.Chr2.95,evm.TU.Chr12.377,XLOC_007424,evm.TU.Chr11.937,evm.TU.Chr16.1040,evm.TU.Chr1.2411
GO:0005876	spindle microtubule	cellular_component	0.061082	1	3	514	37	21042	evm.TU.Chr12.695,evm.TU.Chr12.861,evm.TU.Chr11.937
GO:0004175	endopeptidase activity	molecular_function	0.061302	1	28	514	841	21042	evm.TU.ori_scaf1224un.3,evm.TU.Chr22.810,evm.TU.Chr10.283,evm.TU.Chr9.641,XLOC_038946,evm.TU.Chr15.1221,evm.TU.Chr7.1241,evm.TU.Chr2.1217,evm.TU.Chr14.1309,evm.TU.Chr22.244,evm.TU.Chr9.823,evm.TU.Chr6.265,evm.TU.Chr13.74,XLOC_028082,evm.TU.Chr1.1455,evm.TU.Chr20.315,evm.TU.Chr21.355,evm.TU.Chr7.400,evm.TU.Chr17.919,evm.TU.Chr6.79,evm.TU.Chr16.1040,evm.TU.Chr9.708,evm.TU.Chr22.977,evm.TU.Chr5.811,…
GO:0006787	porphyrin-containing compound catabolic process	biological_process	0.063603	1	2	514	17	21042	evm.TU.Chr15.959,evm.TU.Chr14.1068
GO:0033015	tetrapyrrole catabolic process	biological_process	0.063603	1	2	514	17	21042	evm.TU.Chr15.959,evm.TU.Chr14.1068
GO:0033643	host cell part	cellular_component	0.064204	1	8	514	174	21042	evm.TU.Chr12.1097,XLOC_051857,evm.TU.Chr14.777,evm.TU.Chr22.459,evm.TU.ori_scaf989un.1,evm.TU.Chr12.335,evm.TU.Chr3.875,evm.TU.Chr8.428
GO:0043086	negative regulation of catalytic activity	biological_process	0.064866	1	4	514	62	21042	evm.TU.Chr3.82,evm.TU.Chr3.875,evm.TU.Chr13.324,XLOC_028966
GO:0044092	negative regulation of molecular function	biological_process	0.064866	1	4	514	62	21042	evm.TU.Chr13.324,XLOC_028966,evm.TU.Chr3.82,evm.TU.Chr3.875
GO:0045229	external encapsulating structure organization	biological_process	0.065147	1	3	514	38	21042	evm.TU.Chr7.551,XLOC_043258,evm.TU.Chr9.823
GO:0098519	nucleotide phosphatase activity, acting on free nucleotides	molecular_function	0.065158	1	3	514	38	21042	evm.TU.Chr16.1236,evm.TU.Chr23.400,evm.TU.Chr22.727
GO:0016567	protein ubiquitination	biological_process	0.065495	1	7	514	145	21042	evm.TU.Chr11.670,evm.TU.Chr3.82,evm.TU.Chr8.601,evm.TU.Chr3.875,XLOC_004578,evm.TU.Chr20.41,XLOC_051381
GO:0019898	extrinsic component of membrane	cellular_component	0.065499	1	7	514	145	21042	evm.TU.Chr6.1477,evm.TU.Chr3.82,evm.TU.Chr7.315,evm.TU.Chr14.1139,evm.TU.Chr14.1507,evm.TU.Chr14.1408,evm.TU.Chr18.335
GO:0016741	transferase activity, transferring one-carbon groups	molecular_function	0.06791	1	14	514	367	21042	evm.TU.Chr19.94,XLOC_038946,XLOC_031446,XLOC_009527,evm.TU.Chr3.294,evm.TU.Chr1.2506,evm.TU.Chr23.752,XLOC_052185,evm.TU.Chr4.1396,XLOC_005056,evm.TU.Chr7.43,XLOC_038945,evm.TU.Chr8.761,evm.TU.Chr8.1140
GO:0009607	response to biotic stimulus	biological_process	0.068065	1	10	514	238	21042	evm.TU.Chr12.924,evm.TU.Chr19.600,evm.TU.Chr13.132,XLOC_005056,evm.TU.Chr15.1128,evm.TU.Chr9.957,evm.TU.Chr4.1263,evm.TU.Chr19.709,XLOC_035797,evm.TU.Chr14.694
GO:0031109	microtubule polymerization or depolymerization	biological_process	0.069344	1	3	514	39	21042	evm.TU.Chr12.1186,evm.TU.Chr12.695,evm.TU.Chr11.937
GO:0031110	regulation of microtubule polymerization or depolymerization	biological_process	0.069344	1	3	514	39	21042	evm.TU.Chr11.937,evm.TU.Chr12.695,evm.TU.Chr12.1186
GO:0030313	cell envelope	cellular_component	0.069351	1	3	514	39	21042	XLOC_043258,evm.TU.Chr6.168,evm.TU.Chr6.891
GO:0015923	mannosidase activity	molecular_function	0.070425	1	2	514	18	21042	evm.TU.Chr20.1011,evm.TU.Chr23.752
GO:0016833	oxo-acid-lyase activity	molecular_function	0.070429	1	2	514	18	21042	evm.TU.Chr5.1072,evm.TU.ori_scaf1643un.1
GO:0051187	cofactor catabolic process	biological_process	0.07043	1	2	514	18	21042	evm.TU.Chr14.1068,evm.TU.Chr15.959
GO:0000090	mitotic anaphase	biological_process	0.070442	1	2	514	18	21042	evm.TU.Chr11.937,evm.TU.Chr12.695
GO:0051322	anaphase	biological_process	0.070442	1	2	514	18	21042	evm.TU.Chr12.695,evm.TU.Chr11.937
GO:0008658	penicillin binding	molecular_function	0.071278	1	1	514	3	21042	evm.TU.Chr9.957
GO:0033293	monocarboxylic acid binding	molecular_function	0.071278	1	1	514	3	21042	evm.TU.Chr9.957
GO:0042173	regulation of sporulation resulting in formation of a cellular spore	biological_process	0.071432	1	1	514	3	21042	evm.TU.Chr9.988
GO:0043937	regulation of sporulation	biological_process	0.071432	1	1	514	3	21042	evm.TU.Chr9.988
GO:0006098	pentose-phosphate shunt	biological_process	0.071439	1	1	514	3	21042	evm.TU.Chr11.223
GO:0003726	double-stranded RNA adenosine deaminase activity	molecular_function	0.071505	1	1	514	3	21042	evm.TU.Chr23.714
GO:0006714	sesquiterpenoid metabolic process	biological_process	0.071514	1	1	514	3	21042	evm.TU.Chr1.571
GO:0010334	sesquiterpene synthase activity	molecular_function	0.071514	1	1	514	3	21042	evm.TU.Chr1.571
GO:0016106	sesquiterpenoid biosynthetic process	biological_process	0.071514	1	1	514	3	21042	evm.TU.Chr1.571
GO:0045482	trichodiene synthase activity	molecular_function	0.071514	1	1	514	3	21042	evm.TU.Chr1.571
GO:0004411	homogentisate 1,2-dioxygenase activity	molecular_function	0.071516	1	1	514	3	21042	evm.TU.Chr20.481
GO:0006559	L-phenylalanine catabolic process	biological_process	0.071516	1	1	514	3	21042	evm.TU.Chr20.481
GO:1902222	erythrose 4-phosphate/phosphoenolpyruvate family amino acid catabolic process	biological_process	0.071516	1	1	514	3	21042	evm.TU.Chr20.481
GO:0006658	phosphatidylserine metabolic process	biological_process	0.071517	1	1	514	3	21042	evm.TU.Chr5.177
GO:0006659	phosphatidylserine biosynthetic process	biological_process	0.071517	1	1	514	3	21042	evm.TU.Chr5.177
GO:0005133	interferon-gamma receptor binding	molecular_function	0.071517	1	1	514	3	21042	evm.TU.Chr21.778
GO:0009254	peptidoglycan turnover	biological_process	0.071517	1	1	514	3	21042	evm.TU.Chr8.761
GO:0005869	dynactin complex	cellular_component	0.071517	1	1	514	3	21042	evm.TU.Chr19.647
GO:0001167	RNA polymerase I transcription factor activity, sequence-specific DNA binding	molecular_function	0.071519	1	1	514	3	21042	evm.TU.Chr9.442
GO:0001168	transcription factor activity, RNA polymerase I upstream control element sequence-specific binding	molecular_function	0.071519	1	1	514	3	21042	evm.TU.Chr9.442
GO:0006360	transcription from RNA polymerase I promoter	biological_process	0.071519	1	1	514	3	21042	evm.TU.Chr9.442
GO:0006953	acute-phase response	biological_process	0.07152	1	1	514	3	21042	evm.TU.Chr2.575
GO:0008233	peptidase activity	molecular_function	0.072274	1	36	514	1144	21042	evm.TU.Chr6.591,evm.TU.Chr6.265,evm.TU.Chr13.74,evm.TU.Chr21.355,evm.TU.Chr1.1455,evm.TU.Chr14.1546,evm.TU.Chr16.1040,evm.TU.Chr9.708,evm.TU.Chr22.977,evm.TU.Chr15.1173,XLOC_038945,evm.TU.ori_scaf1224un.3,evm.TU.Chr22.810,evm.TU.Chr10.283,evm.TU.Chr15.1221,evm.TU.Chr7.1241,XLOC_029045,evm.TU.Chr8.601,evm.TU.Chr14.1309,evm.TU.Chr22.244,XLOC_028082,evm.TU.Chr9.823,evm.TU.Chr7.400,evm.TU.Chr20.315,e…
GO:0032446	protein modification by small protein conjugation	biological_process	0.073416	1	7	514	149	21042	evm.TU.Chr20.41,XLOC_004578,evm.TU.Chr3.875,evm.TU.Chr8.601,evm.TU.Chr3.82,evm.TU.Chr11.670,XLOC_051381
GO:0000271	polysaccharide biosynthetic process	biological_process	0.073653	1	3	514	40	21042	evm.TU.Chr9.823,evm.TU.Chr8.982,evm.TU.Chr8.13
GO:0046915	transition metal ion transmembrane transporter activity	molecular_function	0.07501	1	8	514	180	21042	XLOC_009740,XLOC_009186,evm.TU.Chr24.256,XLOC_010138,evm.TU.Chr1.1741,XLOC_000203,evm.TU.Chr4.892,XLOC_036080
GO:0015291	secondary active transmembrane transporter activity	molecular_function	0.07531	1	7	514	150	21042	evm.TU.Chr5.294,evm.TU.Chr14.966,evm.TU.Chr24.319,XLOC_006879,evm.TU.Chr14.1385,evm.TU.Chr10.926,evm.TU.Chr12.918
GO:0018995	host	cellular_component	0.076818	1	8	514	181	21042	evm.TU.Chr12.1097,XLOC_051857,evm.TU.Chr14.777,evm.TU.Chr12.335,evm.TU.ori_scaf989un.1,evm.TU.Chr22.459,evm.TU.Chr3.875,evm.TU.Chr8.428
GO:0043657	host cell	cellular_component	0.076818	1	8	514	181	21042	evm.TU.Chr12.335,evm.TU.ori_scaf989un.1,evm.TU.Chr22.459,evm.TU.Chr14.777,XLOC_051857,evm.TU.Chr12.1097,evm.TU.Chr8.428,evm.TU.Chr3.875
GO:0044215	other organism	cellular_component	0.076818	1	8	514	181	21042	evm.TU.Chr22.459,evm.TU.Chr12.335,evm.TU.ori_scaf989un.1,evm.TU.Chr14.777,XLOC_051857,evm.TU.Chr12.1097,evm.TU.Chr8.428,evm.TU.Chr3.875
GO:0044216	other organism cell	cellular_component	0.076818	1	8	514	181	21042	evm.TU.Chr8.428,evm.TU.Chr3.875,evm.TU.ori_scaf989un.1,evm.TU.Chr12.335,evm.TU.Chr22.459,evm.TU.Chr14.777,XLOC_051857,evm.TU.Chr12.1097
GO:0044217	other organism part	cellular_component	0.076818	1	8	514	181	21042	evm.TU.Chr3.875,evm.TU.Chr8.428,evm.TU.Chr14.777,evm.TU.Chr12.335,evm.TU.ori_scaf989un.1,evm.TU.Chr22.459,evm.TU.Chr12.1097,XLOC_051857
GO:0030430	host cell cytoplasm	cellular_component	0.077461	1	2	514	19	21042	evm.TU.Chr22.459,evm.TU.Chr3.875
GO:0007029	endoplasmic reticulum organization	biological_process	0.077493	1	2	514	19	21042	XLOC_051774,evm.TU.Chr7.311
GO:0007599	hemostasis	biological_process	0.079737	1	7	514	152	21042	evm.TU.Chr11.332,XLOC_035285,evm.TU.Chr7.315,evm.TU.Chr22.163,evm.TU.Chr7.313,XLOC_051774,evm.TU.Chr12.1097
GO:0050817	coagulation	biological_process	0.079737	1	7	514	152	21042	evm.TU.Chr22.163,evm.TU.Chr7.313,XLOC_051774,evm.TU.Chr12.1097,evm.TU.Chr11.332,XLOC_035285,evm.TU.Chr7.315
GO:0050878	regulation of body fluid levels	biological_process	0.079737	1	7	514	152	21042	XLOC_035285,evm.TU.Chr11.332,evm.TU.Chr7.315,evm.TU.Chr22.163,evm.TU.Chr7.313,XLOC_051774,evm.TU.Chr12.1097
GO:0008083	growth factor activity	molecular_function	0.084049	1	7	514	154	21042	evm.TU.Chr3.129,evm.TU.Chr4.687,evm.TU.Chr10.370,evm.TU.Chr23.189,evm.TU.Chr9.287,evm.TU.Chr1.423,evm.TU.Chr7.49
GO:0006913	nucleocytoplasmic transport	biological_process	0.084084	1	7	514	154	21042	evm.TU.Chr5.582,evm.TU.Chr7.311,evm.TU.Chr7.313,evm.TU.Chr7.315,evm.TU.Chr3.82,evm.TU.Chr2.95,evm.TU.Chr8.428
GO:0005085	guanyl-nucleotide exchange factor activity	molecular_function	0.084587	1	8	514	185	21042	XLOC_033604,evm.TU.Chr21.144,evm.TU.Chr3.382,evm.TU.Chr15.1243,XLOC_035969,XLOC_033581,evm.TU.Chr8.23,evm.TU.Chr1.1794
GO:0016055	Wnt signaling pathway	biological_process	0.0847	1	4	514	68	21042	evm.TU.Chr10.733,evm.TU.Chr11.420,evm.TU.Chr11.670,evm.TU.Chr21.350
GO:0019751	polyol metabolic process	biological_process	0.084753	1	2	514	20	21042	evm.TU.Chr15.1110,evm.TU.Chr7.43
GO:0022804	active transmembrane transporter activity	molecular_function	0.085026	1	11	514	281	21042	evm.TU.Chr5.294,evm.TU.Chr18.970,evm.TU.Chr9.1162,evm.TU.Chr12.918,evm.TU.Chr14.966,evm.TU.Chr23.400,evm.TU.Chr9.641,evm.TU.Chr24.319,XLOC_006879,evm.TU.Chr14.1385,evm.TU.Chr10.926
GO:0000940	condensed chromosome outer kinetochore	cellular_component	0.086173	1	5	514	96	21042	evm.TU.Chr12.861,evm.TU.Chr12.695,evm.TU.Chr3.875,evm.TU.Chr2.95,evm.TU.Chr11.937
GO:0043232	intracellular non-membrane-bounded organelle	cellular_component	0.087281	1	38	514	1238	21042	evm.TU.Chr3.82,evm.TU.Chr3.875,evm.TU.Chr2.1162_evm.TU.Chr2.1163,evm.TU.Chr10.246,XLOC_035285,XLOC_018268,evm.TU.Chr5.899,evm.TU.ori_scaf989un.1,evm.TU.Chr22.759,evm.TU.Chr5.582,evm.TU.Chr19.647,evm.TU.Chr21.91,evm.TU.Chr11.937,evm.TU.Chr12.377,evm.TU.Chr7.311,evm.TU.Chr3.866,evm.TU.Chr16.330,evm.TU.Chr2.465,evm.TU.Chr7.313,evm.TU.ori_scaf444un.1,evm.TU.Chr11.332,evm.TU.Chr18.1161,XLOC_038946,evm…
GO:0032886	regulation of microtubule-based process	biological_process	0.087317	1	3	514	43	21042	evm.TU.Chr12.695,evm.TU.Chr11.937,evm.TU.Chr12.1186
GO:0070507	regulation of microtubule cytoskeleton organization	biological_process	0.087317	1	3	514	43	21042	evm.TU.Chr12.695,evm.TU.Chr11.937,evm.TU.Chr12.1186
GO:0006298	mismatch repair	biological_process	0.08733	1	3	514	43	21042	evm.TU.ori_scaf1053un.1,XLOC_007424,evm.TU.Chr9.1046
GO:0033646	host intracellular part	cellular_component	0.088755	1	6	514	126	21042	evm.TU.ori_scaf989un.1,evm.TU.Chr8.428,evm.TU.Chr22.459,evm.TU.Chr14.777,evm.TU.Chr3.875,evm.TU.Chr12.1097
GO:0043656	intracellular region of host	cellular_component	0.088755	1	6	514	126	21042	evm.TU.Chr22.459,evm.TU.ori_scaf989un.1,evm.TU.Chr8.428,evm.TU.Chr3.875,evm.TU.Chr14.777,evm.TU.Chr12.1097
GO:0051169	nuclear transport	biological_process	0.090884	1	7	514	157	21042	evm.TU.Chr3.82,evm.TU.Chr7.315,evm.TU.Chr2.95,evm.TU.Chr8.428,evm.TU.Chr7.311,evm.TU.Chr5.582,evm.TU.Chr7.313
GO:0006313	transposition, DNA-mediated	biological_process	0.09193	1	4	514	70	21042	evm.TU.ori_scaf1337un.1,evm.TU.Chr13.106,evm.TU.Chr15.1173,XLOC_033187
GO:0032196	transposition	biological_process	0.09193	1	4	514	70	21042	evm.TU.ori_scaf1337un.1,evm.TU.Chr13.106,evm.TU.Chr15.1173,XLOC_033187
GO:0008173	RNA methyltransferase activity	molecular_function	0.091953	1	4	514	70	21042	XLOC_009527,evm.TU.Chr8.761,XLOC_038945,XLOC_038946
GO:0005283	sodium:amino acid symporter activity	molecular_function	0.092037	1	1	514	4	21042	evm.TU.Chr12.918
GO:0005416	cation:amino acid symporter activity	molecular_function	0.092037	1	1	514	4	21042	evm.TU.Chr12.918
GO:0004114	3',5'-cyclic-nucleotide phosphodiesterase activity	molecular_function	0.092073	1	3	514	44	21042	evm.TU.Chr13.957,evm.TU.Chr1.427,evm.TU.Chr12.572
GO:0016903	oxidoreductase activity, acting on the aldehyde or oxo group of donors	molecular_function	0.092076	1	3	514	44	21042	evm.TU.Chr5.497,evm.TU.Chr22.696,evm.TU.Chr22.456
GO:0000777	condensed chromosome kinetochore	cellular_component	0.092152	1	5	514	98	21042	evm.TU.Chr11.937,evm.TU.Chr12.861,evm.TU.Chr12.695,evm.TU.Chr2.95,evm.TU.Chr3.875
GO:0000779	condensed chromosome, centromeric region	cellular_component	0.092152	1	5	514	98	21042	evm.TU.Chr11.937,evm.TU.Chr12.695,evm.TU.Chr12.861,evm.TU.Chr3.875,evm.TU.Chr2.95
GO:0009279	cell outer membrane	cellular_component	0.092201	1	2	514	21	21042	evm.TU.Chr6.168,evm.TU.Chr6.891
GO:0015093	ferrous iron transmembrane transporter activity	molecular_function	0.094097	1	6	514	128	21042	XLOC_009740,XLOC_009186,XLOC_036080,XLOC_000203,evm.TU.Chr4.892,evm.TU.Chr1.1741
GO:0015684	ferrous iron transport	biological_process	0.094097	1	6	514	128	21042	XLOC_000203,evm.TU.Chr4.892,evm.TU.Chr1.1741,XLOC_036080,XLOC_009740,XLOC_009186
GO:0019682	glyceraldehyde-3-phosphate metabolic process	biological_process	0.094128	1	1	514	4	21042	evm.TU.Chr11.223
GO:0004074	biliverdin reductase activity	molecular_function	0.094171	1	1	514	4	21042	evm.TU.Chr15.959
GO:0042167	heme catabolic process	biological_process	0.094171	1	1	514	4	21042	evm.TU.Chr15.959
GO:0046870	cadmium ion binding	molecular_function	0.094182	1	1	514	4	21042	evm.TU.Chr4.1265
GO:0004014	adenosylmethionine decarboxylase activity	molecular_function	0.094204	1	1	514	4	21042	evm.TU.Chr11.554
GO:0006595	polyamine metabolic process	biological_process	0.094204	1	1	514	4	21042	evm.TU.Chr11.554
GO:0006596	polyamine biosynthetic process	biological_process	0.094204	1	1	514	4	21042	evm.TU.Chr11.554
GO:0008216	spermidine metabolic process	biological_process	0.094204	1	1	514	4	21042	evm.TU.Chr11.554
GO:0008295	spermidine biosynthetic process	biological_process	0.094204	1	1	514	4	21042	evm.TU.Chr11.554
GO:0004392	heme oxygenase (decyclizing) activity	molecular_function	0.094204	1	1	514	4	21042	evm.TU.Chr14.1068
GO:0006788	heme oxidation	biological_process	0.094204	1	1	514	4	21042	evm.TU.Chr14.1068
GO:0005173	stem cell factor receptor binding	molecular_function	0.094205	1	1	514	4	21042	evm.TU.Chr5.308
GO:0045226	extracellular polysaccharide biosynthetic process	biological_process	0.094206	1	1	514	4	21042	evm.TU.Chr9.823
GO:0045227	capsule polysaccharide biosynthetic process	biological_process	0.094206	1	1	514	4	21042	evm.TU.Chr9.823
GO:0045230	capsule organization	biological_process	0.094206	1	1	514	4	21042	evm.TU.Chr9.823
GO:0046379	extracellular polysaccharide metabolic process	biological_process	0.094206	1	1	514	4	21042	evm.TU.Chr9.823
GO:0000041	transition metal ion transport	biological_process	0.095163	1	8	514	190	21042	evm.TU.Chr24.256,XLOC_010138,evm.TU.Chr1.1741,XLOC_009186,XLOC_009740,XLOC_000203,evm.TU.Chr4.892,XLOC_036080
GO:0015081	sodium ion transmembrane transporter activity	molecular_function	0.095339	1	7	514	159	21042	evm.TU.Chr14.966,evm.TU.Chr5.294,XLOC_031715,evm.TU.Chr12.918,evm.TU.Chr14.1385,XLOC_006879,evm.TU.Chr24.319
GO:0004721	phosphoprotein phosphatase activity	molecular_function	0.095539	1	7	514	159	21042	evm.TU.Chr1.2185,XLOC_020341,evm.TU.Chr21.355,evm.TU.Chr10.1137,evm.TU.Chr17.604,evm.TU.Chr9.816,evm.TU.Chr4.959
GO:0022603	regulation of anatomical structure morphogenesis	biological_process	0.096963	1	3	514	45	21042	evm.TU.Chr9.988,evm.TU.Chr1.2536,evm.TU.Chr2.95
GO:0009605	response to external stimulus	biological_process	0.098112	1	12	514	322	21042	XLOC_004578,evm.TU.Chr5.1360,evm.TU.Chr12.924,evm.TU.Chr18.398,evm.TU.Chr19.600,evm.TU.Chr13.132,evm.TU.Chr4.1263,evm.TU.Chr19.709,evm.TU.Chr14.694,XLOC_005056,evm.TU.Chr15.1128,evm.TU.Chr9.957
GO:0051239	regulation of multicellular organismal process	biological_process	0.09825	1	5	514	100	21042	evm.TU.Chr16.334,evm.TU.Chr5.899,evm.TU.Chr11.937,XLOC_028299,evm.TU.Chr1.2536
GO:0005576	extracellular region	cellular_component	0.099119	1	45	514	1514	21042	evm.TU.Chr13.154,evm.TU.Chr14.1546,evm.TU.Chr21.355,evm.TU.Chr17.1044,XLOC_013261,evm.TU.Chr6.168,evm.TU.Chr7.313,XLOC_014135,XLOC_000300,evm.TU.Chr9.442,evm.TU.Chr10.733,evm.TU.Chr4.390,evm.TU.Chr19.600,evm.TU.Chr12.924,evm.TU.Chr12.473,evm.TU.Chr17.665,evm.TU.Chr4.73,XLOC_035285,evm.TU.Chr22.244,XLOC_051381,evm.TU.Chr10.524,evm.TU.Chr22.163,evm.TU.Chr20.315,evm.TU.Chr5.157,evm.TU.Chr6.394,XLOC_…
GO:0044262	cellular carbohydrate metabolic process	biological_process	0.099431	1	4	514	72	21042	evm.TU.Chr15.1110,evm.TU.Chr8.982,evm.TU.Chr7.43,evm.TU.Chr9.823
GO:0010506	regulation of autophagy	biological_process	0.099488	1	6	514	130	21042	evm.TU.Chr7.313,XLOC_051774,evm.TU.Chr12.1097,XLOC_035285,evm.TU.Chr7.315,evm.TU.Chr1.1024
GO:0005577	fibrinogen complex	cellular_component	0.099496	1	6	514	130	21042	evm.TU.Chr12.1097,XLOC_051774,evm.TU.Chr7.313,evm.TU.Chr7.315,evm.TU.Chr11.332,XLOC_035285
GO:0030168	platelet activation	biological_process	0.099496	1	6	514	130	21042	evm.TU.Chr11.332,XLOC_035285,evm.TU.Chr7.315,evm.TU.Chr7.313,evm.TU.Chr12.1097,XLOC_051774
GO:0051094	positive regulation of developmental process	biological_process	0.099833	1	2	514	22	21042	evm.TU.Chr9.988,evm.TU.Chr1.2536
GO:0004127	cytidylate kinase activity	molecular_function	0.099855	1	2	514	22	21042	evm.TU.Chr7.571,evm.TU.Chr22.727
GO:0016791	phosphatase activity	molecular_function	0.10069	1	15	514	426	21042	evm.TU.Chr16.1236,evm.TU.Chr2.717,evm.TU.Chr1.2185,evm.TU.Chr22.727,evm.TU.Chr23.400,evm.TU.Chr4.959,evm.TU.Chr15.437,evm.TU.Chr13.154,evm.TU.Chr17.1044,evm.TU.Chr21.355,evm.TU.Chr10.1137,XLOC_014135,evm.TU.Chr9.816,evm.TU.Chr17.604,XLOC_020341
GO:0042578	phosphoric ester hydrolase activity	molecular_function	0.10176	1	18	514	531	21042	evm.TU.Chr16.1236,evm.TU.Chr2.717,evm.TU.Chr22.727,evm.TU.Chr4.959,evm.TU.Chr13.154,evm.TU.Chr17.1044,evm.TU.Chr21.355,evm.TU.Chr10.1137,XLOC_014135,evm.TU.Chr1.427,evm.TU.Chr17.604,XLOC_020341,evm.TU.Chr13.957,evm.TU.Chr1.2185,evm.TU.Chr23.400,evm.TU.Chr15.437,evm.TU.Chr12.572,evm.TU.Chr9.816
GO:0043531	ADP binding	molecular_function	0.10196	1	3	514	46	21042	evm.TU.Chr16.1236,evm.TU.Chr22.727,evm.TU.Chr23.400
GO:0042802	identical protein binding	molecular_function	0.1029	1	7	514	162	21042	evm.TU.Chr8.592,XLOC_051774,XLOC_020341,evm.TU.Chr7.313,evm.TU.Chr20.735,evm.TU.Chr7.315,evm.TU.Chr3.82
GO:0007059	chromosome segregation	biological_process	0.105	1	6	514	132	21042	evm.TU.Chr11.937,evm.TU.Chr3.82,evm.TU.Chr12.695,evm.TU.Chr12.861,evm.TU.Chr2.95,evm.TU.Chr3.875
GO:0004112	cyclic-nucleotide phosphodiesterase activity	molecular_function	0.10701	1	3	514	47	21042	evm.TU.Chr1.427,evm.TU.Chr13.957,evm.TU.Chr12.572
GO:0005310	dicarboxylic acid transmembrane transporter activity	molecular_function	0.10766	1	2	514	23	21042	XLOC_006879,evm.TU.Chr12.918
GO:0004674	protein serine/threonine kinase activity	molecular_function	0.10817	1	10	514	261	21042	evm.TU.Chr4.1024,evm.TU.Chr1.1778,XLOC_032261,evm.TU.Chr24.342,XLOC_004710,evm.TU.Chr10.342,XLOC_051449,XLOC_031775,XLOC_012995,evm.TU.Chr10.585
GO:0006606	protein import into nucleus	biological_process	0.11076	1	6	514	134	21042	evm.TU.Chr7.311,evm.TU.Chr5.582,evm.TU.Chr7.313,evm.TU.Chr2.95,evm.TU.Chr3.82,evm.TU.Chr7.315
GO:0034504	protein localization to nucleus	biological_process	0.11076	1	6	514	134	21042	evm.TU.Chr2.95,evm.TU.Chr7.315,evm.TU.Chr3.82,evm.TU.Chr5.582,evm.TU.Chr7.311,evm.TU.Chr7.313
GO:0044744	protein targeting to nucleus	biological_process	0.11076	1	6	514	134	21042	evm.TU.Chr7.313,evm.TU.Chr5.582,evm.TU.Chr7.311,evm.TU.Chr2.95,evm.TU.Chr3.82,evm.TU.Chr7.315
GO:0051170	nuclear import	biological_process	0.11076	1	6	514	134	21042	evm.TU.Chr7.313,evm.TU.Chr7.311,evm.TU.Chr5.582,evm.TU.Chr3.82,evm.TU.Chr7.315,evm.TU.Chr2.95
GO:1902593	single-organism nuclear import	biological_process	0.11076	1	6	514	134	21042	evm.TU.Chr5.582,evm.TU.Chr7.311,evm.TU.Chr7.313,evm.TU.Chr3.82,evm.TU.Chr7.315,evm.TU.Chr2.95
GO:0005381	iron ion transmembrane transporter activity	molecular_function	0.11367	1	6	514	135	21042	XLOC_009740,XLOC_009186,XLOC_000203,evm.TU.Chr1.1741,evm.TU.Chr4.892,XLOC_036080
GO:0019201	nucleotide kinase activity	molecular_function	0.1147	1	5	514	105	21042	evm.TU.Chr7.571,XLOC_017928,evm.TU.Chr22.727,XLOC_028299,XLOC_028149
GO:0005343	organic acid:sodium symporter activity	molecular_function	0.11487	1	2	514	24	21042	evm.TU.Chr12.918,XLOC_006879
GO:0045995	regulation of embryonic development	biological_process	0.11546	1	2	514	24	21042	evm.TU.Chr5.899,evm.TU.Chr11.937
GO:0004564	beta-fructofuranosidase activity	molecular_function	0.1156	1	2	514	24	21042	XLOC_017835,XLOC_018486
GO:0004575	sucrose alpha-glucosidase activity	molecular_function	0.1156	1	2	514	24	21042	XLOC_017835,XLOC_018486
GO:0090599	alpha-glucosidase activity	molecular_function	0.1156	1	2	514	24	21042	XLOC_017835,XLOC_018486
GO:0016972	thiol oxidase activity	molecular_function	0.11562	1	2	514	24	21042	XLOC_051381,XLOC_007424
GO:0007093	mitotic cell cycle checkpoint	biological_process	0.11563	1	2	514	24	21042	evm.TU.Chr3.82,evm.TU.Chr3.875
GO:0007094	mitotic spindle assembly checkpoint	biological_process	0.11563	1	2	514	24	21042	evm.TU.Chr3.82,evm.TU.Chr3.875
GO:0009895	negative regulation of catabolic process	biological_process	0.11563	1	2	514	24	21042	evm.TU.Chr3.82,evm.TU.Chr3.875
GO:0031330	negative regulation of cellular catabolic process	biological_process	0.11563	1	2	514	24	21042	evm.TU.Chr3.875,evm.TU.Chr3.82
GO:0031396	regulation of protein ubiquitination	biological_process	0.11563	1	2	514	24	21042	evm.TU.Chr3.875,evm.TU.Chr3.82
GO:0031397	negative regulation of protein ubiquitination	biological_process	0.11563	1	2	514	24	21042	evm.TU.Chr3.875,evm.TU.Chr3.82
GO:0031577	spindle checkpoint	biological_process	0.11563	1	2	514	24	21042	evm.TU.Chr3.82,evm.TU.Chr3.875
GO:0032435	negative regulation of proteasomal ubiquitin-dependent protein catabolic process	biological_process	0.11563	1	2	514	24	21042	evm.TU.Chr3.82,evm.TU.Chr3.875
GO:0033046	negative regulation of sister chromatid segregation	biological_process	0.11563	1	2	514	24	21042	evm.TU.Chr3.875,evm.TU.Chr3.82
GO:0033048	negative regulation of mitotic sister chromatid segregation	biological_process	0.11563	1	2	514	24	21042	evm.TU.Chr3.875,evm.TU.Chr3.82
GO:0042177	negative regulation of protein catabolic process	biological_process	0.11563	1	2	514	24	21042	evm.TU.Chr3.875,evm.TU.Chr3.82
GO:0045839	negative regulation of mitotic nuclear division	biological_process	0.11563	1	2	514	24	21042	evm.TU.Chr3.82,evm.TU.Chr3.875
GO:0045841	negative regulation of mitotic metaphase/anaphase transition	biological_process	0.11563	1	2	514	24	21042	evm.TU.Chr3.82,evm.TU.Chr3.875
GO:0051340	regulation of ligase activity	biological_process	0.11563	1	2	514	24	21042	evm.TU.Chr3.875,evm.TU.Chr3.82
GO:0051352	negative regulation of ligase activity	biological_process	0.11563	1	2	514	24	21042	evm.TU.Chr3.875,evm.TU.Chr3.82
GO:0051436	negative regulation of ubiquitin-protein ligase activity involved in mitotic cell cycle	biological_process	0.11563	1	2	514	24	21042	evm.TU.Chr3.82,evm.TU.Chr3.875
GO:0051438	regulation of ubiquitin-protein transferase activity	biological_process	0.11563	1	2	514	24	21042	evm.TU.Chr3.82,evm.TU.Chr3.875
GO:0051439	regulation of ubiquitin-protein ligase activity involved in mitotic cell cycle	biological_process	0.11563	1	2	514	24	21042	evm.TU.Chr3.875,evm.TU.Chr3.82
GO:0051444	negative regulation of ubiquitin-protein transferase activity	biological_process	0.11563	1	2	514	24	21042	evm.TU.Chr3.875,evm.TU.Chr3.82
GO:0051985	negative regulation of chromosome segregation	biological_process	0.11563	1	2	514	24	21042	evm.TU.Chr3.82,evm.TU.Chr3.875
GO:0071173	spindle assembly checkpoint	biological_process	0.11563	1	2	514	24	21042	evm.TU.Chr3.875,evm.TU.Chr3.82
GO:0071174	mitotic spindle checkpoint	biological_process	0.11563	1	2	514	24	21042	evm.TU.Chr3.82,evm.TU.Chr3.875
GO:1901799	negative regulation of proteasomal protein catabolic process	biological_process	0.11563	1	2	514	24	21042	evm.TU.Chr3.82,evm.TU.Chr3.875
GO:1902100	negative regulation of metaphase/anaphase transition of cell cycle	biological_process	0.11563	1	2	514	24	21042	evm.TU.Chr3.875,evm.TU.Chr3.82
GO:1903051	negative regulation of proteolysis involved in cellular protein catabolic process	biological_process	0.11563	1	2	514	24	21042	evm.TU.Chr3.82,evm.TU.Chr3.875
GO:1903320	regulation of protein modification by small protein conjugation or removal	biological_process	0.11563	1	2	514	24	21042	evm.TU.Chr3.875,evm.TU.Chr3.82
GO:1903321	negative regulation of protein modification by small protein conjugation or removal	biological_process	0.11563	1	2	514	24	21042	evm.TU.Chr3.875,evm.TU.Chr3.82
GO:1903363	negative regulation of cellular protein catabolic process	biological_process	0.11563	1	2	514	24	21042	evm.TU.Chr3.82,evm.TU.Chr3.875
GO:1904666	regulation of ubiquitin protein ligase activity	biological_process	0.11563	1	2	514	24	21042	evm.TU.Chr3.82,evm.TU.Chr3.875
GO:1904667	negative regulation of ubiquitin protein ligase activity	biological_process	0.11563	1	2	514	24	21042	evm.TU.Chr3.82,evm.TU.Chr3.875
GO:2000816	negative regulation of mitotic sister chromatid separation	biological_process	0.11563	1	2	514	24	21042	evm.TU.Chr3.875,evm.TU.Chr3.82
GO:2001251	negative regulation of chromosome organization	biological_process	0.11563	1	2	514	24	21042	evm.TU.Chr3.875,evm.TU.Chr3.82
GO:0004357	glutamate-cysteine ligase activity	molecular_function	0.11627	1	1	514	5	21042	evm.TU.Chr18.933
GO:0006558	L-phenylalanine metabolic process	biological_process	0.11631	1	1	514	5	21042	evm.TU.Chr20.481
GO:1902221	erythrose 4-phosphate/phosphoenolpyruvate family amino acid metabolic process	biological_process	0.11631	1	1	514	5	21042	evm.TU.Chr20.481
GO:0008852	exodeoxyribonuclease I activity	molecular_function	0.11633	1	1	514	5	21042	XLOC_010138
GO:0033905	xylan endo-1,3-beta-xylosidase activity	molecular_function	0.11633	1	1	514	5	21042	evm.TU.Chr3.1326
GO:0043015	gamma-tubulin binding	molecular_function	0.11633	1	1	514	5	21042	XLOC_020341
GO:0009916	alternative oxidase activity	molecular_function	0.11634	1	1	514	5	21042	evm.TU.Chr5.183
GO:0005868	cytoplasmic dynein complex	cellular_component	0.11634	1	1	514	5	21042	evm.TU.Chr9.606
GO:0043240	Fanconi anaemia nuclear complex	cellular_component	0.11634	1	1	514	5	21042	XLOC_022954
GO:0004308	exo-alpha-sialidase activity	molecular_function	0.11634	1	1	514	5	21042	XLOC_051857
GO:0016997	alpha-sialidase activity	molecular_function	0.11634	1	1	514	5	21042	XLOC_051857
GO:0009309	amine biosynthetic process	biological_process	0.11634	1	1	514	5	21042	evm.TU.Chr11.554
GO:0042401	cellular biogenic amine biosynthetic process	biological_process	0.11634	1	1	514	5	21042	evm.TU.Chr11.554
GO:0006480	N-terminal protein amino acid methylation	biological_process	0.11634	1	1	514	5	21042	evm.TU.Chr3.294
GO:0031365	N-terminal protein amino acid modification	biological_process	0.11634	1	1	514	5	21042	evm.TU.Chr3.294
GO:0002526	acute inflammatory response	biological_process	0.11634	1	1	514	5	21042	evm.TU.Chr2.575
GO:0046873	metal ion transmembrane transporter activity	molecular_function	0.11857	1	23	514	722	21042	evm.TU.Chr24.319,XLOC_006879,evm.TU.Chr14.1385,evm.TU.Chr4.892,XLOC_036080,evm.TU.Chr14.966,XLOC_010138,evm.TU.Chr4.687,evm.TU.Chr10.862,XLOC_031715,XLOC_009186,XLOC_009740,XLOC_038947,XLOC_000203,evm.TU.Chr3.383,XLOC_030586,evm.TU.Chr13.74,evm.TU.Chr6.1391,evm.TU.Chr24.256,evm.TU.Chr1.1741,evm.TU.Chr12.918,XLOC_038660,evm.TU.Chr5.294
GO:0006826	iron ion transport	biological_process	0.11962	1	6	514	137	21042	XLOC_036080,XLOC_000203,evm.TU.Chr4.892,evm.TU.Chr1.1741,XLOC_009740,XLOC_009186
GO:0005886	plasma membrane	cellular_component	0.12106	1	17	514	509	21042	evm.TU.Chr5.811,XLOC_018483,XLOC_043450,evm.TU.Chr16.1040,XLOC_038945,evm.TU.Chr12.918,XLOC_020341,evm.TU.Chr24.256,evm.TU.Chr16.1236,evm.TU.Chr18.335,evm.TU.Chr14.1408,evm.TU.Chr21.355,evm.TU.Chr1.1614,evm.TU.Chr10.862,evm.TU.Chr3.1166,evm.TU.Chr14.1507,evm.TU.Chr9.70
GO:0015926	glucosidase activity	molecular_function	0.12371	1	2	514	25	21042	XLOC_018486,XLOC_017835
GO:0019082	viral protein processing	biological_process	0.12372	1	2	514	25	21042	XLOC_028082,evm.TU.Chr20.315
GO:0051784	negative regulation of nuclear division	biological_process	0.12374	1	2	514	25	21042	evm.TU.Chr3.875,evm.TU.Chr3.82
GO:0016705	oxidoreductase activity, acting on paired donors, with incorporation or reduction of molecular oxygen	molecular_function	0.1238	1	7	514	170	21042	evm.TU.Chr1.1940,evm.TU.Chr14.1068,XLOC_038141,evm.TU.Chr7.675,evm.TU.Chr1.524,XLOC_031446,evm.TU.Chr15.504
GO:0001775	cell activation	biological_process	0.1257	1	6	514	139	21042	evm.TU.Chr7.313,evm.TU.Chr12.1097,XLOC_051774,evm.TU.Chr11.332,XLOC_035285,evm.TU.Chr7.315
GO:2000026	regulation of multicellular organismal development	biological_process	0.12818	1	3	514	51	21042	evm.TU.Chr11.937,evm.TU.Chr1.2536,evm.TU.Chr5.899
GO:0006633	fatty acid biosynthetic process	biological_process	0.12829	1	3	514	51	21042	evm.TU.Chr10.328,evm.TU.Chr5.1072,evm.TU.ori_scaf1643un.1
GO:0030414	peptidase inhibitor activity	molecular_function	0.12871	1	6	514	140	21042	evm.TU.Chr17.665,evm.TU.Chr4.390,XLOC_028966,evm.TU.Chr5.812_evm.TU.Chr5.813,XLOC_035319,evm.TU.Chr2.1285
GO:0061134	peptidase regulator activity	molecular_function	0.12871	1	6	514	140	21042	XLOC_028966,evm.TU.Chr5.812_evm.TU.Chr5.813,evm.TU.Chr2.1285,XLOC_035319,evm.TU.Chr17.665,evm.TU.Chr4.390
GO:0000087	mitotic M phase	biological_process	0.13193	1	2	514	26	21042	evm.TU.Chr11.937,evm.TU.Chr12.695
GO:0098763	mitotic cell cycle phase	biological_process	0.13193	1	2	514	26	21042	evm.TU.Chr12.695,evm.TU.Chr11.937
GO:0000910	cytokinesis	biological_process	0.13195	1	6	514	141	21042	evm.TU.Chr22.759,evm.TU.Chr11.332,evm.TU.Chr12.377,evm.TU.Chr1.2411,evm.TU.Chr16.744,XLOC_051381
GO:0045930	negative regulation of mitotic cell cycle	biological_process	0.13198	1	2	514	26	21042	evm.TU.Chr3.875,evm.TU.Chr3.82
GO:1901988	negative regulation of cell cycle phase transition	biological_process	0.13198	1	2	514	26	21042	evm.TU.Chr3.82,evm.TU.Chr3.875
GO:1901991	negative regulation of mitotic cell cycle phase transition	biological_process	0.13198	1	2	514	26	21042	evm.TU.Chr3.82,evm.TU.Chr3.875
GO:0044767	single-organism developmental process	biological_process	0.13246	1	19	514	588	21042	evm.TU.Chr11.937,evm.TU.Chr11.223,evm.TU.Chr2.95,evm.TU.Chr11.420,evm.TU.Chr1.2283,evm.TU.Chr12.918,evm.TU.Chr17.1044,evm.TU.Chr7.400,evm.TU.Chr6.394,evm.TU.Chr3.993,evm.TU.Chr18.398,evm.TU.Chr3.691,evm.TU.Chr12.1079,evm.TU.Chr21.350,evm.TU.Chr6.1374,evm.TU.Chr1.2536,evm.TU.Chr9.988,evm.TU.Chr5.899,evm.TU.Chr10.733
GO:0071944	cell periphery	cellular_component	0.13557	1	23	514	735	21042	evm.TU.Chr6.1374,evm.TU.Chr10.862,XLOC_043258,evm.TU.Chr3.691,evm.TU.Chr1.1614,evm.TU.Chr9.70,evm.TU.Chr6.891,evm.TU.Chr5.899,evm.TU.Chr14.1507,evm.TU.Chr3.1166,evm.TU.Chr24.256,XLOC_020341,evm.TU.Chr6.168,evm.TU.Chr12.918,XLOC_038945,evm.TU.Chr16.1040,XLOC_018483,XLOC_043450,evm.TU.Chr5.811,evm.TU.Chr21.355,evm.TU.Chr14.1408,evm.TU.Chr18.335,evm.TU.Chr16.1236
GO:0045502	dynein binding	molecular_function	0.13591	1	5	514	111	21042	evm.TU.Chr3.82,evm.TU.Chr7.315,XLOC_051774,evm.TU.Chr8.592,evm.TU.Chr7.313
GO:0008168	methyltransferase activity	molecular_function	0.13674	1	12	514	343	21042	XLOC_038946,evm.TU.Chr19.94,evm.TU.Chr23.752,XLOC_031446,evm.TU.Chr3.294,XLOC_009527,XLOC_038945,evm.TU.Chr8.761,evm.TU.Chr7.43,evm.TU.Chr4.1396,XLOC_052185,evm.TU.Chr8.1140
GO:0031704	apelin receptor binding	molecular_function	0.13787	1	1	514	6	21042	evm.TU.Chr2.1162_evm.TU.Chr2.1163
GO:0004749	ribose phosphate diphosphokinase activity	molecular_function	0.13791	1	1	514	6	21042	evm.TU.Chr9.32
GO:0001848	complement binding	molecular_function	0.13792	1	1	514	6	21042	evm.TU.Chr19.684
GO:0006570	tyrosine metabolic process	biological_process	0.13793	1	1	514	6	21042	evm.TU.Chr20.481
GO:0007172	signal complex assembly	biological_process	0.13793	1	1	514	6	21042	evm.TU.Chr23.558
GO:0015066	alpha-amylase inhibitor activity	molecular_function	0.13793	1	1	514	6	21042	XLOC_005488
GO:0007596	blood coagulation	biological_process	0.13836	1	6	514	143	21042	XLOC_051774,evm.TU.Chr12.1097,evm.TU.Chr7.313,evm.TU.Chr7.315,evm.TU.Chr11.332,XLOC_035285
GO:0015296	anion:cation symporter activity	molecular_function	0.13954	1	2	514	27	21042	XLOC_006879,evm.TU.Chr12.918
GO:0030286	dynein complex	cellular_component	0.13975	1	2	514	27	21042	evm.TU.Chr18.1161,evm.TU.Chr9.606
GO:0016670	oxidoreductase activity, acting on a sulfur group of donors, oxygen as acceptor	molecular_function	0.14033	1	2	514	27	21042	XLOC_051381,XLOC_007424
GO:0031347	regulation of defense response	biological_process	0.14033	1	2	514	27	21042	XLOC_028299,evm.TU.Chr14.694
GO:0016423	tRNA (guanine) methyltransferase activity	molecular_function	0.14034	1	2	514	27	21042	evm.TU.Chr8.761,XLOC_009527
GO:0006954	inflammatory response	biological_process	0.14035	1	2	514	27	21042	evm.TU.Chr2.575,evm.TU.ori_scaf1463un.1
GO:0032502	developmental process	biological_process	0.14278	1	20	514	631	21042	evm.TU.Chr5.1360,evm.TU.Chr6.394,evm.TU.Chr3.993,evm.TU.Chr7.400,evm.TU.Chr17.1044,evm.TU.Chr18.398,evm.TU.Chr11.937,evm.TU.Chr11.223,evm.TU.Chr2.95,evm.TU.Chr11.420,evm.TU.Chr12.918,evm.TU.Chr1.2283,evm.TU.Chr9.988,evm.TU.Chr1.2536,evm.TU.Chr10.733,evm.TU.Chr5.899,evm.TU.Chr21.350,evm.TU.Chr12.1079,evm.TU.Chr3.691,evm.TU.Chr6.1374
GO:0050776	regulation of immune response	biological_process	0.1451	1	3	514	54	21042	XLOC_028299,evm.TU.Chr14.694,XLOC_038945
GO:0030155	regulation of cell adhesion	biological_process	0.14863	1	2	514	28	21042	evm.TU.Chr11.937,evm.TU.Chr5.899
GO:0000279	M phase	biological_process	0.14876	1	2	514	28	21042	evm.TU.Chr11.937,evm.TU.Chr12.695
GO:0022403	cell cycle phase	biological_process	0.14876	1	2	514	28	21042	evm.TU.Chr12.695,evm.TU.Chr11.937
GO:0044848	biological phase	biological_process	0.14876	1	2	514	28	21042	evm.TU.Chr12.695,evm.TU.Chr11.937
GO:0016620	oxidoreductase activity, acting on the aldehyde or oxo group of donors, NAD or NADP as acceptor	molecular_function	0.14881	1	2	514	28	21042	evm.TU.Chr22.456,evm.TU.Chr22.696
GO:0051782	negative regulation of cell division	biological_process	0.14882	1	2	514	28	21042	evm.TU.Chr3.82,evm.TU.Chr3.875
GO:0016301	kinase activity	molecular_function	0.14965	1	37	514	1268	21042	evm.TU.Chr2.543,evm.TU.Chr4.1024,evm.TU.Chr7.1356,evm.TU.Chr20.339,evm.TU.Chr7.1304,XLOC_031775,XLOC_028149,evm.TU.Chr7.571,XLOC_017928,evm.TU.Chr11.937,XLOC_028299,evm.TU.Chr9.287,evm.TU.Chr1.1778,evm.TU.Chr4.886,evm.TU.Chr8.41,evm.TU.Chr16.330,evm.TU.Chr17.918,XLOC_000203,XLOC_051449,evm.TU.Chr23.558,evm.TU.Chr19.709,evm.TU.Chr11.92,XLOC_032261,evm.TU.Chr7.1379,evm.TU.Chr15.1110,evm.TU.Chr7.43,…
GO:0051258	protein polymerization	biological_process	0.14966	1	7	514	179	21042	evm.TU.Chr7.313,evm.TU.Chr12.1186,XLOC_051774,evm.TU.Chr12.1097,evm.TU.Chr11.332,XLOC_035285,evm.TU.Chr7.315
GO:0004857	enzyme inhibitor activity	molecular_function	0.14987	1	9	514	246	21042	evm.TU.Chr4.390,evm.TU.Chr10.46,evm.TU.Chr17.665,XLOC_035319,XLOC_005488,XLOC_028966,evm.TU.Chr2.1285,evm.TU.Chr5.812_evm.TU.Chr5.813,evm.TU.Chr13.324
GO:0008608	attachment of spindle microtubules to kinetochore	biological_process	0.15088	1	3	514	55	21042	evm.TU.Chr12.861,evm.TU.Chr2.95,evm.TU.Chr3.875
GO:0072330	monocarboxylic acid biosynthetic process	biological_process	0.15089	1	3	514	55	21042	evm.TU.Chr10.328,evm.TU.ori_scaf1643un.1,evm.TU.Chr5.1072
GO:0008134	transcription factor binding	molecular_function	0.15177	1	8	514	213	21042	evm.TU.Chr7.315,evm.TU.Chr8.592,evm.TU.Chr16.330,evm.TU.Chr7.313,evm.TU.Chr3.82,evm.TU.Chr22.727,XLOC_051774,XLOC_000203
GO:0000278	mitotic cell cycle	biological_process	0.15465	1	8	514	214	21042	evm.TU.Chr3.875,evm.TU.Chr3.82,evm.TU.Chr11.332,evm.TU.Chr12.695,evm.TU.Chr12.377,evm.TU.Chr22.759,evm.TU.Chr1.2411,evm.TU.Chr11.937
GO:1903047	mitotic cell cycle process	biological_process	0.15465	1	8	514	214	21042	evm.TU.Chr1.2411,evm.TU.Chr11.937,evm.TU.Chr22.759,evm.TU.Chr12.377,evm.TU.Chr12.695,evm.TU.Chr11.332,evm.TU.Chr3.82,evm.TU.Chr3.875
GO:0051346	negative regulation of hydrolase activity	biological_process	0.15738	1	2	514	29	21042	XLOC_028966,evm.TU.Chr13.324
GO:0048856	anatomical structure development	biological_process	0.15743	1	11	514	318	21042	evm.TU.Chr1.2283,evm.TU.Chr6.1374,evm.TU.Chr2.95,evm.TU.Chr11.223,evm.TU.Chr11.937,evm.TU.Chr18.398,evm.TU.Chr5.899,evm.TU.Chr7.400,evm.TU.Chr3.993,evm.TU.Chr1.2536,evm.TU.Chr9.988
GO:0030284	estrogen receptor activity	molecular_function	0.1589	1	1	514	7	21042	evm.TU.Chr11.223
GO:0006739	NADP metabolic process	biological_process	0.15893	1	1	514	7	21042	evm.TU.Chr11.223
GO:0051156	glucose 6-phosphate metabolic process	biological_process	0.15893	1	1	514	7	21042	evm.TU.Chr11.223
GO:0004318	enoyl-[acyl-carrier-protein] reductase (NADH) activity	molecular_function	0.15895	1	1	514	7	21042	evm.TU.Chr18.933
GO:0006743	ubiquinone metabolic process	biological_process	0.15897	1	1	514	7	21042	evm.TU.Chr1.1614
GO:0006744	ubiquinone biosynthetic process	biological_process	0.15897	1	1	514	7	21042	evm.TU.Chr1.1614
GO:1901661	quinone metabolic process	biological_process	0.15897	1	1	514	7	21042	evm.TU.Chr1.1614
GO:1901663	quinone biosynthetic process	biological_process	0.15897	1	1	514	7	21042	evm.TU.Chr1.1614
GO:0004809	tRNA (guanine-N2-)-methyltransferase activity	molecular_function	0.15898	1	1	514	7	21042	evm.TU.Chr8.761
GO:0006013	mannose metabolic process	biological_process	0.15898	1	1	514	7	21042	evm.TU.Chr20.1011
GO:0040001	establishment of mitotic spindle localization	biological_process	0.15899	1	1	514	7	21042	evm.TU.Chr12.377
GO:0051293	establishment of spindle localization	biological_process	0.15899	1	1	514	7	21042	evm.TU.Chr12.377
GO:0051653	spindle localization	biological_process	0.15899	1	1	514	7	21042	evm.TU.Chr12.377
GO:0035306	positive regulation of dephosphorylation	biological_process	0.15899	1	1	514	7	21042	evm.TU.Chr8.601
GO:0035307	positive regulation of protein dephosphorylation	biological_process	0.15899	1	1	514	7	21042	evm.TU.Chr8.601
GO:0071595	Nem1-Spo7 phosphatase complex	cellular_component	0.15899	1	1	514	7	21042	evm.TU.Chr8.601
GO:0010333	terpene synthase activity	molecular_function	0.15899	1	1	514	7	21042	evm.TU.Chr1.571
GO:0030865	cortical cytoskeleton organization	biological_process	0.159	1	1	514	7	21042	evm.TU.Chr3.866
GO:0030866	cortical actin cytoskeleton organization	biological_process	0.159	1	1	514	7	21042	evm.TU.Chr3.866
GO:0006112	energy reserve metabolic process	biological_process	0.159	1	1	514	7	21042	XLOC_033187
GO:0043022	ribosome binding	molecular_function	0.159	1	1	514	7	21042	XLOC_028271
GO:0097164	ammonium ion metabolic process	biological_process	0.159	1	1	514	7	21042	evm.TU.Chr11.554
GO:0030177	positive regulation of Wnt signaling pathway	biological_process	0.159	1	1	514	7	21042	evm.TU.Chr11.670
GO:0060070	canonical Wnt signaling pathway	biological_process	0.159	1	1	514	7	21042	evm.TU.Chr11.670
GO:0060828	regulation of canonical Wnt signaling pathway	biological_process	0.159	1	1	514	7	21042	evm.TU.Chr11.670
GO:0090263	positive regulation of canonical Wnt signaling pathway	biological_process	0.159	1	1	514	7	21042	evm.TU.Chr11.670
GO:0005215	transporter activity	molecular_function	0.16048	1	58	514	2083	21042	evm.TU.Chr3.383,evm.TU.Chr10.926,evm.TU.Chr10.1137,evm.TU.Chr5.309_evm.TU.Chr5.310,evm.TU.Chr8.989,evm.TU.Chr7.743,evm.TU.Chr12.918,evm.TU.Chr3.578,evm.TU.Chr10.909,evm.TU.Chr4.123,evm.TU.Chr24.256,evm.TU.Chr7.1145,evm.TU.Chr2.95,XLOC_004714,evm.TU.Chr5.294,evm.TU.Chr12.1174,XLOC_016434,XLOC_036080,evm.TU.Chr9.641,evm.TU.Chr18.82,evm.TU.Chr14.1385,evm.TU.Chr4.892,evm.TU.Chr24.319,evm.TU.Chr14.966…
GO:0032269	negative regulation of cellular protein metabolic process	biological_process	0.16266	1	3	514	57	21042	XLOC_028966,evm.TU.Chr3.82,evm.TU.Chr3.875
GO:0051248	negative regulation of protein metabolic process	biological_process	0.16266	1	3	514	57	21042	evm.TU.Chr3.82,evm.TU.Chr3.875,XLOC_028966
GO:0016477	cell migration	biological_process	0.16587	1	2	514	30	21042	evm.TU.Chr5.899,evm.TU.Chr11.937
GO:0030334	regulation of cell migration	biological_process	0.16587	1	2	514	30	21042	evm.TU.Chr11.937,evm.TU.Chr5.899
GO:0019239	deaminase activity	molecular_function	0.16604	1	2	514	30	21042	evm.TU.Chr23.714,evm.TU.Chr13.853
GO:0051348	negative regulation of transferase activity	biological_process	0.16605	1	2	514	30	21042	evm.TU.Chr3.875,evm.TU.Chr3.82
GO:0005126	cytokine receptor binding	molecular_function	0.16664	1	5	514	119	21042	evm.TU.Chr5.308,evm.TU.Chr21.778,evm.TU.Chr12.473,evm.TU.Chr1.1231,evm.TU.Chr6.168
GO:0060089	molecular transducer activity	molecular_function	0.16816	1	39	514	1360	21042	evm.TU.Chr17.475,evm.TU.Chr1.1778,evm.TU.Chr8.81,XLOC_028131,evm.TU.Chr23.259,XLOC_038660,evm.TU.Chr16.1040,evm.TU.Chr1.2411,evm.TU.Chr18.398,evm.TU.Chr23.558,evm.TU.Chr14.1408,evm.TU.Chr6.141,evm.TU.Chr6.647,XLOC_030428,evm.TU.Chr4.400,evm.TU.Chr12.924,XLOC_031775,evm.TU.Chr4.73,evm.TU.ori_scaf1463un.1,evm.TU.Chr16.334,XLOC_015634,evm.TU.Chr20.481,evm.TU.Chr24.342,evm.TU.Chr6.1442,evm.TU.Chr11.2…
GO:0005976	polysaccharide metabolic process	biological_process	0.16831	1	3	514	58	21042	evm.TU.Chr9.823,evm.TU.Chr8.982,evm.TU.Chr8.13
GO:0030162	regulation of proteolysis	biological_process	0.16858	1	3	514	58	21042	XLOC_028966,evm.TU.Chr3.82,evm.TU.Chr3.875
GO:0001664	G-protein coupled receptor binding	molecular_function	0.16861	1	3	514	58	21042	evm.TU.Chr6.168,evm.TU.Chr12.473,evm.TU.Chr2.1162_evm.TU.Chr2.1163
GO:0048522	positive regulation of cellular process	biological_process	0.17061	1	12	514	359	21042	XLOC_051774,evm.TU.Chr1.2536,XLOC_035285,evm.TU.Chr9.988,evm.TU.Chr1.1024,evm.TU.Chr7.313,evm.TU.Chr12.1186,XLOC_038945,evm.TU.Chr12.1097,evm.TU.Chr11.670,evm.TU.Chr7.315,evm.TU.Chr8.601
GO:0004871	signal transducer activity	molecular_function	0.17189	1	36	514	1249	21042	XLOC_031775,evm.TU.Chr4.73,evm.TU.ori_scaf1463un.1,evm.TU.Chr12.924,evm.TU.Chr4.400,evm.TU.Chr6.647,evm.TU.Chr6.141,evm.TU.Chr18.398,evm.TU.Chr23.558,evm.TU.Chr14.1408,XLOC_038660,evm.TU.Chr23.259,evm.TU.Chr16.1040,evm.TU.Chr1.2411,evm.TU.Chr8.81,evm.TU.Chr1.1778,XLOC_028131,evm.TU.Chr11.332,XLOC_012995,evm.TU.Chr14.1507,evm.TU.Chr9.70,evm.TU.Chr3.1326,evm.TU.Chr18.82,evm.TU.Chr19.709,XLOC_032261…
GO:0003896	DNA primase activity	molecular_function	0.17453	1	3	514	59	21042	XLOC_043258,evm.TU.ori_scaf1220un.2,XLOC_005499
GO:0034453	microtubule anchoring	biological_process	0.17464	1	3	514	59	21042	evm.TU.Chr3.875,evm.TU.Chr2.95,evm.TU.Chr12.861
GO:0009288	bacterial-type flagellum	cellular_component	0.17466	1	3	514	59	21042	XLOC_051381,XLOC_004578,evm.TU.Chr5.1360
GO:0000793	condensed chromosome	cellular_component	0.17471	1	5	514	121	21042	evm.TU.Chr11.937,evm.TU.Chr3.875,evm.TU.Chr2.95,evm.TU.Chr12.695,evm.TU.Chr12.861
GO:0004616	phosphogluconate dehydrogenase (decarboxylating) activity	molecular_function	0.17476	1	2	514	31	21042	evm.TU.Chr11.223,evm.TU.Chr22.696
GO:0010948	negative regulation of cell cycle process	biological_process	0.17479	1	2	514	31	21042	evm.TU.Chr3.875,evm.TU.Chr3.82
GO:0022402	cell cycle process	biological_process	0.1762	1	13	514	397	21042	evm.TU.Chr12.861,evm.TU.Chr3.82,evm.TU.Chr3.875,evm.TU.Chr5.309_evm.TU.Chr5.310,evm.TU.Chr11.332,evm.TU.Chr16.744,evm.TU.Chr12.695,evm.TU.Chr2.95,evm.TU.Chr11.937,evm.TU.Chr1.2411,evm.TU.Chr12.377,evm.TU.Chr22.759,XLOC_051381
GO:0008418	protein-N-terminal asparagine amidohydrolase activity	molecular_function	0.17678	1	1	514	8	21042	XLOC_010138
GO:0016778	diphosphotransferase activity	molecular_function	0.17953	1	1	514	8	21042	evm.TU.Chr9.32
GO:0010827	regulation of glucose transport	biological_process	0.17955	1	1	514	8	21042	evm.TU.Chr9.823
GO:0010829	negative regulation of glucose transport	biological_process	0.17955	1	1	514	8	21042	evm.TU.Chr9.823
GO:0015758	glucose transport	biological_process	0.17955	1	1	514	8	21042	evm.TU.Chr9.823
GO:0046323	glucose import	biological_process	0.17955	1	1	514	8	21042	evm.TU.Chr9.823
GO:0046324	regulation of glucose import	biological_process	0.17955	1	1	514	8	21042	evm.TU.Chr9.823
GO:0046325	negative regulation of glucose import	biological_process	0.17955	1	1	514	8	21042	evm.TU.Chr9.823
GO:0016901	oxidoreductase activity, acting on the CH-OH group of donors, quinone or similar compound as acceptor	molecular_function	0.17955	1	1	514	8	21042	evm.TU.Chr3.691
GO:0007591	molting cycle, chitin-based cuticle	biological_process	0.17955	1	1	514	8	21042	XLOC_033102
GO:0008255	ecdysis-triggering hormone activity	molecular_function	0.17955	1	1	514	8	21042	XLOC_033102
GO:0018990	ecdysis, chitin-based cuticle	biological_process	0.17955	1	1	514	8	21042	XLOC_033102
GO:0022404	molting cycle process	biological_process	0.17955	1	1	514	8	21042	XLOC_033102
GO:0042303	molting cycle	biological_process	0.17955	1	1	514	8	21042	XLOC_033102
GO:0031399	regulation of protein modification process	biological_process	0.18018	1	3	514	60	21042	evm.TU.Chr3.82,evm.TU.Chr8.601,evm.TU.Chr3.875
GO:0019069	viral capsid assembly	biological_process	0.18073	1	3	514	60	21042	evm.TU.Chr21.776,evm.TU.Chr14.777,evm.TU.ori_scaf989un.1
GO:0048518	positive regulation of biological process	biological_process	0.18253	1	13	514	400	21042	evm.TU.Chr12.1186,evm.TU.Chr7.313,evm.TU.Chr12.1097,XLOC_038945,XLOC_028299,evm.TU.Chr11.670,evm.TU.Chr7.315,evm.TU.Chr8.601,XLOC_051774,XLOC_035285,evm.TU.Chr1.2536,evm.TU.Chr9.988,evm.TU.Chr1.1024
GO:0007275	multicellular organismal development	biological_process	0.18267	1	13	514	400	21042	evm.TU.Chr1.2536,evm.TU.Chr10.733,evm.TU.Chr5.899,evm.TU.Chr18.398,evm.TU.Chr6.394,evm.TU.Chr17.1044,evm.TU.Chr11.937,evm.TU.Chr11.223,evm.TU.Chr21.350,evm.TU.Chr12.1079,evm.TU.Chr3.691,evm.TU.Chr12.918,evm.TU.Chr11.420
GO:0006470	protein dephosphorylation	biological_process	0.18309	1	6	514	156	21042	evm.TU.Chr17.604,evm.TU.Chr21.355,evm.TU.Chr10.1137,evm.TU.Chr4.959,evm.TU.Chr1.2185,evm.TU.Chr8.601
GO:0031400	negative regulation of protein modification process	biological_process	0.18361	1	2	514	32	21042	evm.TU.Chr3.875,evm.TU.Chr3.82
GO:0070647	protein modification by small protein conjugation or removal	biological_process	0.18367	1	8	514	224	21042	XLOC_051381,evm.TU.Chr11.670,evm.TU.Chr8.601,evm.TU.Chr3.993,evm.TU.Chr3.875,evm.TU.Chr3.82,XLOC_004578,evm.TU.Chr20.41
GO:0004222	metalloendopeptidase activity	molecular_function	0.1837	1	8	514	224	21042	evm.TU.Chr20.229,evm.TU.Chr6.98,evm.TU.Chr14.1309,XLOC_038945,evm.TU.Chr9.32,evm.TU.Chr10.283,evm.TU.Chr1.1455,evm.TU.Chr6.79
GO:0005615	extracellular space	cellular_component	0.18677	1	8	514	225	21042	evm.TU.Chr12.1097,evm.TU.Chr19.684,evm.TU.Chr7.313,evm.TU.Chr7.315,XLOC_051774,XLOC_035319,evm.TU.Chr11.332,XLOC_035285
GO:0005057	receptor signaling protein activity	molecular_function	0.18685	1	3	514	61	21042	evm.TU.Chr19.709,evm.TU.Chr11.1139,evm.TU.Chr8.23
GO:0007067	mitotic nuclear division	biological_process	0.18782	1	4	514	92	21042	evm.TU.Chr11.937,evm.TU.Chr3.82,evm.TU.Chr12.695,evm.TU.Chr3.875
GO:0046914	transition metal ion binding	molecular_function	0.18931	1	58	514	2113	21042	evm.TU.Chr8.601,evm.TU.Chr4.1216,evm.TU.Chr10.390,XLOC_051381,evm.TU.Chr9.816,XLOC_043258,evm.TU.Chr4.1265,evm.TU.Chr19.892,XLOC_005499,evm.TU.Chr23.253_evm.TU.Chr23.254,evm.TU.Chr1.1940,evm.TU.Chr12.1055,evm.TU.ori_scaf1643un.1,XLOC_052185,XLOC_028149,evm.TU.Chr3.82,evm.TU.Chr15.1127,evm.TU.Chr9.988,XLOC_035285,evm.TU.Chr15.729,evm.TU.Chr1.524,XLOC_028299,evm.TU.Chr12.377,evm.TU.Chr7.313,evm.TU.…
GO:0015631	tubulin binding	molecular_function	0.19047	1	6	514	158	21042	XLOC_020341,evm.TU.Chr16.744,XLOC_051381,evm.TU.Chr11.937,evm.TU.Chr12.695,evm.TU.Chr7.315
GO:0005088	Ras guanyl-nucleotide exchange factor activity	molecular_function	0.19106	1	5	514	125	21042	evm.TU.Chr8.23,evm.TU.Chr1.1794,XLOC_033604,evm.TU.Chr21.144,evm.TU.Chr15.1243
GO:0005089	Rho guanyl-nucleotide exchange factor activity	molecular_function	0.19106	1	5	514	125	21042	evm.TU.Chr1.1794,evm.TU.Chr8.23,evm.TU.Chr15.1243,evm.TU.Chr21.144,XLOC_033604
GO:0008757	S-adenosylmethionine-dependent methyltransferase activity	molecular_function	0.19131	1	5	514	125	21042	XLOC_009527,evm.TU.Chr23.752,evm.TU.Chr8.761,XLOC_038946,XLOC_038945
GO:0009790	embryo development	biological_process	0.19213	1	2	514	33	21042	evm.TU.Chr11.937,evm.TU.Chr5.899
GO:0071555	cell wall organization	biological_process	0.19245	1	2	514	33	21042	evm.TU.Chr7.551,XLOC_043258
GO:0050661	NADP binding	molecular_function	0.19245	1	2	514	33	21042	evm.TU.Chr11.223,XLOC_038141
GO:0007091	metaphase/anaphase transition of mitotic cell cycle	biological_process	0.19246	1	2	514	33	21042	evm.TU.Chr3.82,evm.TU.Chr3.875
GO:0010965	regulation of mitotic sister chromatid separation	biological_process	0.19246	1	2	514	33	21042	evm.TU.Chr3.82,evm.TU.Chr3.875
GO:0030071	regulation of mitotic metaphase/anaphase transition	biological_process	0.19246	1	2	514	33	21042	evm.TU.Chr3.875,evm.TU.Chr3.82
GO:0031145	anaphase-promoting complex-dependent proteasomal ubiquitin-dependent protein catabolic process	biological_process	0.19246	1	2	514	33	21042	evm.TU.Chr3.875,evm.TU.Chr3.82
GO:0032434	regulation of proteasomal ubiquitin-dependent protein catabolic process	biological_process	0.19246	1	2	514	33	21042	evm.TU.Chr3.82,evm.TU.Chr3.875
GO:0033044	regulation of chromosome organization	biological_process	0.19246	1	2	514	33	21042	evm.TU.Chr3.875,evm.TU.Chr3.82
GO:0033045	regulation of sister chromatid segregation	biological_process	0.19246	1	2	514	33	21042	evm.TU.Chr3.82,evm.TU.Chr3.875
GO:0033047	regulation of mitotic sister chromatid segregation	biological_process	0.19246	1	2	514	33	21042	evm.TU.Chr3.875,evm.TU.Chr3.82
GO:0044784	metaphase/anaphase transition of cell cycle	biological_process	0.19246	1	2	514	33	21042	evm.TU.Chr3.82,evm.TU.Chr3.875
GO:0051306	mitotic sister chromatid separation	biological_process	0.19246	1	2	514	33	21042	evm.TU.Chr3.875,evm.TU.Chr3.82
GO:0051983	regulation of chromosome segregation	biological_process	0.19246	1	2	514	33	21042	evm.TU.Chr3.875,evm.TU.Chr3.82
GO:1902099	regulation of metaphase/anaphase transition of cell cycle	biological_process	0.19246	1	2	514	33	21042	evm.TU.Chr3.875,evm.TU.Chr3.82
GO:0071973	bacterial-type flagellum-dependent cell motility	biological_process	0.19248	1	2	514	33	21042	evm.TU.Chr5.1360,XLOC_004578
GO:0015074	DNA integration	biological_process	0.19304	1	3	514	62	21042	evm.TU.ori_scaf1337un.1,XLOC_033187,evm.TU.Chr15.1173
GO:0070008	serine-type exopeptidase activity	molecular_function	0.19309	1	3	514	62	21042	evm.TU.Chr20.315,XLOC_038945,XLOC_038946
GO:0010941	regulation of cell death	biological_process	0.19429	1	7	514	193	21042	evm.TU.Chr1.2536,evm.TU.Chr14.1139,XLOC_023918,evm.TU.Chr8.428,XLOC_033581,XLOC_005483,XLOC_035969
GO:0042981	regulation of apoptotic process	biological_process	0.19429	1	7	514	193	21042	evm.TU.Chr8.428,XLOC_033581,evm.TU.Chr1.2536,evm.TU.Chr14.1139,XLOC_023918,XLOC_035969,XLOC_005483
GO:0043067	regulation of programmed cell death	biological_process	0.19429	1	7	514	193	21042	XLOC_005483,XLOC_035969,evm.TU.Chr14.1139,XLOC_023918,evm.TU.Chr1.2536,evm.TU.Chr8.428,XLOC_033581
GO:0019229	regulation of vasoconstriction	biological_process	0.19951	1	1	514	9	21042	evm.TU.Chr16.334
GO:0042310	vasoconstriction	biological_process	0.19951	1	1	514	9	21042	evm.TU.Chr16.334
GO:0006081	cellular aldehyde metabolic process	biological_process	0.19954	1	1	514	9	21042	evm.TU.Chr11.223
GO:0015774	polysaccharide transport	biological_process	0.19956	1	1	514	9	21042	evm.TU.Chr8.13
GO:0033037	polysaccharide localization	biological_process	0.19956	1	1	514	9	21042	evm.TU.Chr8.13
GO:0003910	DNA ligase (ATP) activity	molecular_function	0.19956	1	1	514	9	21042	XLOC_044840
GO:0042181	ketone biosynthetic process	biological_process	0.19957	1	1	514	9	21042	evm.TU.Chr1.1614
GO:0030545	receptor regulator activity	molecular_function	0.1996	1	1	514	9	21042	evm.TU.Chr6.1374
GO:0030547	receptor inhibitor activity	molecular_function	0.1996	1	1	514	9	21042	evm.TU.Chr6.1374
GO:0030548	acetylcholine receptor regulator activity	molecular_function	0.1996	1	1	514	9	21042	evm.TU.Chr6.1374
GO:0030550	acetylcholine receptor inhibitor activity	molecular_function	0.1996	1	1	514	9	21042	evm.TU.Chr6.1374
GO:0016838	carbon-oxygen lyase activity, acting on phosphates	molecular_function	0.1996	1	1	514	9	21042	evm.TU.Chr1.571
GO:0009074	aromatic amino acid family catabolic process	biological_process	0.1996	1	1	514	9	21042	evm.TU.Chr20.481
GO:0006959	humoral immune response	biological_process	0.1996	1	1	514	9	21042	evm.TU.Chr22.163
GO:0042381	hemolymph coagulation	biological_process	0.1996	1	1	514	9	21042	evm.TU.Chr22.163
GO:0005921	gap junction	cellular_component	0.1996	1	1	514	9	21042	evm.TU.Chr21.258
GO:0051270	regulation of cellular component movement	biological_process	0.20122	1	2	514	34	21042	evm.TU.Chr5.899,evm.TU.Chr11.937
GO:2000145	regulation of cell motility	biological_process	0.20122	1	2	514	34	21042	evm.TU.Chr11.937,evm.TU.Chr5.899
GO:0004713	protein tyrosine kinase activity	molecular_function	0.20124	1	2	514	34	21042	evm.TU.Chr9.70,evm.TU.Chr23.558
GO:0033692	cellular polysaccharide biosynthetic process	biological_process	0.20137	1	2	514	34	21042	evm.TU.Chr9.823,evm.TU.Chr8.982
GO:0051304	chromosome separation	biological_process	0.20139	1	2	514	34	21042	evm.TU.Chr3.82,evm.TU.Chr3.875
GO:0061136	regulation of proteasomal protein catabolic process	biological_process	0.20139	1	2	514	34	21042	evm.TU.Chr3.82,evm.TU.Chr3.875
GO:1903050	regulation of proteolysis involved in cellular protein catabolic process	biological_process	0.20139	1	2	514	34	21042	evm.TU.Chr3.82,evm.TU.Chr3.875
GO:1903362	regulation of cellular protein catabolic process	biological_process	0.20139	1	2	514	34	21042	evm.TU.Chr3.82,evm.TU.Chr3.875
GO:0030312	external encapsulating structure	cellular_component	0.20404	1	5	514	128	21042	evm.TU.Chr6.1374,evm.TU.Chr6.891,XLOC_043258,evm.TU.Chr6.168,evm.TU.Chr3.691
GO:0008270	zinc ion binding	molecular_function	0.20535	1	49	514	1778	21042	evm.TU.Chr5.1072,evm.TU.Chr20.41,evm.TU.ori_scaf1337un.1,XLOC_004578,XLOC_038948,evm.TU.Chr18.126,evm.TU.Chr5.1349,evm.TU.Chr20.1011,evm.TU.Chr23.753,XLOC_004776,evm.TU.Chr3.256,evm.TU.Chr2.1217,evm.TU.Chr5.812_evm.TU.Chr5.813,evm.TU.Chr15.504,evm.TU.Chr7.400,evm.TU.Chr17.489,XLOC_007776,evm.TU.Chr6.98,evm.TU.Chr8.982,evm.TU.Chr6.1292,evm.TU.Chr15.224,evm.TU.Chr15.456,XLOC_007424,evm.TU.Chr15.959…
GO:0005506	iron ion binding	molecular_function	0.20563	1	6	514	162	21042	evm.TU.Chr10.328,evm.TU.ori_scaf1643un.1,evm.TU.Chr1.1940,evm.TU.Chr5.1072,evm.TU.Chr15.504,evm.TU.Chr1.524
GO:0016491	oxidoreductase activity	molecular_function	0.20655	1	37	514	1315	21042	evm.TU.Chr5.497,evm.TU.Chr10.1119,evm.TU.Chr15.504,XLOC_036280,evm.TU.Chr3.691,evm.TU.Chr11.184,XLOC_038141,evm.TU.Chr5.1072,evm.TU.Chr1.2185,evm.TU.Chr10.328,evm.TU.Chr14.1068,evm.TU.Chr7.675,evm.TU.Chr15.959,XLOC_007424,evm.TU.Chr20.481,XLOC_016434,evm.TU.Chr11.223,evm.TU.Chr22.456,evm.TU.Chr10.440,evm.TU.Chr10.926,evm.TU.Chr6.394,evm.TU.Chr8.522_evm.TU.Chr8.523,XLOC_031446,evm.TU.Chr18.933,XLO…
GO:0042168	heme metabolic process	biological_process	0.21037	1	2	514	35	21042	evm.TU.Chr14.1068,evm.TU.Chr15.959
GO:0006403	RNA localization	biological_process	0.21196	1	3	514	65	21042	evm.TU.Chr8.428,XLOC_051774,evm.TU.Chr7.311
GO:0050657	nucleic acid transport	biological_process	0.21196	1	3	514	65	21042	evm.TU.Chr7.311,XLOC_051774,evm.TU.Chr8.428
GO:0050658	RNA transport	biological_process	0.21196	1	3	514	65	21042	evm.TU.Chr7.311,XLOC_051774,evm.TU.Chr8.428
GO:0051236	establishment of RNA localization	biological_process	0.21196	1	3	514	65	21042	XLOC_051774,evm.TU.Chr7.311,evm.TU.Chr8.428
GO:0016772	transferase activity, transferring phosphorus-containing groups	molecular_function	0.21234	1	51	514	1862	21042	XLOC_038945,evm.TU.Chr8.41,evm.TU.Chr16.330,evm.TU.Chr4.886,evm.TU.Chr8.761,evm.TU.Chr9.287,evm.TU.Chr1.1778,XLOC_028299,evm.TU.Chr11.937,evm.TU.Chr23.558,XLOC_051449,XLOC_000203,evm.TU.Chr17.918,evm.TU.Chr7.1304,XLOC_043258,evm.TU.Chr20.339,evm.TU.Chr4.687,XLOC_005499,evm.TU.Chr4.1024,evm.TU.Chr7.1356,evm.TU.Chr2.543,evm.TU.ori_scaf989un.1,XLOC_017928,evm.TU.Chr15.1221,evm.TU.Chr7.571,XLOC_02814…
GO:0009888	tissue development	biological_process	0.21293	1	4	514	97	21042	evm.TU.Chr3.993,evm.TU.Chr7.400,evm.TU.Chr6.1374,evm.TU.Chr1.2283
GO:0098813	nuclear chromosome segregation	biological_process	0.21299	1	4	514	97	21042	evm.TU.Chr3.875,evm.TU.Chr2.95,evm.TU.Chr3.82,evm.TU.Chr12.861
GO:0008289	lipid binding	molecular_function	0.21438	1	11	514	341	21042	XLOC_009248,evm.TU.Chr2.95,XLOC_014135,evm.TU.Chr11.223,evm.TU.Chr16.334,XLOC_051381,evm.TU.Chr5.558,XLOC_022420,evm.TU.Chr2.42,evm.TU.Chr17.1147,evm.TU.Chr1.2491
GO:0004553	hydrolase activity, hydrolyzing O-glycosyl compounds	molecular_function	0.21473	1	8	514	234	21042	XLOC_051857,evm.TU.Chr20.1011,evm.TU.Chr23.232,evm.TU.Chr1.2457,evm.TU.Chr3.1326,XLOC_017835,evm.TU.Chr23.752,XLOC_018486
GO:0050794	regulation of cellular process	biological_process	0.21697	1	138	514	5319	21042	evm.TU.Chr13.543,XLOC_033581,evm.TU.Chr13.419,evm.TU.Chr12.760,evm.TU.Chr3.87,XLOC_028131,evm.TU.Chr7.313,evm.TU.Chr4.73,evm.TU.Chr22.560,evm.TU.Chr14.1495,evm.TU.Chr10.733,evm.TU.Chr5.899,XLOC_033187,evm.TU.Chr2.1255,XLOC_030146,evm.TU.Chr22.727,evm.TU.Chr1.1794,evm.TU.Chr1.769,evm.TU.Chr5.501,evm.TU.Chr1.427,evm.TU.Chr2.95,XLOC_005483,evm.TU.Chr17.1059,evm.TU.Chr4.892,evm.TU.Chr1.1468,evm.TU.Ch…
GO:0019205	nucleobase-containing compound kinase activity	molecular_function	0.21717	1	5	514	131	21042	evm.TU.Chr7.571,XLOC_017928,XLOC_028299,evm.TU.Chr22.727,XLOC_028149
GO:0016787	hydrolase activity	molecular_function	0.21748	1	102	514	3880	21042	evm.TU.Chr12.572,XLOC_010138,evm.TU.Chr20.1011,evm.TU.Chr18.970,evm.TU.Chr9.1162,evm.TU.Chr2.1217,XLOC_009186,evm.TU.Chr12.335,evm.TU.Chr19.709,XLOC_038946,evm.TU.Chr9.641,evm.TU.Chr3.1326,evm.TU.Chr18.1161,evm.TU.Chr17.1179,evm.TU.Chr4.892,XLOC_004578,evm.TU.ori_scaf1337un.1,evm.TU.Chr8.982,evm.TU.Chr13.853,evm.TU.Chr5.811,evm.TU.Chr5.71,evm.TU.Chr1.427,evm.TU.Chr5.478,evm.TU.Chr17.919,evm.TU.Ch…
GO:0006281	DNA repair	biological_process	0.21753	1	13	514	415	21042	evm.TU.Chr23.558,evm.TU.ori_scaf1053un.1,evm.TU.Chr21.355,XLOC_028149,evm.TU.Chr22.727,evm.TU.Chr4.886,XLOC_043258,evm.TU.Chr15.224,XLOC_022954,XLOC_010138,evm.TU.Chr9.1046,XLOC_028299,XLOC_007424
GO:0050896	response to stimulus	biological_process	0.21837	1	108	514	4120	21042	XLOC_022954,evm.TU.Chr17.1005,evm.TU.Chr7.43,evm.TU.fra_scaf33g24.3,XLOC_033604,XLOC_035797,evm.TU.Chr14.694,evm.TU.Chr7.315,evm.TU.Chr11.670,evm.TU.Chr11.92,XLOC_051774,evm.TU.Chr9.70,evm.TU.Chr4.70,evm.TU.Chr11.332,evm.TU.Chr14.1507,evm.TU.Chr1.2185,evm.TU.Chr1.2283,evm.TU.Chr16.334,evm.TU.Chr12.1097,evm.TU.Chr9.299,XLOC_051934,evm.TU.Chr20.481,evm.TU.Chr11.223,evm.TU.Chr6.1442,XLOC_018483,evm.…
GO:0005912	adherens junction	cellular_component	0.21887	1	1	514	10	21042	evm.TU.Chr23.558
GO:0005924	cell-substrate adherens junction	cellular_component	0.21887	1	1	514	10	21042	evm.TU.Chr23.558
GO:0005925	focal adhesion	cellular_component	0.21887	1	1	514	10	21042	evm.TU.Chr23.558
GO:0030055	cell-substrate junction	cellular_component	0.21887	1	1	514	10	21042	evm.TU.Chr23.558
GO:0070161	anchoring junction	cellular_component	0.21887	1	1	514	10	21042	evm.TU.Chr23.558
GO:0030435	sporulation resulting in formation of a cellular spore	biological_process	0.21908	1	1	514	10	21042	evm.TU.Chr9.988
GO:0045595	regulation of cell differentiation	biological_process	0.21908	1	1	514	10	21042	evm.TU.Chr9.988
GO:0006858	extracellular transport	biological_process	0.21911	1	1	514	10	21042	XLOC_043450
GO:0071855	neuropeptide receptor binding	molecular_function	0.21911	1	1	514	10	21042	evm.TU.Chr2.1162_evm.TU.Chr2.1163
GO:0046912	transferase activity, transferring acyl groups, acyl groups converted into alkyl on transfer	molecular_function	0.21914	1	1	514	10	21042	evm.TU.Chr12.173
GO:0004176	ATP-dependent peptidase activity	molecular_function	0.21915	1	1	514	10	21042	evm.TU.Chr8.601
GO:0035303	regulation of dephosphorylation	biological_process	0.21916	1	1	514	10	21042	evm.TU.Chr8.601
GO:0035304	regulation of protein dephosphorylation	biological_process	0.21916	1	1	514	10	21042	evm.TU.Chr8.601
GO:0002532	production of molecular mediator involved in inflammatory response	biological_process	0.21916	1	1	514	10	21042	evm.TU.ori_scaf1463un.1
GO:0004896	cytokine receptor activity	molecular_function	0.21916	1	1	514	10	21042	evm.TU.ori_scaf1463un.1
GO:0008645	hexose transport	biological_process	0.21916	1	1	514	10	21042	evm.TU.Chr9.823
GO:0016682	oxidoreductase activity, acting on diphenols and related substances as donors, oxygen as acceptor	molecular_function	0.21916	1	1	514	10	21042	evm.TU.Chr5.183
GO:0030054	cell junction	cellular_component	0.21921	1	2	514	36	21042	evm.TU.Chr21.258,evm.TU.Chr23.558
GO:0000070	mitotic sister chromatid segregation	biological_process	0.21938	1	2	514	36	21042	evm.TU.Chr3.875,evm.TU.Chr3.82
GO:0000819	sister chromatid segregation	biological_process	0.21938	1	2	514	36	21042	evm.TU.Chr3.875,evm.TU.Chr3.82
GO:0022857	transmembrane transporter activity	molecular_function	0.22381	1	49	514	1794	21042	evm.TU.Chr19.647,XLOC_000203,evm.TU.Chr6.141,evm.TU.Chr3.911,evm.TU.Chr6.1391,evm.TU.Chr13.74,XLOC_030586,evm.TU.Chr1.1741,evm.TU.Chr10.10_evm.TU.Chr10.12,XLOC_038660,evm.TU.Chr2.509,evm.TU.Chr8.81,XLOC_006879,evm.TU.Chr4.687,evm.TU.Chr1.295,XLOC_038947,evm.TU.Chr20.437_evm.TU.Chr20.438,XLOC_009740,evm.TU.Chr10.1137,evm.TU.Chr10.926,evm.TU.Chr3.383,evm.TU.Chr7.743,evm.TU.Chr8.989,evm.TU.Chr3.578,…
GO:0003690	double-stranded DNA binding	molecular_function	0.22484	1	3	514	67	21042	XLOC_007424,evm.TU.Chr15.462,evm.TU.ori_scaf1053un.1
GO:0008017	microtubule binding	molecular_function	0.22594	1	5	514	133	21042	XLOC_051381,evm.TU.Chr16.744,evm.TU.Chr12.695,evm.TU.Chr7.315,evm.TU.Chr11.937
GO:0000776	kinetochore	cellular_component	0.22602	1	5	514	133	21042	evm.TU.Chr11.937,evm.TU.Chr12.695,evm.TU.Chr12.861,evm.TU.Chr2.95,evm.TU.Chr3.875
GO:0040012	regulation of locomotion	biological_process	0.22826	1	2	514	37	21042	evm.TU.Chr11.937,evm.TU.Chr5.899
GO:0016814	hydrolase activity, acting on carbon-nitrogen (but not peptide) bonds, in cyclic amidines	molecular_function	0.22843	1	2	514	37	21042	evm.TU.Chr13.853,evm.TU.Chr23.714
GO:0001539	cilium or flagellum-dependent cell motility	biological_process	0.22845	1	2	514	37	21042	XLOC_004578,evm.TU.Chr5.1360
GO:0097588	archaeal or bacterial-type flagellum-dependent cell motility	biological_process	0.22845	1	2	514	37	21042	evm.TU.Chr5.1360,XLOC_004578
GO:0030983	mismatched DNA binding	molecular_function	0.22845	1	2	514	37	21042	evm.TU.ori_scaf1053un.1,XLOC_007424
GO:0015931	nucleobase-containing compound transport	biological_process	0.23125	1	3	514	68	21042	evm.TU.Chr8.428,evm.TU.Chr7.311,XLOC_051774
GO:0006935	chemotaxis	biological_process	0.23131	1	3	514	68	21042	XLOC_004578,evm.TU.Chr5.1360,evm.TU.Chr18.398
GO:0042330	taxis	biological_process	0.23131	1	3	514	68	21042	XLOC_004578,evm.TU.Chr5.1360,evm.TU.Chr18.398
GO:0003779	actin binding	molecular_function	0.23204	1	13	514	421	21042	evm.TU.Chr10.370,evm.TU.Chr11.729,evm.TU.Chr18.589,evm.TU.Chr20.178,evm.TU.Chr19.226,evm.TU.Chr21.851,evm.TU.Chr4.687,evm.TU.Chr18.410,evm.TU.Chr21.192,evm.TU.Chr19.892,evm.TU.Chr16.617,evm.TU.Chr14.694,evm.TU.Chr1.423
GO:0016311	dephosphorylation	biological_process	0.23282	1	6	514	169	21042	evm.TU.Chr1.2185,evm.TU.Chr8.601,evm.TU.Chr21.355,evm.TU.Chr10.1137,evm.TU.Chr17.604,evm.TU.Chr4.959
GO:0048584	positive regulation of response to stimulus	biological_process	0.23322	1	4	514	101	21042	XLOC_028299,evm.TU.Chr1.2536,evm.TU.Chr11.670,XLOC_038945
GO:0006955	immune response	biological_process	0.23497	1	9	514	276	21042	XLOC_038945,evm.TU.Chr1.1231,evm.TU.Chr6.168,evm.TU.Chr21.778,XLOC_028299,XLOC_018483,evm.TU.Chr14.694,evm.TU.Chr22.163,evm.TU.Chr12.473
GO:0007088	regulation of mitotic nuclear division	biological_process	0.2375	1	2	514	38	21042	evm.TU.Chr3.875,evm.TU.Chr3.82
GO:0007020	microtubule nucleation	biological_process	0.23815	1	1	514	11	21042	evm.TU.Chr12.1186
GO:0010968	regulation of microtubule nucleation	biological_process	0.23815	1	1	514	11	21042	evm.TU.Chr12.1186
GO:0031112	positive regulation of microtubule polymerization or depolymerization	biological_process	0.23815	1	1	514	11	21042	evm.TU.Chr12.1186
GO:0031113	regulation of microtubule polymerization	biological_process	0.23815	1	1	514	11	21042	evm.TU.Chr12.1186
GO:0031116	positive regulation of microtubule polymerization	biological_process	0.23815	1	1	514	11	21042	evm.TU.Chr12.1186
GO:0046785	microtubule polymerization	biological_process	0.23815	1	1	514	11	21042	evm.TU.Chr12.1186
GO:0090063	positive regulation of microtubule nucleation	biological_process	0.23815	1	1	514	11	21042	evm.TU.Chr12.1186
GO:0002218	activation of innate immune response	biological_process	0.23822	1	1	514	11	21042	XLOC_028299
GO:0031349	positive regulation of defense response	biological_process	0.23822	1	1	514	11	21042	XLOC_028299
GO:0032479	regulation of type I interferon production	biological_process	0.23822	1	1	514	11	21042	XLOC_028299
GO:0032481	positive regulation of type I interferon production	biological_process	0.23822	1	1	514	11	21042	XLOC_028299
GO:0032606	type I interferon production	biological_process	0.23822	1	1	514	11	21042	XLOC_028299
GO:0045089	positive regulation of innate immune response	biological_process	0.23822	1	1	514	11	21042	XLOC_028299
GO:0030288	outer membrane-bounded periplasmic space	cellular_component	0.23824	1	1	514	11	21042	XLOC_043258
GO:0032780	negative regulation of ATPase activity	biological_process	0.23825	1	1	514	11	21042	evm.TU.Chr13.324
GO:0008277	regulation of G-protein coupled receptor protein signaling pathway	biological_process	0.23825	1	1	514	11	21042	evm.TU.Chr14.685
GO:0016624	oxidoreductase activity, acting on the aldehyde or oxo group of donors, disulfide as acceptor	molecular_function	0.23825	1	1	514	11	21042	evm.TU.Chr5.497
GO:0031505	fungal-type cell wall organization	biological_process	0.23825	1	1	514	11	21042	evm.TU.Chr7.551
GO:0071852	fungal-type cell wall organization or biogenesis	biological_process	0.23825	1	1	514	11	21042	evm.TU.Chr7.551
GO:0046849	bone remodeling	biological_process	0.23825	1	1	514	11	21042	evm.TU.Chr4.390
GO:0048771	tissue remodeling	biological_process	0.23825	1	1	514	11	21042	evm.TU.Chr4.390
GO:0042803	protein homodimerization activity	molecular_function	0.23952	1	5	514	136	21042	evm.TU.Chr3.82,evm.TU.Chr7.315,evm.TU.Chr7.313,XLOC_051774,evm.TU.Chr8.592
GO:0055114	oxidation-reduction process	biological_process	0.24003	1	35	514	1262	21042	XLOC_038141,evm.TU.Chr5.1072,evm.TU.Chr1.2185,evm.TU.Chr10.1119,evm.TU.Chr15.504,evm.TU.Chr20.594,evm.TU.Chr11.184,XLOC_036280,evm.TU.Chr22.456,evm.TU.Chr10.440,evm.TU.Chr6.394,evm.TU.Chr8.522_evm.TU.Chr8.523,evm.TU.Chr10.926,evm.TU.Chr18.933,XLOC_031446,evm.TU.Chr7.675,evm.TU.Chr10.328,evm.TU.Chr14.1068,evm.TU.Chr14.701,evm.TU.Chr15.959,evm.TU.Chr20.481,evm.TU.Chr11.223,XLOC_007424,XLOC_033187,e…
GO:0044421	extracellular region part	cellular_component	0.24224	1	13	514	425	21042	evm.TU.Chr7.315,XLOC_000300,evm.TU.Chr12.1097,evm.TU.Chr19.684,XLOC_001420,evm.TU.Chr7.43,evm.TU.Chr7.313,XLOC_035319,XLOC_035285,evm.TU.Chr11.332,XLOC_051774,evm.TU.Chr6.394,evm.TU.Chr17.1044
GO:0003968	RNA-directed RNA polymerase activity	molecular_function	0.2441	1	3	514	70	21042	evm.TU.Chr15.1221,XLOC_038945,XLOC_038946
GO:0008643	carbohydrate transport	biological_process	0.24427	1	3	514	70	21042	evm.TU.Chr9.823,evm.TU.Chr9.641,evm.TU.Chr8.13
GO:0016818	hydrolase activity, acting on acid anhydrides, in phosphorus-containing anhydrides	molecular_function	0.24494	1	32	514	1149	21042	XLOC_000203,evm.TU.Chr11.729,evm.TU.Chr23.558,evm.TU.Chr2.465,evm.TU.Chr16.330,XLOC_038945,evm.TU.Chr15.1221,evm.TU.Chr2.1162_evm.TU.Chr2.1163,evm.TU.Chr3.82,evm.TU.Chr16.244,XLOC_005499,evm.TU.Chr5.582,evm.TU.Chr8.601,XLOC_009740,evm.TU.Chr18.933,evm.TU.Chr22.727,evm.TU.Chr5.1360,evm.TU.Chr16.1236,evm.TU.Chr14.701,evm.TU.Chr21.1029,evm.TU.Chr10.877,evm.TU.Chr4.892,XLOC_036080,XLOC_038946,evm.TU.…
GO:0017038	protein import	biological_process	0.24497	1	6	514	172	21042	evm.TU.Chr7.313,evm.TU.Chr7.311,evm.TU.Chr5.582,evm.TU.Chr3.82,evm.TU.Chr7.315,evm.TU.Chr2.95
GO:0006066	alcohol metabolic process	biological_process	0.24653	1	2	514	39	21042	evm.TU.Chr7.43,evm.TU.Chr15.1110
GO:0006302	double-strand break repair	biological_process	0.24658	1	2	514	39	21042	evm.TU.Chr21.355,evm.TU.Chr4.886
GO:0042176	regulation of protein catabolic process	biological_process	0.24659	1	2	514	39	21042	evm.TU.Chr3.82,evm.TU.Chr3.875
GO:0051783	regulation of nuclear division	biological_process	0.24659	1	2	514	39	21042	evm.TU.Chr3.875,evm.TU.Chr3.82
GO:0004725	protein tyrosine phosphatase activity	molecular_function	0.24851	1	5	514	138	21042	evm.TU.Chr4.959,evm.TU.Chr21.355,evm.TU.Chr10.1137,evm.TU.Chr17.604,evm.TU.Chr1.2185
GO:0034062	RNA polymerase activity	molecular_function	0.25036	1	9	514	281	21042	XLOC_043258,XLOC_038945,XLOC_005511,evm.TU.Chr15.1110,XLOC_005499,evm.TU.Chr7.43,evm.TU.Chr15.1221,XLOC_038946,evm.TU.ori_scaf1220un.2
GO:0002682	regulation of immune system process	biological_process	0.25085	1	3	514	71	21042	XLOC_038945,XLOC_028299,evm.TU.Chr14.694
GO:0033043	regulation of organelle organization	biological_process	0.25318	1	5	514	139	21042	evm.TU.Chr11.937,evm.TU.Chr3.875,evm.TU.Chr12.695,evm.TU.Chr3.82,evm.TU.Chr12.1186
GO:0044700	single organism signaling	biological_process	0.25503	1	77	514	2926	21042	evm.TU.Chr14.685,evm.TU.Chr6.647,XLOC_022399,XLOC_000203,evm.TU.Chr7.1477,evm.TU.Chr14.1408,evm.TU.Chr18.398,XLOC_028299,evm.TU.Chr11.937,evm.TU.Chr16.1040,XLOC_038660,evm.TU.Chr23.259,evm.TU.Chr8.81,evm.TU.Chr1.1741,evm.TU.Chr2.1162_evm.TU.Chr2.1163,XLOC_035285,evm.TU.Chr14.1139,evm.TU.Chr9.988,evm.TU.Chr3.82,evm.TU.Chr12.924,evm.TU.Chr21.122,evm.TU.Chr22.717,XLOC_043258,XLOC_033102,evm.TU.Chr18…
GO:0019080	viral gene expression	biological_process	0.25567	1	2	514	40	21042	XLOC_028082,evm.TU.Chr20.315
GO:0044264	cellular polysaccharide metabolic process	biological_process	0.25567	1	2	514	40	21042	evm.TU.Chr9.823,evm.TU.Chr8.982
GO:0007346	regulation of mitotic cell cycle	biological_process	0.25569	1	2	514	40	21042	evm.TU.Chr3.875,evm.TU.Chr3.82
GO:0044770	cell cycle phase transition	biological_process	0.25569	1	2	514	40	21042	evm.TU.Chr3.82,evm.TU.Chr3.875
GO:0044772	mitotic cell cycle phase transition	biological_process	0.25569	1	2	514	40	21042	evm.TU.Chr3.82,evm.TU.Chr3.875
GO:1901987	regulation of cell cycle phase transition	biological_process	0.25569	1	2	514	40	21042	evm.TU.Chr3.875,evm.TU.Chr3.82
GO:1901990	regulation of mitotic cell cycle phase transition	biological_process	0.25569	1	2	514	40	21042	evm.TU.Chr3.875,evm.TU.Chr3.82
GO:0008175	tRNA methyltransferase activity	molecular_function	0.25571	1	2	514	40	21042	evm.TU.Chr8.761,XLOC_009527
GO:0008144	drug binding	molecular_function	0.25659	1	1	514	12	21042	evm.TU.Chr9.957
GO:0030507	spectrin binding	molecular_function	0.25673	1	1	514	12	21042	evm.TU.Chr11.223
GO:0006109	regulation of carbohydrate metabolic process	biological_process	0.2568	1	1	514	12	21042	evm.TU.Chr19.709
GO:0070461	SAGA-type complex	cellular_component	0.25683	1	1	514	12	21042	evm.TU.Chr2.509
GO:0042301	phosphate ion binding	molecular_function	0.25686	1	1	514	12	21042	evm.TU.Chr24.125
GO:0034599	cellular response to oxidative stress	biological_process	0.25687	1	1	514	12	21042	evm.TU.Chr16.334
GO:0006269	DNA replication, synthesis of RNA primer	biological_process	0.25687	1	1	514	12	21042	evm.TU.ori_scaf1220un.2
GO:0010466	negative regulation of peptidase activity	biological_process	0.25687	1	1	514	12	21042	XLOC_028966
GO:0010951	negative regulation of endopeptidase activity	biological_process	0.25687	1	1	514	12	21042	XLOC_028966
GO:0050789	regulation of biological process	biological_process	0.25914	1	141	514	5494	21042	evm.TU.Chr16.334,evm.TU.Chr12.1097,evm.TU.Chr1.2457,evm.TU.Chr18.335,evm.TU.Chr18.933,evm.TU.Chr2.575,evm.TU.Chr12.1186,XLOC_033604,evm.TU.Chr2.42,evm.TU.Chr17.1005,evm.TU.Chr3.256,evm.TU.Chr11.92,evm.TU.Chr11.670,evm.TU.Chr5.1072,evm.TU.Chr9.70,evm.TU.Chr14.1507,evm.TU.Chr8.428,evm.TU.Chr4.70,evm.TU.Chr1.1741,evm.TU.Chr16.617,XLOC_028299,XLOC_038660,evm.TU.Chr1.2028,evm.TU.Chr8.81,evm.TU.Chr7.14…
GO:0031323	regulation of cellular metabolic process	biological_process	0.26144	1	64	514	2416	21042	evm.TU.ori_scaf989un.1,evm.TU.Chr1.1614,evm.TU.Chr11.569,evm.TU.Chr18.410,XLOC_043258,evm.TU.Chr9.957,XLOC_035285,evm.TU.Chr7.49,XLOC_028966,evm.TU.Chr3.875,evm.TU.Chr3.82,evm.TU.ori_scaf1053un.1,XLOC_028271,evm.TU.Chr16.617,evm.TU.Chr16.1040,evm.TU.Chr1.2028,evm.TU.Chr16.330,XLOC_000203,evm.TU.Chr11.729,evm.TU.Chr3.256,evm.TU.Chr7.315,evm.TU.Chr11.92,evm.TU.Chr7.551,evm.TU.Chr2.42,evm.TU.Chr16.9…
GO:0034637	cellular carbohydrate biosynthetic process	biological_process	0.26477	1	2	514	41	21042	evm.TU.Chr9.823,evm.TU.Chr8.982
GO:0005184	neuropeptide hormone activity	molecular_function	0.26481	1	2	514	41	21042	XLOC_033102,evm.TU.Chr22.244
GO:0006721	terpenoid metabolic process	biological_process	0.26481	1	2	514	41	21042	evm.TU.Chr1.571,evm.TU.Chr7.675
GO:0016114	terpenoid biosynthetic process	biological_process	0.26481	1	2	514	41	21042	evm.TU.Chr1.571,evm.TU.Chr7.675
GO:0008009	chemokine activity	molecular_function	0.26483	1	2	514	41	21042	evm.TU.Chr12.473,evm.TU.Chr6.168
GO:0042379	chemokine receptor binding	molecular_function	0.26483	1	2	514	41	21042	evm.TU.Chr6.168,evm.TU.Chr12.473
GO:0008610	lipid biosynthetic process	biological_process	0.26846	1	8	514	250	21042	evm.TU.Chr12.572,evm.TU.Chr10.328,evm.TU.Chr7.675,evm.TU.ori_scaf1643un.1,evm.TU.Chr15.462,evm.TU.Chr1.571,evm.TU.Chr5.1072,evm.TU.Chr5.177
GO:0023052	signaling	biological_process	0.2685	1	77	514	2939	21042	evm.TU.Chr18.335,evm.TU.Chr8.23,evm.TU.Chr18.933,XLOC_033102,evm.TU.Chr12.1097,evm.TU.Chr16.334,evm.TU.Chr9.299,evm.TU.Chr20.481,evm.TU.Chr6.1442,evm.TU.Chr11.223,XLOC_051774,evm.TU.Chr9.70,evm.TU.Chr4.70,evm.TU.Chr11.332,evm.TU.Chr14.1507,evm.TU.Chr1.2185,evm.TU.Chr17.1005,evm.TU.Chr7.43,evm.TU.fra_scaf33g24.3,XLOC_033604,evm.TU.Chr11.670,evm.TU.Chr7.315,evm.TU.Chr11.92,evm.TU.Chr18.398,evm.TU.C…
GO:0051213	dioxygenase activity	molecular_function	0.2707	1	3	514	74	21042	evm.TU.Chr20.481,XLOC_031446,XLOC_036280
GO:0005044	scavenger receptor activity	molecular_function	0.27071	1	3	514	74	21042	XLOC_030428,XLOC_015634,evm.TU.Chr17.475
GO:0038024	cargo receptor activity	molecular_function	0.27071	1	3	514	74	21042	XLOC_030428,evm.TU.Chr17.475,XLOC_015634
GO:0043566	structure-specific DNA binding	molecular_function	0.27115	1	4	514	108	21042	evm.TU.Chr15.462,evm.TU.ori_scaf1053un.1,evm.TU.Chr20.437_evm.TU.Chr20.438,XLOC_007424
GO:0051028	mRNA transport	biological_process	0.27384	1	2	514	42	21042	XLOC_051774,evm.TU.Chr7.311
GO:0031175	neuron projection development	biological_process	0.27386	1	2	514	42	21042	evm.TU.Chr11.223,evm.TU.Chr18.398
GO:0048666	neuron development	biological_process	0.27386	1	2	514	42	21042	evm.TU.Chr11.223,evm.TU.Chr18.398
GO:0033588	Elongator holoenzyme complex	cellular_component	0.27388	1	1	514	13	21042	evm.TU.Chr24.254
GO:0008839	4-hydroxy-tetrahydrodipicolinate reductase	molecular_function	0.27486	1	1	514	13	21042	evm.TU.Chr22.456
GO:0046149	pigment catabolic process	biological_process	0.275	1	1	514	13	21042	evm.TU.Chr15.959
GO:0042180	cellular ketone metabolic process	biological_process	0.27501	1	1	514	13	21042	evm.TU.Chr1.1614
GO:0070009	serine-type aminopeptidase activity	molecular_function	0.27501	1	1	514	13	21042	evm.TU.Chr20.315
GO:0015749	monosaccharide transport	biological_process	0.27503	1	1	514	13	21042	evm.TU.Chr9.823
GO:0043462	regulation of ATPase activity	biological_process	0.27503	1	1	514	13	21042	evm.TU.Chr13.324
GO:0004140	dephospho-CoA kinase activity	molecular_function	0.27503	1	1	514	13	21042	evm.TU.Chr7.571
GO:0004499	N,N-dimethylaniline monooxygenase activity	molecular_function	0.27503	1	1	514	13	21042	XLOC_038141
GO:0019722	calcium-mediated signaling	biological_process	0.27503	1	1	514	13	21042	evm.TU.Chr3.82
GO:0019932	second-messenger-mediated signaling	biological_process	0.27503	1	1	514	13	21042	evm.TU.Chr3.82
GO:0001071	nucleic acid binding transcription factor activity	molecular_function	0.27558	1	27	514	974	21042	XLOC_043258,evm.TU.Chr23.753,evm.TU.Chr7.551,evm.TU.Chr18.410,evm.TU.Chr1.1614,evm.TU.Chr3.256,evm.TU.Chr22.759,evm.TU.Chr8.179,XLOC_033187,evm.TU.Chr5.1072,evm.TU.Chr3.875,evm.TU.Chr7.49,evm.TU.Chr16.334,evm.TU.Chr12.1097,evm.TU.Chr21.192,evm.TU.Chr7.313,evm.TU.Chr9.442,evm.TU.Chr16.617,evm.TU.Chr16.1040,evm.TU.Chr1.2411,evm.TU.Chr9.446,evm.TU.Chr12.760,evm.TU.Chr15.966,evm.TU.Chr3.383,evm.TU.Ch…
GO:0003700	transcription factor activity, sequence-specific DNA binding	molecular_function	0.27558	1	27	514	974	21042	evm.TU.Chr7.313,evm.TU.Chr21.192,evm.TU.Chr16.334,evm.TU.Chr12.1097,evm.TU.Chr16.617,evm.TU.Chr16.1040,evm.TU.Chr1.2411,evm.TU.Chr9.446,evm.TU.Chr12.760,evm.TU.Chr9.442,evm.TU.Chr1.2457,evm.TU.Chr3.383,evm.TU.Chr15.966,evm.TU.Chr13.543,evm.TU.Chr5.501,evm.TU.Chr18.410,evm.TU.Chr7.551,XLOC_043258,evm.TU.Chr23.753,evm.TU.Chr8.179,evm.TU.Chr22.759,evm.TU.Chr3.256,evm.TU.Chr1.1614,evm.TU.Chr5.1072,XL…
GO:0022892	substrate-specific transporter activity	molecular_function	0.27578	1	45	514	1678	21042	evm.TU.Chr10.862,XLOC_010138,XLOC_018489,evm.TU.Chr11.92,XLOC_009186,evm.TU.Chr12.335,XLOC_031715,evm.TU.Chr18.82,evm.TU.Chr9.641,XLOC_036080,evm.TU.Chr24.319,evm.TU.Chr14.1385,evm.TU.Chr4.892,evm.TU.Chr14.966,XLOC_004578,evm.TU.Chr12.918,evm.TU.Chr24.256,evm.TU.Chr10.909,evm.TU.Chr3.578,evm.TU.Chr5.294,XLOC_004714,XLOC_016434,evm.TU.Chr3.383,evm.TU.Chr10.1137,evm.TU.Chr7.743,evm.TU.Chr8.989,evm.…
GO:0008509	anion transmembrane transporter activity	molecular_function	0.27597	1	5	514	144	21042	evm.TU.Chr8.989,evm.TU.Chr12.918,evm.TU.Chr19.647,XLOC_006879,evm.TU.Chr1.295
GO:0051128	regulation of cellular component organization	biological_process	0.27728	1	7	514	216	21042	evm.TU.Chr12.1186,evm.TU.Chr20.315,evm.TU.Chr12.695,evm.TU.Chr3.82,evm.TU.Chr2.95,evm.TU.Chr3.875,evm.TU.Chr11.937
GO:0007165	signal transduction	biological_process	0.28107	1	76	514	2911	21042	evm.TU.Chr7.400,evm.TU.Chr11.1139,evm.TU.Chr1.769,evm.TU.Chr16.1236,evm.TU.Chr1.1794,evm.TU.Chr15.601,evm.TU.Chr11.420,evm.TU.Chr12.918,evm.TU.Chr1.427,evm.TU.Chr3.382,evm.TU.Chr4.892,evm.TU.Chr21.144,evm.TU.Chr12.572,evm.TU.Chr12.582,evm.TU.Chr19.709,evm.TU.Chr21.350,evm.TU.Chr23.558,evm.TU.Chr21.851,evm.TU.Chr7.313,XLOC_038945,evm.TU.Chr13.419,evm.TU.Chr1.2411,XLOC_028131,evm.TU.Chr3.87,evm.TU.…
GO:0009892	negative regulation of metabolic process	biological_process	0.28111	1	5	514	145	21042	evm.TU.Chr13.324,XLOC_051934,XLOC_028966,evm.TU.Chr3.82,evm.TU.Chr3.875
GO:0098797	plasma membrane protein complex	cellular_component	0.28202	1	6	514	181	21042	XLOC_018483,XLOC_043450,evm.TU.Chr14.1507,evm.TU.Chr12.918,evm.TU.Chr18.335,evm.TU.Chr14.1408
GO:0051240	positive regulation of multicellular organismal process	biological_process	0.283	1	2	514	43	21042	XLOC_028299,evm.TU.Chr1.2536
GO:0016702	oxidoreductase activity, acting on single donors with incorporation of molecular oxygen, incorporation of two atoms of oxygen	molecular_function	0.28302	1	2	514	43	21042	evm.TU.Chr20.481,XLOC_036280
GO:0030203	glycosaminoglycan metabolic process	biological_process	0.28303	1	2	514	43	21042	evm.TU.Chr2.1147,evm.TU.Chr8.761
GO:0051338	regulation of transferase activity	biological_process	0.28304	1	2	514	43	21042	evm.TU.Chr3.875,evm.TU.Chr3.82
GO:0019031	viral envelope	cellular_component	0.28346	1	11	514	366	21042	evm.TU.Chr19.647,evm.TU.Chr11.332,evm.TU.Chr3.82,evm.TU.Chr4.1396,evm.TU.Chr7.313,XLOC_018406,XLOC_028299,XLOC_009248,evm.TU.Chr7.315,evm.TU.Chr4.400,evm.TU.Chr2.95
GO:0036338	viral membrane	cellular_component	0.28346	1	11	514	366	21042	XLOC_028299,evm.TU.Chr4.400,evm.TU.Chr2.95,XLOC_009248,evm.TU.Chr7.315,evm.TU.Chr7.313,evm.TU.Chr4.1396,XLOC_018406,evm.TU.Chr11.332,evm.TU.Chr3.82,evm.TU.Chr19.647
GO:1901681	sulfur compound binding	molecular_function	0.28394	1	3	514	76	21042	evm.TU.Chr11.332,evm.TU.Chr9.957,evm.TU.Chr10.524
GO:0006508	proteolysis	biological_process	0.28569	1	25	514	902	21042	evm.TU.Chr22.977,evm.TU.Chr9.32,evm.TU.Chr9.708,XLOC_038945,evm.TU.Chr6.98,evm.TU.Chr15.1173,evm.TU.Chr8.982,evm.TU.Chr6.265,XLOC_028082,evm.TU.Chr6.591,evm.TU.Chr17.919,evm.TU.Chr14.1546,evm.TU.Chr1.1455,evm.TU.Chr20.315,evm.TU.Chr3.993,evm.TU.Chr2.1217,evm.TU.Chr8.601,evm.TU.Chr7.1241,evm.TU.Chr22.244,evm.TU.Chr3.875,evm.TU.Chr3.82,evm.TU.Chr22.810,XLOC_028966,evm.TU.ori_scaf1337un.1,evm.TU.ori…
GO:0016773	phosphotransferase activity, alcohol group as acceptor	molecular_function	0.28605	1	31	514	1136	21042	evm.TU.Chr8.41,evm.TU.Chr4.886,evm.TU.Chr8.761,evm.TU.Chr5.558,evm.TU.Chr1.1778,evm.TU.Chr9.287,evm.TU.Chr24.342,evm.TU.Chr23.558,XLOC_051449,evm.TU.Chr10.342,evm.TU.Chr8.522_evm.TU.Chr8.523,evm.TU.Chr1.769,evm.TU.Chr17.918,evm.TU.Chr20.339,evm.TU.Chr7.1304,evm.TU.Chr7.43,evm.TU.Chr7.1356,evm.TU.Chr15.1110,evm.TU.Chr4.1024,evm.TU.Chr7.1379,XLOC_032261,evm.TU.Chr2.543,evm.TU.Chr19.709,evm.TU.Chr9.…
GO:0006461	protein complex assembly	biological_process	0.28648	1	16	514	556	21042	XLOC_038365,XLOC_051774,evm.TU.Chr5.899,XLOC_008133,XLOC_035285,XLOC_004578,evm.TU.Chr11.332,evm.TU.Chr12.1186,evm.TU.Chr22.759,evm.TU.Chr7.315,evm.TU.Chr23.558,evm.TU.Chr5.309_evm.TU.Chr5.310,evm.TU.Chr5.1360,evm.TU.Chr7.313,evm.TU.Chr12.1097,XLOC_038945
GO:0070271	protein complex biogenesis	biological_process	0.28648	1	16	514	556	21042	XLOC_035285,XLOC_004578,evm.TU.Chr11.332,XLOC_051774,evm.TU.Chr5.899,XLOC_008133,XLOC_038365,evm.TU.Chr7.315,evm.TU.Chr22.759,evm.TU.Chr12.1186,evm.TU.Chr5.1360,evm.TU.Chr5.309_evm.TU.Chr5.310,evm.TU.Chr23.558,XLOC_038945,evm.TU.Chr12.1097,evm.TU.Chr7.313
GO:0042025	host cell nucleus	cellular_component	0.28729	1	4	514	111	21042	evm.TU.Chr8.428,evm.TU.ori_scaf989un.1,evm.TU.Chr14.777,evm.TU.Chr12.1097
GO:0005198	structural molecule activity	molecular_function	0.2898	1	27	514	982	21042	evm.TU.Chr8.23,evm.TU.Chr21.91,XLOC_013746,evm.TU.Chr6.394,evm.TU.Chr11.794,evm.TU.Chr19.602,evm.TU.Chr2.95,XLOC_000300,XLOC_009248,evm.TU.Chr7.313,evm.TU.Chr4.886,evm.TU.Chr7.311,XLOC_018268,XLOC_035285,evm.TU.Chr9.988,evm.TU.Chr11.332,evm.TU.ori_scaf444un.1,evm.TU.Chr3.82,XLOC_038946,evm.TU.Chr20.594,evm.TU.Chr7.315,evm.TU.Chr6.1374,evm.TU.Chr21.144,XLOC_001420,XLOC_018406,XLOC_004776,evm.TU.Ch…
GO:0009967	positive regulation of signal transduction	biological_process	0.29	1	3	514	77	21042	evm.TU.Chr1.2536,evm.TU.Chr11.670,XLOC_038945
GO:0010647	positive regulation of cell communication	biological_process	0.29	1	3	514	77	21042	XLOC_038945,evm.TU.Chr11.670,evm.TU.Chr1.2536
GO:0023056	positive regulation of signaling	biological_process	0.29	1	3	514	77	21042	XLOC_038945,evm.TU.Chr1.2536,evm.TU.Chr11.670
GO:0065007	biological regulation	biological_process	0.29099	1	145	514	5694	21042	XLOC_033102,evm.TU.Chr8.23,evm.TU.Chr20.615,evm.TU.Chr15.966,evm.TU.Chr3.383,evm.TU.Chr11.223,evm.TU.Chr20.481,evm.TU.Chr6.1442,XLOC_051934,XLOC_023918,evm.TU.Chr9.299,evm.TU.Chr1.2185,evm.TU.Chr11.332,evm.TU.Chr16.975,XLOC_051774,evm.TU.Chr7.315,evm.TU.Chr14.694,evm.TU.Chr7.551,evm.TU.fra_scaf33g24.3,evm.TU.Chr7.43,XLOC_022399,XLOC_000203,evm.TU.Chr14.1408,evm.TU.Chr18.398,evm.TU.Chr16.1040,evm.…
GO:0051656	establishment of organelle localization	biological_process	0.29274	1	1	514	14	21042	evm.TU.Chr12.377
GO:0008360	regulation of cell shape	biological_process	0.29274	1	1	514	14	21042	evm.TU.Chr2.95
GO:0031647	regulation of protein stability	biological_process	0.29275	1	1	514	14	21042	evm.TU.Chr24.125
GO:0050821	protein stabilization	biological_process	0.29275	1	1	514	14	21042	evm.TU.Chr24.125
GO:0001733	galactosylceramide sulfotransferase activity	molecular_function	0.29275	1	1	514	14	21042	evm.TU.Chr9.1043
GO:0050694	galactose 3-O-sulfotransferase activity	molecular_function	0.29275	1	1	514	14	21042	evm.TU.Chr9.1043
GO:0004869	cysteine-type endopeptidase inhibitor activity	molecular_function	0.29275	1	1	514	14	21042	evm.TU.Chr4.390
GO:2001070	starch binding	molecular_function	0.29275	1	1	514	14	21042	evm.TU.Chr17.604
GO:0008272	sulfate transport	biological_process	0.29275	1	1	514	14	21042	evm.TU.Chr8.989
GO:0015116	sulfate transmembrane transporter activity	molecular_function	0.29275	1	1	514	14	21042	evm.TU.Chr8.989
GO:0051775	response to redox state	biological_process	0.29276	1	1	514	14	21042	XLOC_051934
GO:0016043	cellular component organization	biological_process	0.29329	1	55	514	2086	21042	evm.TU.Chr11.332,XLOC_004578,evm.TU.Chr17.1059,evm.TU.Chr19.226,XLOC_051774,XLOC_008133,evm.TU.Chr2.1285,evm.TU.Chr14.694,evm.TU.Chr12.695,evm.TU.Chr7.315,evm.TU.Chr7.551,evm.TU.Chr12.1186,evm.TU.Chr5.309_evm.TU.Chr5.310,evm.TU.Chr5.1360,evm.TU.Chr9.823,evm.TU.Chr16.1236,evm.TU.Chr12.861,evm.TU.Chr20.315,evm.TU.Chr11.223,XLOC_016434,evm.TU.Chr2.95,evm.TU.Chr19.602,evm.TU.Chr14.701,evm.TU.Chr12.91…
GO:0046906	tetrapyrrole binding	molecular_function	0.29517	1	5	514	148	21042	evm.TU.Chr1.524,evm.TU.Chr15.504,evm.TU.Chr23.191,evm.TU.Chr1.1940,evm.TU.Chr14.701
GO:0019867	outer membrane	cellular_component	0.29606	1	9	514	295	21042	XLOC_016434,XLOC_009248,evm.TU.Chr9.32,evm.TU.Chr18.970,evm.TU.Chr14.701,evm.TU.Chr6.168,evm.TU.Chr13.74,evm.TU.Chr5.1361,evm.TU.Chr6.891
GO:0031325	positive regulation of cellular metabolic process	biological_process	0.29606	1	7	514	221	21042	XLOC_035285,evm.TU.Chr1.1024,evm.TU.Chr7.315,evm.TU.Chr8.601,evm.TU.Chr7.313,XLOC_051774,evm.TU.Chr12.1097
GO:0015075	ion transmembrane transporter activity	molecular_function	0.29863	1	40	514	1497	21042	evm.TU.Chr10.1137,evm.TU.Chr3.383,evm.TU.Chr8.989,evm.TU.Chr7.743,evm.TU.Chr24.256,evm.TU.Chr10.909,evm.TU.Chr3.578,evm.TU.Chr12.918,XLOC_016434,evm.TU.Chr5.294,evm.TU.Chr24.319,evm.TU.Chr14.1385,evm.TU.Chr4.892,evm.TU.Chr18.82,XLOC_036080,XLOC_004578,evm.TU.Chr14.966,XLOC_010138,evm.TU.Chr10.862,XLOC_031715,evm.TU.Chr12.335,XLOC_009186,evm.TU.Chr11.92,XLOC_000203,evm.TU.Chr19.647,evm.TU.Chr6.141…
GO:0071822	protein complex subunit organization	biological_process	0.30226	1	17	514	601	21042	evm.TU.Chr7.315,evm.TU.Chr2.1285,evm.TU.Chr22.759,evm.TU.Chr12.1186,XLOC_004578,XLOC_035285,evm.TU.Chr11.332,XLOC_051774,evm.TU.Chr5.899,XLOC_008133,XLOC_038365,evm.TU.Chr12.1097,XLOC_038945,evm.TU.Chr7.313,evm.TU.Chr5.1360,evm.TU.Chr5.309_evm.TU.Chr5.310,evm.TU.Chr23.558
GO:0051716	cellular response to stimulus	biological_process	0.30366	1	86	514	3332	21042	evm.TU.Chr12.924,evm.TU.ori_scaf1053un.1,evm.TU.Chr22.717,evm.TU.Chr9.988,evm.TU.Chr14.1139,XLOC_035285,evm.TU.Chr2.1162_evm.TU.Chr2.1163,evm.TU.Chr3.82,XLOC_043258,evm.TU.Chr9.1046,XLOC_000203,evm.TU.Chr7.1477,evm.TU.Chr18.398,evm.TU.Chr14.1408,evm.TU.Chr14.685,XLOC_022399,evm.TU.Chr6.647,evm.TU.Chr1.1741,XLOC_038660,evm.TU.Chr23.259,XLOC_028299,evm.TU.Chr11.937,evm.TU.Chr16.1040,evm.TU.Chr8.81,…
GO:1901565	organonitrogen compound catabolic process	biological_process	0.30394	1	3	514	79	21042	evm.TU.Chr20.481,evm.TU.Chr15.959,evm.TU.Chr14.1068
GO:0010256	endomembrane system organization	biological_process	0.30403	1	3	514	79	21042	evm.TU.Chr24.472,evm.TU.Chr7.311,XLOC_051774
GO:0006355	regulation of transcription, DNA-templated	biological_process	0.30582	1	58	514	2215	21042	evm.TU.Chr20.450,evm.TU.Chr16.334,evm.TU.Chr12.1097,evm.TU.Chr6.463,evm.TU.Chr9.446,evm.TU.Chr11.223,XLOC_051934,evm.TU.Chr20.615,evm.TU.Chr1.2457,evm.TU.Chr15.966,evm.TU.Chr3.383,evm.TU.Chr2.575,evm.TU.Chr22.727,evm.TU.Chr5.501,evm.TU.Chr15.1110,evm.TU.Chr2.42,evm.TU.Chr7.551,evm.TU.Chr23.753,evm.TU.Chr3.256,evm.TU.Chr19.709,evm.TU.Chr8.179,evm.TU.Chr11.92,evm.TU.Chr5.812_evm.TU.Chr5.813,evm.TU.…
GO:1903506	regulation of nucleic acid-templated transcription	biological_process	0.30582	1	58	514	2215	21042	evm.TU.Chr19.242,evm.TU.Chr16.617,evm.TU.Chr16.1040,evm.TU.Chr1.2411,evm.TU.Chr12.760,evm.TU.Chr1.2028,evm.TU.Chr7.313,evm.TU.Chr16.330,evm.TU.Chr21.192,evm.TU.Chr13.543,evm.TU.Chr9.568,evm.TU.Chr6.376,XLOC_000203,evm.TU.Chr11.729,evm.TU.Chr22.759,evm.TU.ori_scaf989un.1,evm.TU.Chr1.1614,evm.TU.Chr11.569,evm.TU.Chr18.410,XLOC_043258,evm.TU.Chr9.957,XLOC_030146,XLOC_051381,evm.TU.Chr7.49,evm.TU.Chr…
GO:0030001	metal ion transport	biological_process	0.30622	1	19	514	680	21042	XLOC_031715,XLOC_038947,XLOC_009740,XLOC_009186,XLOC_010138,evm.TU.Chr23.253_evm.TU.Chr23.254,evm.TU.Chr4.687,evm.TU.Chr10.862,evm.TU.Chr4.892,XLOC_036080,evm.TU.Chr7.542,XLOC_038660,XLOC_043450,evm.TU.Chr1.1741,evm.TU.Chr24.256,evm.TU.Chr6.1391,XLOC_030586,XLOC_000203,evm.TU.Chr3.383
GO:2001141	regulation of RNA biosynthetic process	biological_process	0.30834	1	58	514	2217	21042	evm.TU.Chr17.1059,evm.TU.Chr16.975,evm.TU.Chr5.1072,evm.TU.Chr1.1468,evm.TU.Chr19.709,evm.TU.Chr3.256,evm.TU.Chr8.179,evm.TU.Chr11.92,evm.TU.Chr5.812_evm.TU.Chr5.813,evm.TU.Chr2.42,evm.TU.Chr15.1110,evm.TU.Chr7.551,evm.TU.Chr23.753,evm.TU.Chr22.727,evm.TU.Chr2.575,evm.TU.Chr5.501,evm.TU.Chr20.615,evm.TU.Chr1.2457,evm.TU.Chr15.966,evm.TU.Chr3.383,evm.TU.Chr9.446,evm.TU.Chr11.223,XLOC_051934,evm.TU…
GO:0033647	host intracellular organelle	cellular_component	0.30928	1	4	514	115	21042	evm.TU.Chr12.1097,evm.TU.ori_scaf989un.1,evm.TU.Chr8.428,evm.TU.Chr14.777
GO:0033648	host intracellular membrane-bounded organelle	cellular_component	0.30928	1	4	514	115	21042	evm.TU.ori_scaf989un.1,evm.TU.Chr8.428,evm.TU.Chr14.777,evm.TU.Chr12.1097
GO:0051252	regulation of RNA metabolic process	biological_process	0.30961	1	58	514	2218	21042	evm.TU.Chr9.568,evm.TU.Chr13.543,evm.TU.Chr11.729,evm.TU.Chr6.376,XLOC_000203,evm.TU.Chr1.2028,evm.TU.Chr1.2411,evm.TU.Chr16.617,evm.TU.Chr12.760,evm.TU.Chr16.1040,evm.TU.Chr19.242,evm.TU.Chr21.192,evm.TU.Chr16.330,evm.TU.Chr7.313,evm.TU.Chr22.560,evm.TU.Chr3.82,evm.TU.Chr14.1495,evm.TU.Chr3.875,evm.TU.Chr7.49,XLOC_033187,evm.TU.ori_scaf1053un.1,XLOC_028271,evm.TU.Chr11.569,evm.TU.Chr1.1614,evm.T…
GO:0007586	digestion	biological_process	0.30993	1	1	514	15	21042	evm.TU.Chr2.717
GO:0070569	uridylyltransferase activity	molecular_function	0.30995	1	1	514	15	21042	evm.TU.Chr4.710
GO:0010181	FMN binding	molecular_function	0.30996	1	1	514	15	21042	evm.TU.Chr22.163
GO:0004312	fatty acid synthase activity	molecular_function	0.31	1	1	514	15	21042	evm.TU.Chr18.933
GO:0008287	protein serine/threonine phosphatase complex	cellular_component	0.31003	1	1	514	15	21042	evm.TU.Chr8.601
GO:1903293	phosphatase complex	cellular_component	0.31003	1	1	514	15	21042	evm.TU.Chr8.601
GO:0008239	dipeptidyl-peptidase activity	molecular_function	0.31003	1	1	514	15	21042	evm.TU.Chr20.315
GO:0051051	negative regulation of transport	biological_process	0.31004	1	1	514	15	21042	evm.TU.Chr9.823
GO:0007268	synaptic transmission	biological_process	0.31004	1	1	514	15	21042	evm.TU.Chr21.122
GO:0030182	neuron differentiation	biological_process	0.31019	1	2	514	46	21042	evm.TU.Chr18.398,evm.TU.Chr11.223
GO:0048699	generation of neurons	biological_process	0.31019	1	2	514	46	21042	evm.TU.Chr11.223,evm.TU.Chr18.398
GO:0043623	cellular protein complex assembly	biological_process	0.31057	1	10	514	337	21042	evm.TU.Chr5.899,XLOC_051774,evm.TU.Chr23.558,evm.TU.Chr11.332,XLOC_035285,evm.TU.Chr7.313,evm.TU.Chr12.1186,XLOC_038945,evm.TU.Chr12.1097,evm.TU.Chr7.315
GO:0000778	condensed nuclear chromosome kinetochore	cellular_component	0.31074	1	3	514	80	21042	evm.TU.Chr3.875,evm.TU.Chr2.95,evm.TU.Chr12.861
GO:0000780	condensed nuclear chromosome, centromeric region	cellular_component	0.31074	1	3	514	80	21042	evm.TU.Chr3.875,evm.TU.Chr2.95,evm.TU.Chr12.861
GO:0000942	condensed nuclear chromosome outer kinetochore	cellular_component	0.31074	1	3	514	80	21042	evm.TU.Chr12.861,evm.TU.Chr3.875,evm.TU.Chr2.95
GO:0042729	DASH complex	cellular_component	0.31074	1	3	514	80	21042	evm.TU.Chr3.875,evm.TU.Chr2.95,evm.TU.Chr12.861
GO:0005488	binding	molecular_function	0.31484	1	336	514	13522	21042	XLOC_035285,evm.TU.Chr3.82,evm.TU.Chr19.187,XLOC_017928,evm.TU.Chr1.1614,evm.TU.Chr23.253_evm.TU.Chr23.254,XLOC_001926,evm.TU.Chr18.410,evm.TU.Chr9.816,evm.TU.Chr19.892,evm.TU.Chr9.957,XLOC_000203,evm.TU.Chr12.377,evm.TU.Chr11.937,evm.TU.Chr15.729,evm.TU.Chr9.287,evm.TU.Chr17.475,evm.TU.Chr16.330,XLOC_005500,XLOC_038948,evm.TU.Chr11.332,evm.TU.Chr1.2185,evm.TU.Chr10.585,evm.TU.Chr19.226,evm.TU.Ch…
GO:0030246	carbohydrate binding	molecular_function	0.3149	1	4	514	116	21042	evm.TU.Chr2.509,evm.TU.Chr8.13,evm.TU.Chr15.1243,evm.TU.Chr17.604
GO:0031324	negative regulation of cellular metabolic process	biological_process	0.31498	1	4	514	116	21042	evm.TU.Chr3.875,evm.TU.Chr3.82,XLOC_051934,XLOC_028966
GO:0017016	Ras GTPase binding	molecular_function	0.31923	1	2	514	47	21042	evm.TU.Chr14.694,evm.TU.Chr11.1100
GO:0031267	small GTPase binding	molecular_function	0.31923	1	2	514	47	21042	evm.TU.Chr14.694,evm.TU.Chr11.1100
GO:0051020	GTPase binding	molecular_function	0.31923	1	2	514	47	21042	evm.TU.Chr11.1100,evm.TU.Chr14.694
GO:0006915	apoptotic process	biological_process	0.31965	1	7	514	227	21042	XLOC_005483,XLOC_035969,XLOC_033581,evm.TU.Chr8.428,evm.TU.Chr14.1139,evm.TU.Chr1.2536,XLOC_023918
GO:0012501	programmed cell death	biological_process	0.31965	1	7	514	227	21042	XLOC_005483,XLOC_035969,evm.TU.Chr14.1139,XLOC_023918,evm.TU.Chr1.2536,XLOC_033581,evm.TU.Chr8.428
GO:0032268	regulation of cellular protein metabolic process	biological_process	0.31998	1	4	514	117	21042	evm.TU.Chr3.875,evm.TU.Chr3.82,evm.TU.Chr8.601,XLOC_028966
GO:0022890	inorganic cation transmembrane transporter activity	molecular_function	0.32231	1	27	514	1000	21042	evm.TU.Chr14.966,XLOC_004578,XLOC_036080,evm.TU.Chr4.892,evm.TU.Chr14.1385,evm.TU.Chr24.319,XLOC_006879,XLOC_038947,evm.TU.Chr20.437_evm.TU.Chr20.438,XLOC_009186,XLOC_009740,XLOC_031715,evm.TU.Chr10.862,XLOC_010138,evm.TU.Chr4.687,evm.TU.Chr6.1391,XLOC_030586,evm.TU.Chr13.74,evm.TU.Chr3.383,XLOC_000203,evm.TU.Chr8.81,evm.TU.Chr5.294,XLOC_038660,XLOC_016434,evm.TU.Chr12.918,evm.TU.Chr1.1741,evm.TU…
GO:0007166	cell surface receptor signaling pathway	biological_process	0.32348	1	7	514	228	21042	evm.TU.Chr21.350,evm.TU.Chr11.670,evm.TU.Chr9.70,evm.TU.Chr11.420,evm.TU.Chr7.400,evm.TU.Chr10.733,evm.TU.Chr12.918
GO:0004197	cysteine-type endopeptidase activity	molecular_function	0.32394	1	5	514	154	21042	evm.TU.Chr22.244,evm.TU.Chr15.1221,evm.TU.Chr17.919,evm.TU.Chr9.708,evm.TU.ori_scaf1224un.3
GO:0051493	regulation of cytoskeleton organization	biological_process	0.32416	1	3	514	82	21042	evm.TU.Chr12.1186,evm.TU.Chr12.695,evm.TU.Chr11.937
GO:0070838	divalent metal ion transport	biological_process	0.32451	1	6	514	191	21042	XLOC_009186,XLOC_009740,evm.TU.Chr1.1741,evm.TU.Chr4.892,XLOC_000203,XLOC_036080
GO:0016746	transferase activity, transferring acyl groups	molecular_function	0.32617	1	9	514	304	21042	XLOC_035319,evm.TU.Chr18.933,evm.TU.Chr2.575,XLOC_009527,evm.TU.Chr7.315,evm.TU.Chr12.173,evm.TU.Chr1.564,evm.TU.Chr12.572,evm.TU.Chr5.893
GO:0019219	regulation of nucleobase-containing compound metabolic process	biological_process	0.32622	1	58	514	2231	21042	evm.TU.Chr6.376,XLOC_000203,evm.TU.Chr11.729,evm.TU.Chr13.543,evm.TU.Chr9.568,evm.TU.Chr7.313,evm.TU.Chr16.330,evm.TU.Chr21.192,evm.TU.Chr19.242,evm.TU.Chr16.617,evm.TU.Chr1.2411,evm.TU.Chr16.1040,evm.TU.Chr12.760,evm.TU.Chr1.2028,XLOC_028271,evm.TU.ori_scaf1053un.1,XLOC_033187,evm.TU.Chr7.49,evm.TU.Chr3.875,evm.TU.Chr22.560,evm.TU.Chr14.1495,evm.TU.Chr3.82,evm.TU.Chr18.410,XLOC_043258,evm.TU.Chr…
GO:0006553	lysine metabolic process	biological_process	0.32675	1	1	514	16	21042	evm.TU.Chr22.456
GO:0009085	lysine biosynthetic process	biological_process	0.32675	1	1	514	16	21042	evm.TU.Chr22.456
GO:0009089	lysine biosynthetic process via diaminopimelate	biological_process	0.32675	1	1	514	16	21042	evm.TU.Chr22.456
GO:0046451	diaminopimelate metabolic process	biological_process	0.32675	1	1	514	16	21042	evm.TU.Chr22.456
GO:0003013	circulatory system process	biological_process	0.32678	1	1	514	16	21042	evm.TU.Chr16.334
GO:0003018	vascular process in circulatory system	biological_process	0.32678	1	1	514	16	21042	evm.TU.Chr16.334
GO:0008015	blood circulation	biological_process	0.32678	1	1	514	16	21042	evm.TU.Chr16.334
GO:0035150	regulation of tube size	biological_process	0.32678	1	1	514	16	21042	evm.TU.Chr16.334
GO:0050880	regulation of blood vessel size	biological_process	0.32678	1	1	514	16	21042	evm.TU.Chr16.334
GO:1903522	regulation of blood circulation	biological_process	0.32678	1	1	514	16	21042	evm.TU.Chr16.334
GO:0006750	glutathione biosynthetic process	biological_process	0.32683	1	1	514	16	21042	evm.TU.Chr18.933
GO:0005911	cell-cell junction	cellular_component	0.32689	1	1	514	16	21042	evm.TU.Chr21.258
GO:0052646	alditol phosphate metabolic process	biological_process	0.3269	1	1	514	16	21042	evm.TU.Chr5.177
GO:0006525	arginine metabolic process	biological_process	0.32691	1	1	514	16	21042	XLOC_033187
GO:1901682	sulfur compound transmembrane transporter activity	molecular_function	0.32691	1	1	514	16	21042	evm.TU.Chr8.989
GO:0005890	sodium:potassium-exchanging ATPase complex	cellular_component	0.32691	1	1	514	16	21042	XLOC_043450
GO:0090533	cation-transporting ATPase complex	cellular_component	0.32691	1	1	514	16	21042	XLOC_043450
GO:0002831	regulation of response to biotic stimulus	biological_process	0.32691	1	1	514	16	21042	evm.TU.Chr14.694
GO:0042611	MHC protein complex	cellular_component	0.32691	1	1	514	16	21042	XLOC_018483
GO:0042613	MHC class II protein complex	cellular_component	0.32691	1	1	514	16	21042	XLOC_018483
GO:0006974	cellular response to DNA damage stimulus	biological_process	0.32703	1	13	514	457	21042	XLOC_007424,XLOC_028299,evm.TU.Chr9.1046,XLOC_010138,XLOC_043258,evm.TU.Chr15.224,XLOC_022954,evm.TU.Chr4.886,evm.TU.Chr22.727,XLOC_028149,evm.TU.Chr21.355,evm.TU.ori_scaf1053un.1,evm.TU.Chr23.558
GO:0006310	DNA recombination	biological_process	0.32749	1	7	514	229	21042	evm.TU.Chr23.558,XLOC_033187,evm.TU.Chr13.106,evm.TU.Chr21.355,evm.TU.Chr15.1173,evm.TU.Chr22.727,evm.TU.ori_scaf1337un.1
GO:0007154	cell communication	biological_process	0.32759	1	77	514	2993	21042	evm.TU.Chr10.733,evm.TU.Chr13.957,evm.TU.ori_scaf1463un.1,evm.TU.Chr1.2536,evm.TU.Chr4.73,evm.TU.Chr2.1255,evm.TU.Chr4.400,evm.TU.Chr23.558,XLOC_038945,evm.TU.Chr21.851,evm.TU.Chr7.313,XLOC_028131,evm.TU.Chr3.87,evm.TU.Chr13.419,evm.TU.Chr1.2411,evm.TU.Chr4.892,evm.TU.Chr12.572,evm.TU.Chr12.582,evm.TU.Chr21.144,evm.TU.Chr21.350,evm.TU.Chr19.709,evm.TU.Chr7.400,evm.TU.Chr1.769,evm.TU.Chr16.1236,ev…
GO:0005581	collagen trimer	cellular_component	0.32817	1	2	514	48	21042	evm.TU.Chr20.594,evm.TU.Chr6.394
GO:0022008	neurogenesis	biological_process	0.32819	1	2	514	48	21042	evm.TU.Chr18.398,evm.TU.Chr11.223
GO:0043161	proteasome-mediated ubiquitin-dependent protein catabolic process	biological_process	0.3282	1	2	514	48	21042	evm.TU.Chr3.82,evm.TU.Chr3.875
GO:1901615	organic hydroxy compound metabolic process	biological_process	0.32821	1	2	514	48	21042	evm.TU.Chr15.1110,evm.TU.Chr7.43
GO:0000075	cell cycle checkpoint	biological_process	0.32829	1	2	514	48	21042	evm.TU.Chr3.875,evm.TU.Chr3.82
GO:0098772	molecular function regulator	molecular_function	0.32853	1	22	514	807	21042	XLOC_005488,evm.TU.Chr4.73,XLOC_028966,evm.TU.Chr4.390,evm.TU.Chr10.46,evm.TU.Chr17.665,evm.TU.Chr5.812_evm.TU.Chr5.813,evm.TU.Chr2.1285,evm.TU.Chr6.1477,evm.TU.Chr13.324,evm.TU.Chr21.144,evm.TU.Chr6.1374,XLOC_033604,evm.TU.Chr1.1794,evm.TU.Chr2.717,XLOC_035319,evm.TU.Chr8.23,XLOC_033581,XLOC_035969,evm.TU.Chr15.1243,evm.TU.Chr3.382,evm.TU.Chr3.1453
GO:0016614	oxidoreductase activity, acting on CH-OH group of donors	molecular_function	0.3322	1	5	514	156	21042	evm.TU.Chr3.691,evm.TU.Chr11.223,evm.TU.Chr7.675,evm.TU.Chr22.696,evm.TU.Chr14.1068
GO:0016788	hydrolase activity, acting on ester bonds	molecular_function	0.33475	1	30	514	1125	21042	evm.TU.Chr13.154,evm.TU.Chr4.959,evm.TU.Chr21.355,evm.TU.Chr17.1044,evm.TU.Chr10.1137,XLOC_027947,evm.TU.Chr2.717,evm.TU.Chr16.1236,evm.TU.Chr22.727,XLOC_020341,evm.TU.Chr14.701,evm.TU.Chr15.1173,evm.TU.Chr8.982,evm.TU.Chr17.604,XLOC_014135,evm.TU.Chr5.71,evm.TU.Chr1.427,evm.TU.Chr15.437,XLOC_028271,evm.TU.Chr13.957,evm.TU.ori_scaf1337un.1,evm.TU.Chr23.400,evm.TU.Chr1.2185,evm.TU.Chr9.816,evm.TU.…
GO:0010498	proteasomal protein catabolic process	biological_process	0.33717	1	2	514	49	21042	evm.TU.Chr3.875,evm.TU.Chr3.82
GO:0022891	substrate-specific transmembrane transporter activity	molecular_function	0.33852	1	41	514	1563	21042	XLOC_006879,evm.TU.Chr20.437_evm.TU.Chr20.438,XLOC_038947,XLOC_009740,evm.TU.Chr4.687,evm.TU.Chr1.295,evm.TU.Chr6.1391,XLOC_030586,evm.TU.Chr13.74,evm.TU.Chr3.911,XLOC_000203,evm.TU.Chr19.647,evm.TU.Chr6.141,evm.TU.Chr8.81,evm.TU.Chr2.509,XLOC_038660,evm.TU.Chr1.1741,evm.TU.Chr14.966,XLOC_004578,evm.TU.Chr9.641,XLOC_036080,evm.TU.Chr18.82,evm.TU.Chr4.892,evm.TU.Chr14.1385,evm.TU.Chr24.319,XLOC_00…
GO:0033365	protein localization to organelle	biological_process	0.34003	1	8	514	270	21042	evm.TU.Chr5.309_evm.TU.Chr5.310,evm.TU.Chr3.82,evm.TU.Chr16.1236,evm.TU.Chr7.315,evm.TU.Chr2.95,evm.TU.Chr7.313,evm.TU.Chr5.582,evm.TU.Chr7.311
GO:0006914	autophagy	biological_process	0.34003	1	9	514	308	21042	evm.TU.Chr1.1024,XLOC_035285,XLOC_051774,evm.TU.Chr12.695,evm.TU.Chr7.315,evm.TU.Chr11.937,evm.TU.Chr12.1097,evm.TU.Chr8.592,evm.TU.Chr7.313
GO:0051640	organelle localization	biological_process	0.34179	1	1	514	17	21042	evm.TU.Chr12.377
GO:2000112	regulation of cellular macromolecule biosynthetic process	biological_process	0.34312	1	58	514	2244	21042	evm.TU.Chr20.615,evm.TU.Chr1.2457,evm.TU.Chr15.966,evm.TU.Chr3.383,evm.TU.Chr2.575,evm.TU.Chr22.727,evm.TU.Chr5.501,evm.TU.Chr20.450,evm.TU.Chr6.463,evm.TU.Chr16.334,evm.TU.Chr12.1097,evm.TU.Chr9.446,evm.TU.Chr11.223,XLOC_051934,evm.TU.Chr5.1072,evm.TU.Chr1.1468,evm.TU.Chr17.1059,evm.TU.Chr16.975,evm.TU.Chr2.42,evm.TU.Chr15.1110,evm.TU.Chr7.551,evm.TU.Chr23.753,evm.TU.Chr3.256,evm.TU.Chr19.709,ev…
GO:0033218	amide binding	molecular_function	0.34317	1	1	514	17	21042	evm.TU.Chr9.957
GO:0019184	nonribosomal peptide biosynthetic process	biological_process	0.34328	1	1	514	17	21042	evm.TU.Chr18.933
GO:0009847	spore germination	biological_process	0.34329	1	1	514	17	21042	evm.TU.Chr5.1360
GO:0045766	positive regulation of angiogenesis	biological_process	0.34336	1	1	514	17	21042	evm.TU.Chr1.2536
GO:1904018	positive regulation of vasculature development	biological_process	0.34336	1	1	514	17	21042	evm.TU.Chr1.2536
GO:0006855	drug transmembrane transport	biological_process	0.34336	1	1	514	17	21042	evm.TU.Chr10.926
GO:0015893	drug transport	biological_process	0.34336	1	1	514	17	21042	evm.TU.Chr10.926
GO:0042302	structural constituent of cuticle	molecular_function	0.34336	1	1	514	17	21042	XLOC_004776
GO:0015937	coenzyme A biosynthetic process	biological_process	0.34337	1	1	514	17	21042	evm.TU.Chr7.571
GO:0033866	nucleoside bisphosphate biosynthetic process	biological_process	0.34337	1	1	514	17	21042	evm.TU.Chr7.571
GO:0034030	ribonucleoside bisphosphate biosynthetic process	biological_process	0.34337	1	1	514	17	21042	evm.TU.Chr7.571
GO:0034033	purine nucleoside bisphosphate biosynthetic process	biological_process	0.34337	1	1	514	17	21042	evm.TU.Chr7.571
GO:0030151	molybdenum ion binding	molecular_function	0.34337	1	1	514	17	21042	evm.TU.Chr12.1034
GO:0003810	protein-glutamine gamma-glutamyltransferase activity	molecular_function	0.34337	1	1	514	17	21042	XLOC_035319
GO:0000270	peptidoglycan metabolic process	biological_process	0.34337	1	1	514	17	21042	evm.TU.Chr8.761
GO:0044765	single-organism transport	biological_process	0.34413	1	69	514	2686	21042	evm.TU.Chr10.862,XLOC_031715,evm.TU.Chr12.267,evm.TU.Chr7.315,evm.TU.Chr11.92,XLOC_036080,evm.TU.Chr23.400,evm.TU.Chr7.1145,evm.TU.Chr3.578,evm.TU.Chr5.294,evm.TU.Chr10.1137,evm.TU.Chr10.926,evm.TU.Chr3.383,evm.TU.Chr5.309_evm.TU.Chr5.310,evm.TU.Chr1.295,evm.TU.Chr23.253_evm.TU.Chr23.254,evm.TU.Chr4.687,evm.TU.Chr5.582,XLOC_043258,XLOC_009740,evm.TU.Chr11.569,XLOC_006879,evm.TU.Chr3.82,evm.TU.Chr…
GO:0071840	cellular component organization or biogenesis	biological_process	0.34566	1	57	514	2206	21042	evm.TU.Chr21.851,evm.TU.Chr7.313,XLOC_038945,evm.TU.Chr7.311,evm.TU.Chr8.761,evm.TU.Chr21.192,evm.TU.Chr3.866,evm.TU.Chr12.377,evm.TU.Chr16.617,evm.TU.Chr11.937,evm.TU.Chr24.472,evm.TU.Chr1.2411,evm.TU.Chr14.777,evm.TU.Chr18.398,evm.TU.Chr11.729,evm.TU.Chr16.744,evm.TU.Chr23.558,evm.TU.Chr20.178,evm.TU.Chr18.410,evm.TU.Chr21.776,evm.TU.Chr19.892,XLOC_043258,XLOC_051381,evm.TU.Chr22.759,evm.TU.ori…
GO:0010556	regulation of macromolecule biosynthetic process	biological_process	0.34575	1	58	514	2246	21042	evm.TU.Chr22.727,evm.TU.Chr2.575,evm.TU.Chr5.501,evm.TU.Chr20.615,evm.TU.Chr1.2457,evm.TU.Chr15.966,evm.TU.Chr3.383,evm.TU.Chr9.446,evm.TU.Chr11.223,XLOC_051934,evm.TU.Chr20.450,evm.TU.Chr6.463,evm.TU.Chr16.334,evm.TU.Chr12.1097,evm.TU.Chr17.1059,evm.TU.Chr16.975,evm.TU.Chr5.1072,evm.TU.Chr1.1468,evm.TU.Chr3.256,evm.TU.Chr19.709,evm.TU.Chr8.179,evm.TU.Chr11.92,evm.TU.Chr5.812_evm.TU.Chr5.813,evm.…
GO:0031326	regulation of cellular biosynthetic process	biological_process	0.34575	1	58	514	2246	21042	evm.TU.Chr20.450,evm.TU.Chr16.334,evm.TU.Chr6.463,evm.TU.Chr12.1097,evm.TU.Chr11.223,evm.TU.Chr9.446,XLOC_051934,evm.TU.Chr20.615,evm.TU.Chr1.2457,evm.TU.Chr15.966,evm.TU.Chr3.383,evm.TU.Chr22.727,evm.TU.Chr2.575,evm.TU.Chr5.501,evm.TU.Chr15.1110,evm.TU.Chr2.42,evm.TU.Chr7.551,evm.TU.Chr23.753,evm.TU.Chr3.256,evm.TU.Chr19.709,evm.TU.Chr8.179,evm.TU.Chr11.92,evm.TU.Chr5.812_evm.TU.Chr5.813,evm.TU.…
GO:0080134	regulation of response to stress	biological_process	0.34612	1	2	514	50	21042	evm.TU.Chr14.694,XLOC_028299
GO:0072511	divalent inorganic cation transport	biological_process	0.34613	1	6	514	196	21042	XLOC_009186,XLOC_009740,XLOC_036080,evm.TU.Chr4.892,evm.TU.Chr1.1741,XLOC_000203
GO:0009893	positive regulation of metabolic process	biological_process	0.347	1	7	514	234	21042	evm.TU.Chr12.1097,XLOC_051774,evm.TU.Chr7.313,evm.TU.Chr8.601,evm.TU.Chr7.315,evm.TU.Chr1.1024,XLOC_035285
GO:0019222	regulation of metabolic process	biological_process	0.34751	1	65	514	2528	21042	evm.TU.Chr8.601,evm.TU.Chr22.759,XLOC_030146,XLOC_051381,evm.TU.Chr14.1495,evm.TU.Chr22.560,XLOC_033187,evm.TU.Chr19.242,evm.TU.Chr1.2411,evm.TU.Chr12.760,evm.TU.Chr21.192,evm.TU.Chr7.313,evm.TU.Chr9.568,evm.TU.Chr13.543,evm.TU.Chr6.376,evm.TU.Chr5.812_evm.TU.Chr5.813,evm.TU.Chr8.179,evm.TU.Chr19.709,evm.TU.Chr23.753,evm.TU.Chr15.1110,evm.TU.Chr1.1024,evm.TU.Chr17.1059,evm.TU.Chr1.1468,evm.TU.Chr…
GO:0051246	regulation of protein metabolic process	biological_process	0.34772	1	4	514	122	21042	evm.TU.Chr3.875,evm.TU.Chr3.82,evm.TU.Chr8.601,XLOC_028966
GO:0000281	mitotic cytokinesis	biological_process	0.34826	1	4	514	122	21042	evm.TU.Chr1.2411,evm.TU.Chr22.759,evm.TU.Chr11.332,evm.TU.Chr12.377
GO:0061640	cytoskeleton-dependent cytokinesis	biological_process	0.34826	1	4	514	122	21042	evm.TU.Chr1.2411,evm.TU.Chr22.759,evm.TU.Chr11.332,evm.TU.Chr12.377
GO:0009889	regulation of biosynthetic process	biological_process	0.34969	1	58	514	2249	21042	evm.TU.Chr15.1110,evm.TU.Chr2.42,evm.TU.Chr7.551,evm.TU.Chr23.753,evm.TU.Chr3.256,evm.TU.Chr19.709,evm.TU.Chr8.179,evm.TU.Chr11.92,evm.TU.Chr5.812_evm.TU.Chr5.813,evm.TU.Chr5.1072,evm.TU.Chr1.1468,evm.TU.Chr17.1059,evm.TU.Chr16.975,evm.TU.Chr20.450,evm.TU.Chr6.463,evm.TU.Chr16.334,evm.TU.Chr12.1097,evm.TU.Chr11.223,evm.TU.Chr9.446,XLOC_051934,evm.TU.Chr20.615,evm.TU.Chr1.2457,evm.TU.Chr15.966,evm…
GO:0048646	anatomical structure formation involved in morphogenesis	biological_process	0.3509	1	3	514	86	21042	evm.TU.Chr6.1374,evm.TU.Chr9.988,evm.TU.Chr1.2536
GO:0004017	adenylate kinase activity	molecular_function	0.35098	1	3	514	86	21042	XLOC_028149,XLOC_028299,XLOC_017928
GO:0042440	pigment metabolic process	biological_process	0.35098	1	3	514	86	21042	evm.TU.Chr15.959,evm.TU.Chr14.1068,evm.TU.Chr7.675
GO:0051171	regulation of nitrogen compound metabolic process	biological_process	0.35101	1	58	514	2250	21042	evm.TU.Chr11.569,evm.TU.Chr1.1614,evm.TU.ori_scaf989un.1,evm.TU.Chr22.759,XLOC_051381,evm.TU.Chr9.957,XLOC_030146,XLOC_043258,evm.TU.Chr18.410,evm.TU.Chr22.560,evm.TU.Chr3.82,evm.TU.Chr14.1495,evm.TU.Chr3.875,evm.TU.Chr7.49,XLOC_033187,evm.TU.ori_scaf1053un.1,XLOC_028271,evm.TU.Chr1.2028,evm.TU.Chr16.1040,evm.TU.Chr16.617,evm.TU.Chr1.2411,evm.TU.Chr12.760,evm.TU.Chr19.242,evm.TU.Chr21.192,evm.TU.…
GO:0010564	regulation of cell cycle process	biological_process	0.35505	1	2	514	51	21042	evm.TU.Chr3.875,evm.TU.Chr3.82
GO:0051302	regulation of cell division	biological_process	0.35505	1	2	514	51	21042	evm.TU.Chr3.875,evm.TU.Chr3.82
GO:0008219	cell death	biological_process	0.35519	1	7	514	236	21042	XLOC_035969,XLOC_005483,evm.TU.Chr8.428,XLOC_033581,evm.TU.Chr14.1139,XLOC_023918,evm.TU.Chr1.2536
GO:0016265	death	biological_process	0.35519	1	7	514	236	21042	XLOC_005483,XLOC_035969,evm.TU.Chr14.1139,XLOC_023918,evm.TU.Chr1.2536,XLOC_033581,evm.TU.Chr8.428
GO:0033554	cellular response to stress	biological_process	0.3579	1	14	514	507	21042	XLOC_010138,XLOC_022954,evm.TU.Chr15.224,XLOC_043258,evm.TU.Chr4.886,evm.TU.Chr16.334,XLOC_007424,XLOC_028299,evm.TU.Chr9.1046,evm.TU.Chr21.355,evm.TU.ori_scaf1053un.1,evm.TU.Chr23.558,evm.TU.Chr22.727,XLOC_028149
GO:0006605	protein targeting	biological_process	0.35822	1	8	514	275	21042	evm.TU.Chr3.82,evm.TU.Chr13.74,evm.TU.Chr16.1236,evm.TU.Chr7.311,evm.TU.Chr5.582,evm.TU.Chr7.313,evm.TU.Chr2.95,evm.TU.Chr7.315
GO:0004872	receptor activity	molecular_function	0.3586	1	29	514	1098	21042	evm.TU.Chr12.924,evm.TU.Chr9.70,evm.TU.Chr18.82,evm.TU.Chr3.1326,evm.TU.ori_scaf1463un.1,XLOC_031775,evm.TU.Chr4.73,XLOC_012995,evm.TU.fra_scaf33g24.3,evm.TU.Chr17.1005,evm.TU.Chr12.582,evm.TU.Chr19.709,XLOC_032261,evm.TU.Chr4.400,XLOC_030428,evm.TU.Chr6.141,evm.TU.Chr18.398,evm.TU.Chr6.647,XLOC_015634,evm.TU.Chr17.475,evm.TU.Chr16.334,evm.TU.Chr20.481,evm.TU.Chr6.1442,evm.TU.Chr24.342,evm.TU.Chr…
GO:0072594	establishment of protein localization to organelle	biological_process	0.35919	1	7	514	237	21042	evm.TU.Chr2.95,evm.TU.Chr7.315,evm.TU.Chr16.1236,evm.TU.Chr3.82,evm.TU.Chr7.311,evm.TU.Chr5.582,evm.TU.Chr7.313
GO:0010605	negative regulation of macromolecule metabolic process	biological_process	0.35935	1	4	514	124	21042	XLOC_051934,XLOC_028966,evm.TU.Chr3.82,evm.TU.Chr3.875
GO:0016857	racemase and epimerase activity, acting on carbohydrates and derivatives	molecular_function	0.3594	1	1	514	18	21042	evm.TU.Chr2.1147
GO:0001765	membrane raft assembly	biological_process	0.3594	1	1	514	18	21042	evm.TU.Chr24.472
GO:0031579	membrane raft organization	biological_process	0.3594	1	1	514	18	21042	evm.TU.Chr24.472
GO:0044854	plasma membrane raft assembly	biological_process	0.3594	1	1	514	18	21042	evm.TU.Chr24.472
GO:0044857	plasma membrane raft organization	biological_process	0.3594	1	1	514	18	21042	evm.TU.Chr24.472
GO:0070836	caveola assembly	biological_process	0.3594	1	1	514	18	21042	evm.TU.Chr24.472
GO:0022604	regulation of cell morphogenesis	biological_process	0.35941	1	1	514	18	21042	evm.TU.Chr2.95
GO:0031412	gas vesicle organization	biological_process	0.35941	1	1	514	18	21042	evm.TU.Chr19.602
GO:0046660	female sex differentiation	biological_process	0.35942	1	1	514	18	21042	evm.TU.Chr12.1079
GO:0072348	sulfur compound transport	biological_process	0.35942	1	1	514	18	21042	evm.TU.Chr8.989
GO:0048038	quinone binding	molecular_function	0.35942	1	1	514	18	21042	evm.TU.Chr3.691
GO:0018149	peptide cross-linking	biological_process	0.35942	1	1	514	18	21042	XLOC_035319
GO:0080090	regulation of primary metabolic process	biological_process	0.36244	1	60	514	2339	21042	evm.TU.Chr6.376,XLOC_000203,evm.TU.Chr11.729,evm.TU.Chr13.543,evm.TU.Chr9.568,evm.TU.Chr7.313,evm.TU.Chr21.192,evm.TU.Chr16.330,evm.TU.Chr12.760,evm.TU.Chr16.617,evm.TU.Chr16.1040,evm.TU.Chr1.2411,evm.TU.Chr19.242,evm.TU.Chr1.2028,XLOC_028271,evm.TU.ori_scaf1053un.1,XLOC_033187,XLOC_028966,evm.TU.Chr7.49,evm.TU.Chr3.82,evm.TU.Chr22.560,evm.TU.Chr14.1495,evm.TU.Chr3.875,evm.TU.Chr18.410,evm.TU.Chr…
GO:0005201	extracellular matrix structural constituent	molecular_function	0.36382	1	2	514	52	21042	evm.TU.Chr20.594,evm.TU.Chr6.394
GO:0007399	nervous system development	biological_process	0.36384	1	2	514	52	21042	evm.TU.Chr11.223,evm.TU.Chr18.398
GO:0033644	host cell membrane	cellular_component	0.36392	1	2	514	52	21042	evm.TU.Chr12.335,XLOC_051857
GO:0044218	other organism cell membrane	cellular_component	0.36392	1	2	514	52	21042	XLOC_051857,evm.TU.Chr12.335
GO:0044279	other organism membrane	cellular_component	0.36392	1	2	514	52	21042	XLOC_051857,evm.TU.Chr12.335
GO:0016462	pyrophosphatase activity	molecular_function	0.3677	1	29	514	1103	21042	evm.TU.Chr5.582,XLOC_005499,evm.TU.Chr16.244,XLOC_009740,evm.TU.Chr8.601,XLOC_009186,evm.TU.Chr18.970,evm.TU.Chr9.1162,evm.TU.Chr19.709,evm.TU.Chr15.1221,evm.TU.Chr18.1161,XLOC_038946,XLOC_036080,evm.TU.Chr4.892,evm.TU.Chr2.1162_evm.TU.Chr2.1163,evm.TU.Chr23.400,XLOC_004578,evm.TU.Chr10.877,evm.TU.Chr16.330,XLOC_038945,evm.TU.Chr21.1029,evm.TU.Chr2.465,evm.TU.Chr14.701,evm.TU.Chr23.558,XLOC_00020…
GO:1902578	single-organism localization	biological_process	0.36828	1	70	514	2746	21042	evm.TU.Chr20.437_evm.TU.Chr20.438,XLOC_038947,evm.TU.Chr10.1118,XLOC_051381,evm.TU.Chr7.542,XLOC_014135,XLOC_038945,evm.TU.Chr10.10_evm.TU.Chr10.12,evm.TU.Chr7.313,evm.TU.Chr6.1391,evm.TU.Chr13.74,XLOC_030586,evm.TU.Chr9.1162,evm.TU.Chr18.970,XLOC_009186,evm.TU.Chr1.1342,XLOC_010138,evm.TU.Chr14.966,XLOC_004578,evm.TU.Chr9.641,evm.TU.Chr14.1385,evm.TU.Chr4.892,evm.TU.Chr24.319,evm.TU.Chr2.95,evm.…
GO:0031224	intrinsic component of membrane	cellular_component	0.36894	1	95	514	3755	21042	evm.TU.Chr24.319,evm.TU.Chr14.1385,evm.TU.Chr4.892,evm.TU.Chr10.252,evm.TU.Chr9.641,evm.TU.Chr14.966,XLOC_010138,evm.TU.Chr12.572,evm.TU.Chr19.684,evm.TU.Chr12.582,evm.TU.Chr1.1342,XLOC_018489,XLOC_009186,evm.TU.Chr18.970,evm.TU.Chr9.1162,evm.TU.Chr6.1477,evm.TU.Chr7.400,evm.TU.Chr8.989,evm.TU.Chr9.823,evm.TU.Chr13.6,evm.TU.Chr24.256,evm.TU.Chr3.1227,evm.TU.Chr12.918,evm.TU.Chr1.564,evm.TU.Chr12.…
GO:0000280	nuclear division	biological_process	0.37047	1	4	514	126	21042	evm.TU.Chr12.695,evm.TU.Chr3.82,evm.TU.Chr3.875,evm.TU.Chr11.937
GO:0038023	signaling receptor activity	molecular_function	0.37405	1	26	514	987	21042	evm.TU.Chr3.1326,evm.TU.Chr18.82,evm.TU.Chr9.70,evm.TU.Chr12.924,XLOC_031775,evm.TU.Chr4.73,XLOC_012995,evm.TU.ori_scaf1463un.1,evm.TU.Chr12.582,evm.TU.Chr17.1005,evm.TU.fra_scaf33g24.3,evm.TU.Chr4.400,XLOC_032261,evm.TU.Chr19.709,evm.TU.Chr18.398,evm.TU.Chr6.141,evm.TU.Chr6.647,evm.TU.Chr16.334,evm.TU.Chr1.1778,evm.TU.Chr8.81,XLOC_038660,evm.TU.Chr23.259,evm.TU.Chr20.481,evm.TU.Chr11.223,evm.TU.…
GO:0016627	oxidoreductase activity, acting on the CH-CH group of donors	molecular_function	0.37441	1	4	514	127	21042	evm.TU.Chr18.933,evm.TU.Chr15.959,evm.TU.Chr22.456,evm.TU.Chr4.959
GO:0006120	mitochondrial electron transport, NADH to ubiquinone	biological_process	0.37505	1	1	514	19	21042	evm.TU.Chr8.522_evm.TU.Chr8.523
GO:0044091	membrane biogenesis	biological_process	0.37507	1	1	514	19	21042	evm.TU.Chr24.472
GO:0071709	membrane assembly	biological_process	0.37507	1	1	514	19	21042	evm.TU.Chr24.472
GO:0003747	translation release factor activity	molecular_function	0.37507	1	1	514	19	21042	evm.TU.Chr2.1285
GO:0008079	translation termination factor activity	molecular_function	0.37507	1	1	514	19	21042	evm.TU.Chr2.1285
GO:0019089	transmission of virus	biological_process	0.37507	1	1	514	19	21042	evm.TU.Chr7.315
GO:0044007	dissemination or transmission of symbiont from host	biological_process	0.37507	1	1	514	19	21042	evm.TU.Chr7.315
GO:0051821	dissemination or transmission of organism from other organism involved in symbiotic interaction	biological_process	0.37507	1	1	514	19	21042	evm.TU.Chr7.315
GO:0008417	fucosyltransferase activity	molecular_function	0.37508	1	1	514	19	21042	evm.TU.Chr8.982
GO:0015238	drug transmembrane transporter activity	molecular_function	0.37508	1	1	514	19	21042	evm.TU.Chr10.926
GO:0090484	drug transporter activity	molecular_function	0.37508	1	1	514	19	21042	evm.TU.Chr10.926
GO:0000154	rRNA modification	biological_process	0.37508	1	1	514	19	21042	evm.TU.Chr8.761
GO:0031167	rRNA methylation	biological_process	0.37508	1	1	514	19	21042	evm.TU.Chr8.761
GO:0015936	coenzyme A metabolic process	biological_process	0.37508	1	1	514	19	21042	evm.TU.Chr7.571
GO:0033865	nucleoside bisphosphate metabolic process	biological_process	0.37508	1	1	514	19	21042	evm.TU.Chr7.571
GO:0033875	ribonucleoside bisphosphate metabolic process	biological_process	0.37508	1	1	514	19	21042	evm.TU.Chr7.571
GO:0034032	purine nucleoside bisphosphate metabolic process	biological_process	0.37508	1	1	514	19	21042	evm.TU.Chr7.571
GO:0007267	cell-cell signaling	biological_process	0.37508	1	1	514	19	21042	evm.TU.Chr21.122
GO:0016709	oxidoreductase activity, acting on paired donors, with incorporation or reduction of molecular oxygen, NAD(P)H as one donor, and incorporation of one atom of oxygen	molecular_function	0.37509	1	1	514	19	21042	XLOC_038141
GO:0016667	oxidoreductase activity, acting on a sulfur group of donors	molecular_function	0.37603	1	4	514	127	21042	XLOC_051381,XLOC_009944,evm.TU.Chr1.2185,XLOC_007424
GO:0048468	cell development	biological_process	0.37756	1	3	514	90	21042	evm.TU.Chr11.223,evm.TU.Chr6.1374,evm.TU.Chr18.398
GO:0004129	cytochrome-c oxidase activity	molecular_function	0.37902	1	2	514	54	21042	XLOC_016434,evm.TU.Chr8.81
GO:0016675	oxidoreductase activity, acting on a heme group of donors	molecular_function	0.37902	1	2	514	54	21042	evm.TU.Chr8.81,XLOC_016434
GO:0016676	oxidoreductase activity, acting on a heme group of donors, oxygen as acceptor	molecular_function	0.37902	1	2	514	54	21042	XLOC_016434,evm.TU.Chr8.81
GO:0010468	regulation of gene expression	biological_process	0.37902	1	58	514	2271	21042	XLOC_033187,XLOC_028271,evm.TU.ori_scaf1053un.1,evm.TU.Chr3.875,evm.TU.Chr22.560,evm.TU.Chr14.1495,evm.TU.Chr3.82,evm.TU.Chr7.49,XLOC_043258,XLOC_051381,evm.TU.Chr9.957,XLOC_030146,evm.TU.Chr18.410,evm.TU.Chr1.1614,evm.TU.Chr11.569,evm.TU.Chr22.759,evm.TU.ori_scaf989un.1,evm.TU.Chr11.729,XLOC_000203,evm.TU.Chr6.376,evm.TU.Chr9.568,evm.TU.Chr13.543,evm.TU.Chr16.330,evm.TU.Chr21.192,evm.TU.Chr7.313…
GO:0016021	integral component of membrane	cellular_component	0.38029	1	94	514	3725	21042	evm.TU.Chr3.383,evm.TU.Chr16.334,evm.TU.Chr1.2283,evm.TU.Chr7.958,evm.TU.Chr14.879,evm.TU.Chr7.1145,evm.TU.Chr14.701,XLOC_020341,evm.TU.Chr5.294,evm.TU.Chr6.1442,evm.TU.Chr20.481,evm.TU.Chr11.223,XLOC_036080,evm.TU.Chr9.1043,evm.TU.Chr9.70,evm.TU.Chr10.86,XLOC_018757,evm.TU.Chr6.988,evm.TU.Chr11.332,evm.TU.Chr23.400,evm.TU.Chr17.1005,evm.TU.Chr10.862,evm.TU.Chr16.1239,evm.TU.Chr8.592,evm.TU.fra_s…
GO:0003954	NADH dehydrogenase activity	molecular_function	0.38147	1	2	514	54	21042	evm.TU.Chr8.522_evm.TU.Chr8.523,evm.TU.Chr1.1530
GO:0008138	protein tyrosine/serine/threonine phosphatase activity	molecular_function	0.38149	1	4	514	128	21042	evm.TU.Chr4.959,evm.TU.Chr10.1137,evm.TU.Chr21.355,evm.TU.Chr17.604
GO:0034622	cellular macromolecular complex assembly	biological_process	0.38459	1	11	514	399	21042	evm.TU.Chr23.558,XLOC_051774,evm.TU.Chr5.899,XLOC_038365,evm.TU.Chr11.332,XLOC_035285,evm.TU.Chr12.1097,XLOC_038945,evm.TU.Chr12.1186,evm.TU.Chr7.313,evm.TU.Chr7.315
GO:0065003	macromolecular complex assembly	biological_process	0.38561	1	16	514	596	21042	evm.TU.Chr5.309_evm.TU.Chr5.310,evm.TU.Chr5.1360,evm.TU.Chr23.558,evm.TU.Chr7.313,evm.TU.Chr12.1097,XLOC_038945,evm.TU.Chr11.332,XLOC_035285,XLOC_004578,XLOC_038365,evm.TU.Chr5.899,XLOC_008133,XLOC_051774,evm.TU.Chr22.759,evm.TU.Chr7.315,evm.TU.Chr12.1186
GO:0010562	positive regulation of phosphorus metabolic process	biological_process	0.38891	1	1	514	20	21042	evm.TU.Chr8.601
GO:0031401	positive regulation of protein modification process	biological_process	0.38891	1	1	514	20	21042	evm.TU.Chr8.601
GO:0045937	positive regulation of phosphate metabolic process	biological_process	0.38891	1	1	514	20	21042	evm.TU.Chr8.601
GO:1902533	positive regulation of intracellular signal transduction	biological_process	0.38932	1	2	514	55	21042	XLOC_038945,evm.TU.Chr1.2536
GO:0008324	cation transmembrane transporter activity	molecular_function	0.38958	1	28	514	1075	21042	evm.TU.Chr12.335,XLOC_031715,XLOC_009186,XLOC_009740,evm.TU.Chr20.437_evm.TU.Chr20.438,XLOC_038947,evm.TU.Chr4.687,XLOC_010138,evm.TU.Chr10.862,XLOC_004578,evm.TU.Chr14.966,evm.TU.Chr24.319,XLOC_006879,evm.TU.Chr4.892,evm.TU.Chr14.1385,XLOC_036080,XLOC_016434,XLOC_038660,evm.TU.Chr5.294,evm.TU.Chr8.81,evm.TU.Chr24.256,evm.TU.Chr1.1741,evm.TU.Chr12.918,XLOC_030586,evm.TU.Chr13.74,evm.TU.Chr6.1391,…
GO:0003707	steroid hormone receptor activity	molecular_function	0.39002	1	2	514	55	21042	evm.TU.Chr16.334,evm.TU.Chr11.223
GO:0005496	steroid binding	molecular_function	0.39002	1	2	514	55	21042	evm.TU.Chr16.334,evm.TU.Chr11.223
GO:0007016	cytoskeletal anchoring at plasma membrane	biological_process	0.39008	1	1	514	20	21042	evm.TU.Chr12.918
GO:0045786	negative regulation of cell cycle	biological_process	0.39014	1	2	514	55	21042	evm.TU.Chr3.875,evm.TU.Chr3.82
GO:0000123	histone acetyltransferase complex	cellular_component	0.39022	1	1	514	20	21042	evm.TU.Chr2.509
GO:0031248	protein acetyltransferase complex	cellular_component	0.39022	1	1	514	20	21042	evm.TU.Chr2.509
GO:1902493	acetyltransferase complex	cellular_component	0.39022	1	1	514	20	21042	evm.TU.Chr2.509
GO:0017153	sodium:dicarboxylate symporter activity	molecular_function	0.39036	1	1	514	20	21042	XLOC_006879
GO:0046813	receptor-mediated virion attachment to host cell	biological_process	0.39036	1	1	514	20	21042	evm.TU.Chr11.332
GO:0015099	nickel cation transmembrane transporter activity	molecular_function	0.39036	1	1	514	20	21042	XLOC_010138
GO:0015675	nickel cation transport	biological_process	0.39036	1	1	514	20	21042	XLOC_010138
GO:0035444	nickel cation transmembrane transport	biological_process	0.39036	1	1	514	20	21042	XLOC_010138
GO:0005375	copper ion transmembrane transporter activity	molecular_function	0.39037	1	1	514	20	21042	evm.TU.Chr24.256
GO:0035434	copper ion transmembrane transport	biological_process	0.39037	1	1	514	20	21042	evm.TU.Chr24.256
GO:0030111	regulation of Wnt signaling pathway	biological_process	0.39037	1	1	514	20	21042	evm.TU.Chr11.670
GO:0004672	protein kinase activity	molecular_function	0.3906	1	24	514	916	21042	evm.TU.Chr19.709,evm.TU.Chr2.543,XLOC_032261,evm.TU.Chr7.1379,evm.TU.Chr7.1356,evm.TU.Chr4.1024,evm.TU.Chr7.1304,evm.TU.Chr20.339,evm.TU.Chr10.585,XLOC_012995,XLOC_031775,evm.TU.Chr6.1051,evm.TU.Chr9.70,XLOC_004710,evm.TU.Chr24.342,evm.TU.Chr1.1778,evm.TU.Chr4.886,evm.TU.Chr8.41,evm.TU.Chr17.918,evm.TU.Chr1.769,evm.TU.Chr8.522_evm.TU.Chr8.523,evm.TU.Chr10.342,XLOC_051449,evm.TU.Chr23.558
GO:0060255	regulation of macromolecule metabolic process	biological_process	0.39156	1	60	514	2361	21042	evm.TU.Chr6.463,evm.TU.Chr16.334,evm.TU.Chr12.1097,evm.TU.Chr20.450,XLOC_051934,evm.TU.Chr11.223,evm.TU.Chr9.446,evm.TU.Chr3.383,evm.TU.Chr15.966,evm.TU.Chr1.2457,evm.TU.Chr20.615,evm.TU.Chr5.501,evm.TU.Chr22.727,evm.TU.Chr2.575,evm.TU.Chr23.753,evm.TU.Chr7.551,evm.TU.Chr2.42,evm.TU.Chr15.1110,evm.TU.Chr5.812_evm.TU.Chr5.813,evm.TU.Chr11.92,evm.TU.Chr8.179,evm.TU.Chr3.256,evm.TU.Chr19.709,evm.TU.…
GO:0031012	extracellular matrix	cellular_component	0.39553	1	8	514	285	21042	XLOC_000300,evm.TU.Chr23.232,XLOC_001420,evm.TU.Chr7.43,evm.TU.Chr6.98,evm.TU.Chr6.79,evm.TU.Chr6.394,evm.TU.Chr17.1044
GO:0051537	2 iron, 2 sulfur cluster binding	molecular_function	0.39638	1	2	514	56	21042	evm.TU.Chr1.2491,evm.TU.Chr4.526
GO:0071554	cell wall organization or biogenesis	biological_process	0.39834	1	2	514	56	21042	XLOC_043258,evm.TU.Chr7.551
GO:0006733	oxidoreduction coenzyme metabolic process	biological_process	0.39869	1	2	514	56	21042	evm.TU.Chr11.223,evm.TU.Chr1.1614
GO:0044033	multi-organism metabolic process	biological_process	0.39879	1	2	514	56	21042	evm.TU.Chr20.315,XLOC_028082
GO:0006835	dicarboxylic acid transport	biological_process	0.39884	1	2	514	56	21042	XLOC_006879,evm.TU.Chr12.918
GO:0051179	localization	biological_process	0.39907	1	93	514	3702	21042	evm.TU.Chr10.862,evm.TU.Chr7.551,evm.TU.Chr7.315,evm.TU.Chr11.92,XLOC_031715,evm.TU.Chr12.267,XLOC_036080,XLOC_051774,evm.TU.Chr8.428,evm.TU.Chr23.400,evm.TU.Chr11.332,evm.TU.Chr7.1145,evm.TU.Chr14.701,evm.TU.Chr3.578,XLOC_020341,evm.TU.Chr5.294,evm.TU.Chr3.383,evm.TU.Chr10.1137,evm.TU.Chr10.926,evm.TU.Chr5.309_evm.TU.Chr5.310,evm.TU.Chr5.582,XLOC_043258,evm.TU.Chr1.295,evm.TU.Chr23.253_evm.TU.Ch…
GO:0048583	regulation of response to stimulus	biological_process	0.40076	1	10	514	365	21042	evm.TU.Chr21.144,XLOC_033604,XLOC_038945,XLOC_028299,evm.TU.Chr11.670,evm.TU.Chr14.694,evm.TU.Chr23.558,evm.TU.Chr14.685,evm.TU.Chr1.2536,evm.TU.Chr1.1794
GO:1902580	single-organism cellular localization	biological_process	0.40282	1	8	514	287	21042	evm.TU.Chr16.1236,evm.TU.Chr3.82,evm.TU.Chr7.311,evm.TU.Chr5.582,evm.TU.Chr7.313,evm.TU.Chr7.315,evm.TU.Chr2.95,evm.TU.Chr12.377
GO:0048285	organelle fission	biological_process	0.40369	1	4	514	132	21042	evm.TU.Chr12.695,evm.TU.Chr3.82,evm.TU.Chr3.875,evm.TU.Chr11.937
GO:1901361	organic cyclic compound catabolic process	biological_process	0.40407	1	3	514	94	21042	evm.TU.Chr20.481,evm.TU.Chr15.959,evm.TU.Chr14.1068
GO:0019068	virion assembly	biological_process	0.40408	1	3	514	94	21042	evm.TU.Chr14.777,evm.TU.ori_scaf989un.1,evm.TU.Chr21.776
GO:0004714	transmembrane receptor protein tyrosine kinase activity	molecular_function	0.40507	1	1	514	21	21042	evm.TU.Chr9.70
GO:0006405	RNA export from nucleus	biological_process	0.40515	1	1	514	21	21042	evm.TU.Chr8.428
GO:0044057	regulation of system process	biological_process	0.40516	1	1	514	21	21042	evm.TU.Chr16.334
GO:0000922	spindle pole	cellular_component	0.4052	1	1	514	21	21042	evm.TU.Chr12.1186
GO:0044380	protein localization to cytoskeleton	biological_process	0.40524	1	1	514	21	21042	evm.TU.Chr5.309_evm.TU.Chr5.310
GO:0071988	protein localization to spindle pole body	biological_process	0.40524	1	1	514	21	21042	evm.TU.Chr5.309_evm.TU.Chr5.310
GO:0072698	protein localization to microtubule cytoskeleton	biological_process	0.40524	1	1	514	21	21042	evm.TU.Chr5.309_evm.TU.Chr5.310
GO:0001525	angiogenesis	biological_process	0.40527	1	1	514	21	21042	evm.TU.Chr1.2536
GO:0001568	blood vessel development	biological_process	0.40527	1	1	514	21	21042	evm.TU.Chr1.2536
GO:0001944	vasculature development	biological_process	0.40527	1	1	514	21	21042	evm.TU.Chr1.2536
GO:0045765	regulation of angiogenesis	biological_process	0.40527	1	1	514	21	21042	evm.TU.Chr1.2536
GO:0048514	blood vessel morphogenesis	biological_process	0.40527	1	1	514	21	21042	evm.TU.Chr1.2536
GO:0072358	cardiovascular system development	biological_process	0.40527	1	1	514	21	21042	evm.TU.Chr1.2536
GO:0072359	circulatory system development	biological_process	0.40527	1	1	514	21	21042	evm.TU.Chr1.2536
GO:1901342	regulation of vasculature development	biological_process	0.40527	1	1	514	21	21042	evm.TU.Chr1.2536
GO:0042710	biofilm formation	biological_process	0.40527	1	1	514	21	21042	evm.TU.Chr5.183
GO:0044459	plasma membrane part	cellular_component	0.40657	1	8	514	288	21042	XLOC_043450,XLOC_018483,evm.TU.Chr12.918,XLOC_038945,evm.TU.Chr14.1507,evm.TU.Chr9.70,evm.TU.Chr14.1408,evm.TU.Chr18.335
GO:0016701	oxidoreductase activity, acting on single donors with incorporation of molecular oxygen	molecular_function	0.40742	1	2	514	57	21042	evm.TU.Chr20.481,XLOC_036280
GO:0006720	isoprenoid metabolic process	biological_process	0.40742	1	2	514	57	21042	evm.TU.Chr7.675,evm.TU.Chr1.571
GO:0008299	isoprenoid biosynthetic process	biological_process	0.40742	1	2	514	57	21042	evm.TU.Chr7.675,evm.TU.Chr1.571
GO:0004842	ubiquitin-protein transferase activity	molecular_function	0.40904	1	9	514	328	21042	XLOC_051449,evm.TU.Chr20.41,XLOC_004578,evm.TU.Chr15.42,XLOC_051381,XLOC_005499,XLOC_052185,evm.TU.Chr8.601,XLOC_007424
GO:0019787	ubiquitin-like protein transferase activity	molecular_function	0.40904	1	9	514	328	21042	XLOC_051449,evm.TU.Chr20.41,evm.TU.Chr15.42,XLOC_004578,XLOC_005499,XLOC_052185,XLOC_051381,XLOC_007424,evm.TU.Chr8.601
GO:0002376	immune system process	biological_process	0.40921	1	9	514	328	21042	evm.TU.Chr1.1231,XLOC_038945,evm.TU.Chr6.168,evm.TU.Chr14.694,XLOC_018483,evm.TU.Chr21.778,XLOC_028299,evm.TU.Chr22.163,evm.TU.Chr12.473
GO:0017111	nucleoside-triphosphatase activity	molecular_function	0.40935	1	28	514	1085	21042	XLOC_005499,evm.TU.Chr5.582,evm.TU.Chr19.709,XLOC_009186,evm.TU.Chr8.601,XLOC_009740,evm.TU.Chr9.1162,evm.TU.Chr18.970,evm.TU.Chr4.892,evm.TU.Chr18.1161,evm.TU.Chr15.1221,XLOC_036080,XLOC_038946,evm.TU.Chr2.1162_evm.TU.Chr2.1163,evm.TU.Chr23.400,XLOC_004578,evm.TU.Chr21.1029,evm.TU.Chr14.701,evm.TU.Chr2.465,evm.TU.Chr10.877,evm.TU.Chr16.330,XLOC_038945,XLOC_000203,evm.TU.Chr23.558,evm.TU.Chr18.93…
GO:0016817	hydrolase activity, acting on acid anhydrides	molecular_function	0.40962	1	32	514	1246	21042	evm.TU.Chr11.729,evm.TU.Chr23.558,XLOC_000203,XLOC_038945,evm.TU.Chr16.330,evm.TU.Chr2.465,evm.TU.Chr15.1221,evm.TU.Chr3.82,evm.TU.Chr2.1162_evm.TU.Chr2.1163,evm.TU.Chr5.582,evm.TU.Chr16.244,XLOC_005499,XLOC_009740,evm.TU.Chr8.601,evm.TU.Chr5.1360,evm.TU.Chr16.1236,evm.TU.Chr22.727,evm.TU.Chr18.933,evm.TU.Chr10.877,evm.TU.Chr14.701,evm.TU.Chr21.1029,XLOC_036080,XLOC_038946,evm.TU.Chr17.1179,evm.T…
GO:0044763	single-organism cellular process	biological_process	0.4099	1	178	514	7170	21042	evm.TU.Chr12.695,evm.TU.Chr18.970,evm.TU.Chr9.1162,evm.TU.Chr15.1110,XLOC_010138,evm.TU.Chr6.1374,evm.TU.Chr3.873,evm.TU.Chr12.582,evm.TU.Chr11.1139,evm.TU.Chr16.1236,evm.TU.Chr12.861,evm.TU.Chr9.823,evm.TU.Chr5.177,evm.TU.Chr9.606,evm.TU.Chr8.522_evm.TU.Chr8.523,evm.TU.Chr20.315,evm.TU.Chr7.400,XLOC_035969,evm.TU.Chr13.734,evm.TU.Chr3.382,evm.TU.Chr12.1174,evm.TU.Chr15.959,evm.TU.Chr24.256,evm.T…
GO:0003899	DNA-directed RNA polymerase activity	molecular_function	0.41138	1	6	514	211	21042	XLOC_043258,XLOC_005511,evm.TU.ori_scaf1220un.2,evm.TU.Chr7.43,XLOC_005499,evm.TU.Chr15.1110
GO:0044699	single-organism process	biological_process	0.41218	1	226	514	9132	21042	evm.TU.Chr4.73,evm.TU.Chr7.542,XLOC_033187,evm.TU.Chr10.733,evm.TU.Chr5.899,evm.TU.Chr2.1255,evm.TU.Chr10.1118,evm.TU.ori_scaf1643un.1,XLOC_033581,evm.TU.Chr13.74,evm.TU.Chr4.959,evm.TU.Chr13.419,XLOC_028131,evm.TU.Chr5.183,evm.TU.Chr3.87,XLOC_014135,evm.TU.Chr7.313,evm.TU.Chr15.462,evm.TU.Chr4.886,evm.TU.ori_scaf1337un.1,XLOC_004578,evm.TU.Chr24.319,evm.TU.Chr4.892,evm.TU.Chr18.1161,evm.TU.Chr9.…
GO:0015002	heme-copper terminal oxidase activity	molecular_function	0.41355	1	2	514	58	21042	XLOC_016434,evm.TU.Chr8.81
GO:0004970	ionotropic glutamate receptor activity	molecular_function	0.41594	1	2	514	58	21042	evm.TU.Chr18.82,evm.TU.Chr6.141
GO:0008066	glutamate receptor activity	molecular_function	0.41594	1	2	514	58	21042	evm.TU.Chr18.82,evm.TU.Chr6.141
GO:0010639	negative regulation of organelle organization	biological_process	0.41596	1	2	514	58	21042	evm.TU.Chr3.875,evm.TU.Chr3.82
GO:0032879	regulation of localization	biological_process	0.4171	1	3	514	96	21042	evm.TU.Chr5.899,evm.TU.Chr11.937,evm.TU.Chr9.823
GO:0042626	ATPase activity, coupled to transmembrane movement of substances	molecular_function	0.41721	1	3	514	96	21042	evm.TU.Chr23.400,evm.TU.Chr18.970,evm.TU.Chr9.1162
GO:0043492	ATPase activity, coupled to movement of substances	molecular_function	0.41721	1	3	514	96	21042	evm.TU.Chr23.400,evm.TU.Chr18.970,evm.TU.Chr9.1162
GO:0051168	nuclear export	biological_process	0.4197	1	1	514	22	21042	evm.TU.Chr8.428
GO:0017048	Rho GTPase binding	molecular_function	0.41975	1	1	514	22	21042	evm.TU.Chr14.694
GO:0042765	GPI-anchor transamidase complex	cellular_component	0.41978	1	1	514	22	21042	XLOC_038660
GO:0006334	nucleosome assembly	biological_process	0.41978	1	1	514	22	21042	XLOC_038365
GO:0031497	chromatin assembly	biological_process	0.41978	1	1	514	22	21042	XLOC_038365
GO:0034728	nucleosome organization	biological_process	0.41978	1	1	514	22	21042	XLOC_038365
GO:0001816	cytokine production	biological_process	0.41979	1	1	514	22	21042	XLOC_028299
GO:0001817	regulation of cytokine production	biological_process	0.41979	1	1	514	22	21042	XLOC_028299
GO:0001819	positive regulation of cytokine production	biological_process	0.41979	1	1	514	22	21042	XLOC_028299
GO:0016854	racemase and epimerase activity	molecular_function	0.41979	1	1	514	22	21042	evm.TU.Chr2.1147
GO:0009271	phage shock	biological_process	0.4198	1	1	514	22	21042	evm.TU.Chr9.957
GO:0098586	cellular response to virus	biological_process	0.4198	1	1	514	22	21042	evm.TU.Chr9.957
GO:0006415	translational termination	biological_process	0.4198	1	1	514	22	21042	evm.TU.Chr2.1285
GO:0055036	virion membrane	cellular_component	0.4198	1	1	514	22	21042	XLOC_051857
GO:0007249	I-kappaB kinase/NF-kappaB signaling	biological_process	0.41981	1	1	514	22	21042	evm.TU.Chr1.2536
GO:0043122	regulation of I-kappaB kinase/NF-kappaB signaling	biological_process	0.41981	1	1	514	22	21042	evm.TU.Chr1.2536
GO:0043123	positive regulation of I-kappaB kinase/NF-kappaB signaling	biological_process	0.41981	1	1	514	22	21042	evm.TU.Chr1.2536
GO:0032801	receptor catabolic process	biological_process	0.41981	1	1	514	22	21042	evm.TU.Chr12.335
GO:0005669	transcription factor TFIID complex	cellular_component	0.41982	1	1	514	22	21042	XLOC_040464
GO:0043021	ribonucleoprotein complex binding	molecular_function	0.41982	1	1	514	22	21042	XLOC_028271
GO:0000413	protein peptidyl-prolyl isomerization	biological_process	0.41982	1	1	514	22	21042	evm.TU.Chr7.1272
GO:0003755	peptidyl-prolyl cis-trans isomerase activity	molecular_function	0.41982	1	1	514	22	21042	evm.TU.Chr7.1272
GO:0016859	cis-trans isomerase activity	molecular_function	0.41982	1	1	514	22	21042	evm.TU.Chr7.1272
GO:0018208	peptidyl-proline modification	biological_process	0.41982	1	1	514	22	21042	evm.TU.Chr7.1272
GO:0006869	lipid transport	biological_process	0.4201	1	4	514	135	21042	XLOC_014135,evm.TU.Chr3.1166,evm.TU.Chr2.95,XLOC_051381
GO:0072509	divalent inorganic cation transmembrane transporter activity	molecular_function	0.42304	1	7	514	253	21042	XLOC_009740,evm.TU.Chr13.74,XLOC_009186,XLOC_000203,evm.TU.Chr4.892,evm.TU.Chr1.1741,XLOC_036080
GO:0008081	phosphoric diester hydrolase activity	molecular_function	0.42366	1	3	514	97	21042	evm.TU.Chr1.427,evm.TU.Chr13.957,evm.TU.Chr12.572
GO:0046474	glycerophospholipid biosynthetic process	biological_process	0.42418	1	2	514	59	21042	evm.TU.Chr12.572,evm.TU.Chr5.177
GO:0020037	heme binding	molecular_function	0.42551	1	4	514	136	21042	evm.TU.Chr1.1940,evm.TU.Chr23.191,evm.TU.Chr15.504,evm.TU.Chr1.524
GO:0051259	protein oligomerization	biological_process	0.42561	1	5	514	175	21042	evm.TU.Chr5.1360,evm.TU.Chr7.315,XLOC_004578,evm.TU.Chr22.759,evm.TU.Chr7.313
GO:0000794	condensed nuclear chromosome	cellular_component	0.43022	1	3	514	98	21042	evm.TU.Chr12.861,evm.TU.Chr3.875,evm.TU.Chr2.95
GO:0005230	extracellular ligand-gated ion channel activity	molecular_function	0.43117	1	4	514	137	21042	evm.TU.Chr6.141,evm.TU.Chr10.909,evm.TU.Chr18.82,evm.TU.Chr7.743
GO:0003824	catalytic activity	molecular_function	0.43208	1	206	514	8338	21042	evm.TU.Chr3.294,XLOC_012995,evm.TU.Chr17.1179,XLOC_038946,evm.TU.Chr3.1326,XLOC_032261,evm.TU.Chr9.1162,evm.TU.Chr18.970,evm.TU.Chr2.1217,evm.TU.Chr12.335,evm.TU.Chr3.873,evm.TU.Chr15.1110,XLOC_010138,evm.TU.Chr16.1236,evm.TU.Chr9.823,XLOC_035319,evm.TU.Chr8.522_evm.TU.Chr8.523,evm.TU.Chr20.315,evm.TU.Chr7.400,evm.TU.Chr15.959,evm.TU.Chr5.71,evm.TU.Chr5.558,evm.TU.Chr14.1068,evm.TU.Chr13.853,evm.…
GO:0042398	cellular modified amino acid biosynthetic process	biological_process	0.43279	1	2	514	60	21042	evm.TU.Chr5.177,evm.TU.Chr18.933
GO:1901606	alpha-amino acid catabolic process	biological_process	0.4338	1	1	514	23	21042	evm.TU.Chr20.481
GO:0003909	DNA ligase activity	molecular_function	0.43396	1	1	514	23	21042	XLOC_044840
GO:0098533	ATPase dependent transmembrane transport complex	cellular_component	0.43401	1	1	514	23	21042	XLOC_043450
GO:1904564	Nbp35-Cfd1 ATPase complex	cellular_component	0.43401	1	1	514	23	21042	XLOC_043450
GO:0004888	transmembrane signaling receptor activity	molecular_function	0.43585	1	23	514	897	21042	evm.TU.Chr3.1326,evm.TU.Chr18.82,evm.TU.Chr9.70,evm.TU.Chr12.924,XLOC_031775,evm.TU.Chr4.73,XLOC_012995,evm.TU.ori_scaf1463un.1,evm.TU.Chr12.582,evm.TU.Chr17.1005,evm.TU.fra_scaf33g24.3,evm.TU.Chr4.400,XLOC_032261,evm.TU.Chr18.398,evm.TU.Chr6.141,evm.TU.Chr6.647,evm.TU.Chr8.81,evm.TU.Chr1.1778,XLOC_038660,evm.TU.Chr23.259,evm.TU.Chr20.481,evm.TU.Chr6.1442,evm.TU.Chr24.342
GO:0016830	carbon-carbon lyase activity	molecular_function	0.4365	1	4	514	138	21042	evm.TU.Chr1.1614,evm.TU.Chr11.554,evm.TU.Chr5.1072,evm.TU.ori_scaf1643un.1
GO:0016482	cytoplasmic transport	biological_process	0.44287	1	9	514	338	21042	evm.TU.Chr3.82,evm.TU.Chr16.1236,evm.TU.Chr8.428,evm.TU.Chr7.311,evm.TU.Chr5.582,XLOC_043258,evm.TU.Chr7.313,evm.TU.Chr7.315,evm.TU.Chr2.95
GO:0009966	regulation of signal transduction	biological_process	0.44307	1	8	514	298	21042	XLOC_033604,evm.TU.Chr21.144,XLOC_038945,evm.TU.Chr11.670,evm.TU.Chr23.558,evm.TU.Chr14.685,evm.TU.Chr1.2536,evm.TU.Chr1.1794
GO:0016051	carbohydrate biosynthetic process	biological_process	0.44308	1	3	514	100	21042	evm.TU.Chr9.823,evm.TU.Chr8.982,evm.TU.Chr8.13
GO:0016747	transferase activity, transferring acyl groups other than amino-acyl groups	molecular_function	0.44461	1	5	514	179	21042	evm.TU.Chr7.315,XLOC_009527,evm.TU.Chr2.575,evm.TU.Chr18.933,evm.TU.Chr1.564
GO:0008982	protein-N(PI)-phosphohistidine-sugar phosphotransferase activity	molecular_function	0.44772	1	1	514	24	21042	evm.TU.Chr9.641
GO:0031334	positive regulation of protein complex assembly	biological_process	0.44777	1	1	514	24	21042	evm.TU.Chr12.1186
GO:0032273	positive regulation of protein polymerization	biological_process	0.44777	1	1	514	24	21042	evm.TU.Chr12.1186
GO:0044089	positive regulation of cellular component biogenesis	biological_process	0.44777	1	1	514	24	21042	evm.TU.Chr12.1186
GO:0051495	positive regulation of cytoskeleton organization	biological_process	0.44777	1	1	514	24	21042	evm.TU.Chr12.1186
GO:0052547	regulation of peptidase activity	biological_process	0.44777	1	1	514	24	21042	XLOC_028966
GO:0052548	regulation of endopeptidase activity	biological_process	0.44777	1	1	514	24	21042	XLOC_028966
GO:0014065	phosphatidylinositol 3-kinase signaling	biological_process	0.44778	1	1	514	24	21042	XLOC_038945
GO:0014066	regulation of phosphatidylinositol 3-kinase signaling	biological_process	0.44778	1	1	514	24	21042	XLOC_038945
GO:0014068	positive regulation of phosphatidylinositol 3-kinase signaling	biological_process	0.44778	1	1	514	24	21042	XLOC_038945
GO:0043548	phosphatidylinositol 3-kinase binding	molecular_function	0.44778	1	1	514	24	21042	XLOC_038945
GO:0048015	phosphatidylinositol-mediated signaling	biological_process	0.44778	1	1	514	24	21042	XLOC_038945
GO:0048017	inositol lipid-mediated signaling	biological_process	0.44778	1	1	514	24	21042	XLOC_038945
GO:0006333	chromatin assembly or disassembly	biological_process	0.44782	1	1	514	24	21042	XLOC_038365
GO:0042493	response to drug	biological_process	0.44782	1	1	514	24	21042	evm.TU.Chr10.926
GO:0000313	organellar ribosome	cellular_component	0.44782	1	1	514	24	21042	evm.TU.Chr21.91
GO:0005761	mitochondrial ribosome	cellular_component	0.44782	1	1	514	24	21042	evm.TU.Chr21.91
GO:0032324	molybdopterin cofactor biosynthetic process	biological_process	0.44783	1	1	514	24	21042	evm.TU.Chr5.1360
GO:0043545	molybdopterin cofactor metabolic process	biological_process	0.44783	1	1	514	24	21042	evm.TU.Chr5.1360
GO:0016108	tetraterpenoid metabolic process	biological_process	0.44785	1	1	514	24	21042	evm.TU.Chr7.675
GO:0016109	tetraterpenoid biosynthetic process	biological_process	0.44785	1	1	514	24	21042	evm.TU.Chr7.675
GO:0016116	carotenoid metabolic process	biological_process	0.44785	1	1	514	24	21042	evm.TU.Chr7.675
GO:0016117	carotenoid biosynthetic process	biological_process	0.44785	1	1	514	24	21042	evm.TU.Chr7.675
GO:0010646	regulation of cell communication	biological_process	0.45045	1	8	514	300	21042	XLOC_038945,evm.TU.Chr21.144,XLOC_033604,evm.TU.Chr11.670,evm.TU.Chr23.558,evm.TU.Chr1.1794,evm.TU.Chr14.685,evm.TU.Chr1.2536
GO:0006631	fatty acid metabolic process	biological_process	0.45415	1	3	514	102	21042	evm.TU.Chr5.1072,evm.TU.ori_scaf1643un.1,evm.TU.Chr10.328
GO:0016810	hydrolase activity, acting on carbon-nitrogen (but not peptide) bonds	molecular_function	0.45506	1	3	514	102	21042	XLOC_010138,evm.TU.Chr13.853,evm.TU.Chr23.714
GO:0019439	aromatic compound catabolic process	biological_process	0.45587	1	3	514	102	21042	evm.TU.Chr14.1068,evm.TU.Chr15.959,evm.TU.Chr20.481
GO:0045017	glycerolipid biosynthetic process	biological_process	0.4574	1	2	514	63	21042	evm.TU.Chr12.572,evm.TU.Chr5.177
GO:0072686	mitotic spindle	cellular_component	0.45758	1	2	514	63	21042	evm.TU.Chr3.875,evm.TU.Chr2.95
GO:0034457	Mpp10 complex	cellular_component	0.46128	1	1	514	25	21042	evm.TU.ori_scaf989un.1
GO:0005544	calcium-dependent phospholipid binding	molecular_function	0.46128	1	1	514	25	21042	evm.TU.Chr2.42
GO:0009372	quorum sensing	biological_process	0.4613	1	1	514	25	21042	XLOC_029045
GO:0048872	homeostasis of number of cells	biological_process	0.4613	1	1	514	25	21042	XLOC_029045
GO:0048874	homeostasis of number of cells in a free-living population	biological_process	0.4613	1	1	514	25	21042	XLOC_029045
GO:0002253	activation of immune response	biological_process	0.46132	1	1	514	25	21042	XLOC_028299
GO:0008536	Ran GTPase binding	molecular_function	0.46133	1	1	514	25	21042	evm.TU.Chr11.1100
GO:0030145	manganese ion binding	molecular_function	0.46134	1	1	514	25	21042	evm.TU.Chr9.816
GO:0009072	aromatic amino acid family metabolic process	biological_process	0.46134	1	1	514	25	21042	evm.TU.Chr20.481
GO:0019076	viral release from host cell	biological_process	0.46134	1	1	514	25	21042	evm.TU.Chr12.335
GO:0006024	glycosaminoglycan biosynthetic process	biological_process	0.46134	1	1	514	25	21042	evm.TU.Chr2.1147
GO:0000149	SNARE binding	molecular_function	0.46135	1	1	514	25	21042	evm.TU.Chr5.582
GO:0019905	syntaxin binding	molecular_function	0.46135	1	1	514	25	21042	evm.TU.Chr5.582
GO:0006825	copper ion transport	biological_process	0.46136	1	1	514	25	21042	evm.TU.Chr24.256
GO:0071705	nitrogen compound transport	biological_process	0.46325	1	5	514	183	21042	evm.TU.Chr8.428,XLOC_051774,XLOC_038945,evm.TU.Chr7.311,evm.TU.Chr12.918
GO:0023051	regulation of signaling	biological_process	0.46516	1	8	514	304	21042	evm.TU.Chr1.1794,evm.TU.Chr1.2536,evm.TU.Chr14.685,evm.TU.Chr23.558,evm.TU.Chr11.670,XLOC_038945,evm.TU.Chr21.144,XLOC_033604
GO:0006468	protein phosphorylation	biological_process	0.46625	1	20	514	790	21042	evm.TU.Chr8.41,evm.TU.Chr4.886,evm.TU.Chr1.1778,evm.TU.Chr24.342,evm.TU.Chr23.558,evm.TU.Chr10.342,evm.TU.Chr8.522_evm.TU.Chr8.523,evm.TU.Chr1.769,evm.TU.Chr17.918,evm.TU.Chr20.339,evm.TU.Chr7.1304,evm.TU.Chr7.1356,evm.TU.Chr4.1024,evm.TU.Chr7.1379,evm.TU.Chr2.543,evm.TU.Chr19.709,evm.TU.Chr9.70,evm.TU.Chr6.1051,XLOC_012995,evm.TU.Chr10.585
GO:0000287	magnesium ion binding	molecular_function	0.46853	1	3	514	104	21042	evm.TU.Chr9.32,evm.TU.Chr4.1024,evm.TU.Chr9.816
GO:0008171	O-methyltransferase activity	molecular_function	0.47381	1	2	514	65	21042	XLOC_038945,XLOC_038946
GO:0007548	sex differentiation	biological_process	0.47421	1	1	514	26	21042	evm.TU.Chr12.1079
GO:0030686	90S preribosome	cellular_component	0.47445	1	1	514	26	21042	evm.TU.ori_scaf989un.1
GO:0006749	glutathione metabolic process	biological_process	0.47446	1	1	514	26	21042	evm.TU.Chr18.933
GO:0002684	positive regulation of immune system process	biological_process	0.4745	1	1	514	26	21042	XLOC_028299
GO:0050778	positive regulation of immune response	biological_process	0.4745	1	1	514	26	21042	XLOC_028299
GO:0051189	prosthetic group metabolic process	biological_process	0.47451	1	1	514	26	21042	evm.TU.Chr5.1360
GO:0006023	aminoglycan biosynthetic process	biological_process	0.47452	1	1	514	26	21042	evm.TU.Chr2.1147
GO:0008061	chitin binding	molecular_function	0.47452	1	1	514	26	21042	evm.TU.Chr1.1614
GO:0055085	transmembrane transport	biological_process	0.47533	1	31	514	1241	21042	evm.TU.Chr12.1174,evm.TU.Chr2.509,XLOC_038660,evm.TU.Chr1.564,evm.TU.Chr10.10_evm.TU.Chr10.12,evm.TU.Chr3.578,evm.TU.Chr24.256,evm.TU.Chr4.123,evm.TU.Chr7.1145,evm.TU.Chr6.1391,XLOC_030586,evm.TU.Chr5.309_evm.TU.Chr5.310,evm.TU.Chr3.911,evm.TU.Chr10.926,evm.TU.Chr10.1137,evm.TU.Chr20.437_evm.TU.Chr20.438,evm.TU.Chr9.1162,XLOC_038947,evm.TU.Chr10.1118,evm.TU.Chr18.970,evm.TU.Chr11.92,evm.TU.Chr11.…
GO:0051082	unfolded protein binding	molecular_function	0.47959	1	4	514	146	21042	evm.TU.Chr12.695,evm.TU.Chr5.1361,evm.TU.Chr14.701,XLOC_051381
GO:0009378	four-way junction helicase activity	molecular_function	0.4817	1	2	514	66	21042	evm.TU.Chr23.558,evm.TU.Chr22.727
GO:0003724	RNA helicase activity	molecular_function	0.4869	1	3	514	107	21042	evm.TU.Chr22.727,evm.TU.Chr16.1236,XLOC_000203
GO:0019064	fusion of virus membrane with host plasma membrane	biological_process	0.48736	1	1	514	27	21042	XLOC_016434
GO:0039663	membrane fusion involved in viral entry into host cell	biological_process	0.48736	1	1	514	27	21042	XLOC_016434
GO:0044800	multi-organism membrane fusion	biological_process	0.48736	1	1	514	27	21042	XLOC_016434
GO:0044803	multi-organism membrane organization	biological_process	0.48736	1	1	514	27	21042	XLOC_016434
GO:0004177	aminopeptidase activity	molecular_function	0.48737	1	1	514	27	21042	evm.TU.Chr20.315
GO:0005861	troponin complex	cellular_component	0.48739	1	1	514	27	21042	evm.TU.Chr7.958
GO:0005865	striated muscle thin filament	cellular_component	0.48739	1	1	514	27	21042	evm.TU.Chr7.958
GO:0030016	myofibril	cellular_component	0.48739	1	1	514	27	21042	evm.TU.Chr7.958
GO:0030017	sarcomere	cellular_component	0.48739	1	1	514	27	21042	evm.TU.Chr7.958
GO:0036379	myofilament	cellular_component	0.48739	1	1	514	27	21042	evm.TU.Chr7.958
GO:0043292	contractile fiber	cellular_component	0.48739	1	1	514	27	21042	evm.TU.Chr7.958
GO:0044449	contractile fiber part	cellular_component	0.48739	1	1	514	27	21042	evm.TU.Chr7.958
GO:0006996	organelle organization	biological_process	0.48954	1	30	514	1208	21042	evm.TU.Chr2.95,evm.TU.Chr19.602,evm.TU.Chr11.937,evm.TU.Chr16.617,evm.TU.Chr12.377,evm.TU.Chr7.311,evm.TU.Chr12.918,evm.TU.Chr3.866,evm.TU.Chr21.192,evm.TU.Chr14.701,evm.TU.Chr21.851,evm.TU.Chr12.861,evm.TU.Chr5.309_evm.TU.Chr5.310,evm.TU.Chr20.178,evm.TU.Chr16.744,evm.TU.Chr11.729,evm.TU.Chr14.694,evm.TU.Chr12.695,XLOC_051381,evm.TU.Chr19.892,evm.TU.Chr12.1186,evm.TU.Chr18.410,evm.TU.Chr3.82,evm…
GO:0016020	membrane	cellular_component	0.49105	1	171	514	6973	21042	evm.TU.Chr18.398,evm.TU.Chr14.1408,XLOC_000203,evm.TU.Chr9.287,evm.TU.Chr23.259,evm.TU.Chr2.509,evm.TU.Chr15.729,evm.TU.Chr16.1040,XLOC_043450,evm.TU.Chr7.311,evm.TU.Chr17.475,evm.TU.Chr3.82,XLOC_035285,evm.TU.Chr14.232,XLOC_006879,evm.TU.Chr1.1614,evm.TU.Chr2.543,evm.TU.Chr8.23,evm.TU.Chr3.383,evm.TU.Chr10.1137,XLOC_051498,evm.TU.Chr5.294,evm.TU.Chr20.481,XLOC_018483,evm.TU.Chr6.1442,evm.TU.Chr1…
GO:0048731	system development	biological_process	0.49332	1	3	514	108	21042	evm.TU.Chr11.223,evm.TU.Chr1.2536,evm.TU.Chr18.398
GO:0004866	endopeptidase inhibitor activity	molecular_function	0.49348	1	3	514	108	21042	XLOC_028966,XLOC_035319,evm.TU.Chr4.390
GO:0061135	endopeptidase regulator activity	molecular_function	0.49348	1	3	514	108	21042	XLOC_028966,XLOC_035319,evm.TU.Chr4.390
GO:0015399	primary active transmembrane transporter activity	molecular_function	0.49349	1	3	514	108	21042	evm.TU.Chr9.1162,evm.TU.Chr18.970,evm.TU.Chr23.400
GO:0015405	P-P-bond-hydrolysis-driven transmembrane transporter activity	molecular_function	0.49349	1	3	514	108	21042	evm.TU.Chr9.1162,evm.TU.Chr18.970,evm.TU.Chr23.400
GO:0016776	phosphotransferase activity, phosphate group as acceptor	molecular_function	0.49352	1	3	514	108	21042	XLOC_028299,XLOC_028149,XLOC_017928
GO:1902589	single-organism organelle organization	biological_process	0.49533	1	15	514	598	21042	evm.TU.Chr3.866,XLOC_051381,evm.TU.Chr12.918,evm.TU.Chr12.1186,evm.TU.Chr14.701,evm.TU.Chr12.695,evm.TU.Chr14.694,evm.TU.Chr2.95,evm.TU.Chr11.937,evm.TU.Chr12.377,evm.TU.Chr16.744,evm.TU.Chr3.82,evm.TU.Chr12.861,evm.TU.Chr3.875,evm.TU.Chr5.309_evm.TU.Chr5.310
GO:0009247	glycolipid biosynthetic process	biological_process	0.49727	1	2	514	68	21042	evm.TU.Chr12.572,evm.TU.Chr15.462
GO:0046467	membrane lipid biosynthetic process	biological_process	0.49727	1	2	514	68	21042	evm.TU.Chr15.462,evm.TU.Chr12.572
GO:0007266	Rho protein signal transduction	biological_process	0.49933	1	3	514	109	21042	evm.TU.Chr21.144,XLOC_033604,evm.TU.Chr1.1794
GO:0035023	regulation of Rho protein signal transduction	biological_process	0.49933	1	3	514	109	21042	evm.TU.Chr1.1794,evm.TU.Chr21.144,XLOC_033604
GO:0004383	guanylate cyclase activity	molecular_function	0.49985	1	1	514	28	21042	evm.TU.Chr1.769
GO:0006182	cGMP biosynthetic process	biological_process	0.49985	1	1	514	28	21042	evm.TU.Chr1.769
GO:0046068	cGMP metabolic process	biological_process	0.49985	1	1	514	28	21042	evm.TU.Chr1.769
GO:0016278	lysine N-methyltransferase activity	molecular_function	0.49987	1	1	514	28	21042	evm.TU.Chr23.752
GO:0016279	protein-lysine N-methyltransferase activity	molecular_function	0.49987	1	1	514	28	21042	evm.TU.Chr23.752
GO:0018024	histone-lysine N-methyltransferase activity	molecular_function	0.49987	1	1	514	28	21042	evm.TU.Chr23.752
GO:0042054	histone methyltransferase activity	molecular_function	0.49987	1	1	514	28	21042	evm.TU.Chr23.752
GO:0019684	photosynthesis, light reaction	biological_process	0.4999	1	1	514	28	21042	evm.TU.Chr14.701
GO:0042030	ATPase inhibitor activity	molecular_function	0.49992	1	1	514	28	21042	evm.TU.Chr13.324
GO:0009452	7-methylguanosine RNA capping	biological_process	0.49992	1	1	514	28	21042	evm.TU.Chr8.761
GO:0036260	RNA capping	biological_process	0.49992	1	1	514	28	21042	evm.TU.Chr8.761
GO:0050790	regulation of catalytic activity	biological_process	0.50053	1	4	514	150	21042	evm.TU.Chr13.324,XLOC_028966,evm.TU.Chr3.82,evm.TU.Chr3.875
GO:0000152	nuclear ubiquitin ligase complex	cellular_component	0.5006	1	4	514	150	21042	XLOC_051449,XLOC_005499,XLOC_007424,XLOC_004714
GO:0005680	anaphase-promoting complex	cellular_component	0.5006	1	4	514	150	21042	XLOC_051449,XLOC_005499,XLOC_004714,XLOC_007424
GO:0031461	cullin-RING ubiquitin ligase complex	cellular_component	0.5006	1	4	514	150	21042	XLOC_005499,XLOC_051449,XLOC_007424,XLOC_004714
GO:0000775	chromosome, centromeric region	cellular_component	0.50988	1	6	514	234	21042	evm.TU.Chr12.695,evm.TU.Chr12.861,evm.TU.Chr2.95,evm.TU.Chr3.875,evm.TU.Chr11.937,evm.TU.ori_scaf989un.1
GO:0043112	receptor metabolic process	biological_process	0.51098	1	1	514	29	21042	evm.TU.Chr12.335
GO:0016887	ATPase activity	molecular_function	0.51123	1	12	514	481	21042	evm.TU.Chr21.1029,evm.TU.Chr8.601,XLOC_009186,XLOC_009740,evm.TU.Chr18.970,evm.TU.Chr9.1162,XLOC_000203,evm.TU.Chr18.1161,XLOC_036080,evm.TU.Chr23.400,evm.TU.Chr22.727,evm.TU.Chr16.1236
GO:0019054	modulation by virus of host process	biological_process	0.51175	1	1	514	29	21042	evm.TU.Chr10.46
GO:0044068	modulation by symbiont of host cellular process	biological_process	0.51175	1	1	514	29	21042	evm.TU.Chr10.46
GO:0009063	cellular amino acid catabolic process	biological_process	0.51198	1	1	514	29	21042	evm.TU.Chr20.481
GO:0031406	carboxylic acid binding	molecular_function	0.512	1	1	514	29	21042	evm.TU.Chr9.957
GO:0043177	organic acid binding	molecular_function	0.512	1	1	514	29	21042	evm.TU.Chr9.957
GO:0044452	nucleolar part	cellular_component	0.51208	1	1	514	29	21042	evm.TU.ori_scaf989un.1
GO:0043066	negative regulation of apoptotic process	biological_process	0.51212	1	1	514	29	21042	evm.TU.Chr1.2536
GO:0043069	negative regulation of programmed cell death	biological_process	0.51212	1	1	514	29	21042	evm.TU.Chr1.2536
GO:0060548	negative regulation of cell death	biological_process	0.51212	1	1	514	29	21042	evm.TU.Chr1.2536
GO:0032101	regulation of response to external stimulus	biological_process	0.51213	1	1	514	29	21042	evm.TU.Chr14.694
GO:0015886	heme transport	biological_process	0.51215	1	1	514	29	21042	XLOC_038945
GO:1901678	iron coordination entity transport	biological_process	0.51215	1	1	514	29	21042	XLOC_038945
GO:0000175	3'-5'-exoribonuclease activity	molecular_function	0.51215	1	1	514	29	21042	evm.TU.Chr12.335
GO:0005164	tumor necrosis factor receptor binding	molecular_function	0.51216	1	1	514	29	21042	evm.TU.Chr1.1231
GO:0032813	tumor necrosis factor receptor superfamily binding	molecular_function	0.51216	1	1	514	29	21042	evm.TU.Chr1.1231
GO:0005342	organic acid transmembrane transporter activity	molecular_function	0.51222	1	2	514	70	21042	XLOC_006879,evm.TU.Chr12.918
GO:0046943	carboxylic acid transmembrane transporter activity	molecular_function	0.51222	1	2	514	70	21042	evm.TU.Chr12.918,XLOC_006879
GO:0051336	regulation of hydrolase activity	biological_process	0.51285	1	2	514	70	21042	XLOC_028966,evm.TU.Chr13.324
GO:0005815	microtubule organizing center	cellular_component	0.51291	1	2	514	70	21042	evm.TU.Chr22.759,evm.TU.Chr12.1186
GO:0051129	negative regulation of cellular component organization	biological_process	0.51296	1	2	514	70	21042	evm.TU.Chr3.875,evm.TU.Chr3.82
GO:0000151	ubiquitin ligase complex	cellular_component	0.51611	1	4	514	153	21042	XLOC_005499,XLOC_051449,XLOC_004714,XLOC_007424
GO:0097367	carbohydrate derivative binding	molecular_function	0.51727	1	59	514	2413	21042	evm.TU.Chr23.753,evm.TU.Chr19.709,evm.TU.Chr9.1162,evm.TU.Chr7.1379,evm.TU.Chr18.970,XLOC_009186,evm.TU.Chr9.70,evm.TU.Chr4.892,XLOC_036080,evm.TU.Chr17.1179,evm.TU.Chr18.1161,XLOC_012995,evm.TU.Chr23.400,evm.TU.Chr11.332,evm.TU.Chr10.585,evm.TU.Chr6.1051,evm.TU.Chr13.106,evm.TU.Chr21.1029,evm.TU.Chr10.877,XLOC_007424,evm.TU.Chr5.478,evm.TU.Chr24.342,evm.TU.Chr22.163,evm.TU.Chr10.342,evm.TU.Chr8.…
GO:0008565	protein transporter activity	molecular_function	0.51777	1	3	514	112	21042	XLOC_004714,XLOC_018489,evm.TU.Chr14.685
GO:0035556	intracellular signal transduction	biological_process	0.51821	1	25	514	1018	21042	evm.TU.Chr4.892,evm.TU.Chr14.1139,evm.TU.Chr1.2536,evm.TU.Chr9.988,evm.TU.Chr1.2185,evm.TU.Chr2.1162_evm.TU.Chr2.1163,evm.TU.Chr4.70,evm.TU.Chr3.82,evm.TU.Chr21.144,XLOC_033604,XLOC_043258,evm.TU.Chr19.709,evm.TU.Chr2.1255,XLOC_000203,evm.TU.Chr7.1477,evm.TU.Chr14.1408,evm.TU.Chr1.1794,evm.TU.Chr16.1236,evm.TU.Chr1.769,evm.TU.Chr1.1741,evm.TU.Chr21.851,XLOC_038945,evm.TU.Chr3.382,evm.TU.Chr13.419…
GO:0009653	anatomical structure morphogenesis	biological_process	0.51943	1	5	514	195	21042	evm.TU.Chr6.1374,evm.TU.Chr18.398,evm.TU.Chr9.988,evm.TU.Chr1.2536,evm.TU.Chr2.95
GO:0005125	cytokine activity	molecular_function	0.52056	1	2	514	71	21042	evm.TU.Chr6.168,evm.TU.Chr12.473
GO:0010876	lipid localization	biological_process	0.52114	1	4	514	154	21042	XLOC_051381,XLOC_014135,evm.TU.Chr3.1166,evm.TU.Chr2.95
GO:0043648	dicarboxylic acid metabolic process	biological_process	0.52381	1	1	514	30	21042	evm.TU.Chr22.456
GO:0032505	reproduction of a single-celled organism	biological_process	0.52382	1	3	514	113	21042	evm.TU.Chr11.332,evm.TU.Chr22.759,evm.TU.Chr1.2411
GO:0043093	FtsZ-dependent cytokinesis	biological_process	0.52382	1	3	514	113	21042	evm.TU.Chr22.759,evm.TU.Chr11.332,evm.TU.Chr1.2411
GO:0043934	sporulation	biological_process	0.52395	1	1	514	30	21042	evm.TU.Chr9.988
GO:0019062	virion attachment to host cell	biological_process	0.524	1	1	514	30	21042	evm.TU.Chr11.332
GO:0044650	adhesion of symbiont to host cell	biological_process	0.524	1	1	514	30	21042	evm.TU.Chr11.332
GO:0042775	mitochondrial ATP synthesis coupled electron transport	biological_process	0.52403	1	1	514	30	21042	evm.TU.Chr8.522_evm.TU.Chr8.523
GO:0004803	transposase activity	molecular_function	0.52407	1	1	514	30	21042	evm.TU.Chr13.106
GO:0004532	exoribonuclease activity	molecular_function	0.52408	1	1	514	30	21042	evm.TU.Chr12.335
GO:0016896	exoribonuclease activity, producing 5'-phosphomonoesters	molecular_function	0.52408	1	1	514	30	21042	evm.TU.Chr12.335
GO:0008484	sulfuric ester hydrolase activity	molecular_function	0.52409	1	1	514	30	21042	XLOC_027947
GO:0008373	sialyltransferase activity	molecular_function	0.52409	1	1	514	30	21042	XLOC_013261
GO:0007409	axonogenesis	biological_process	0.52409	1	1	514	30	21042	evm.TU.Chr18.398
GO:0007411	axon guidance	biological_process	0.52409	1	1	514	30	21042	evm.TU.Chr18.398
GO:0048667	cell morphogenesis involved in neuron differentiation	biological_process	0.52409	1	1	514	30	21042	evm.TU.Chr18.398
GO:0048812	neuron projection morphogenesis	biological_process	0.52409	1	1	514	30	21042	evm.TU.Chr18.398
GO:0061564	axon development	biological_process	0.52409	1	1	514	30	21042	evm.TU.Chr18.398
GO:0097485	neuron projection guidance	biological_process	0.52409	1	1	514	30	21042	evm.TU.Chr18.398
GO:0032403	protein complex binding	molecular_function	0.52705	1	8	514	321	21042	XLOC_051381,evm.TU.Chr4.687,evm.TU.Chr7.315,evm.TU.Chr12.695,evm.TU.Chr1.423,evm.TU.Chr11.937,evm.TU.Chr16.744,evm.TU.Chr10.370
GO:0003006	developmental process involved in reproduction	biological_process	0.52781	1	2	514	72	21042	evm.TU.Chr6.1374,evm.TU.Chr12.1079
GO:0042600	chorion	cellular_component	0.52798	1	2	514	72	21042	evm.TU.Chr6.1374,evm.TU.Chr3.691
GO:0006022	aminoglycan metabolic process	biological_process	0.52804	1	2	514	72	21042	evm.TU.Chr2.1147,evm.TU.Chr8.761
GO:0046872	metal ion binding	molecular_function	0.53095	1	94	514	3860	21042	evm.TU.Chr5.157,evm.TU.Chr7.400,evm.TU.Chr17.919,evm.TU.Chr17.489,evm.TU.Chr11.321,evm.TU.Chr8.982,evm.TU.Chr12.918,evm.TU.Chr15.224,evm.TU.Chr6.1292,XLOC_007424,evm.TU.Chr15.959,evm.TU.Chr3.294,evm.TU.Chr20.41,XLOC_004578,evm.TU.ori_scaf1337un.1,evm.TU.Chr23.97,evm.TU.Chr15.1110,evm.TU.Chr21.144,evm.TU.Chr20.1011,evm.TU.Chr23.191,XLOC_010138,XLOC_004776,evm.TU.Chr23.753,evm.TU.Chr11.504,XLOC_036…
GO:0006732	coenzyme metabolic process	biological_process	0.53134	1	4	514	156	21042	evm.TU.Chr7.571,evm.TU.Chr11.223,evm.TU.Chr1.1614,evm.TU.Chr5.1360
GO:0006820	anion transport	biological_process	0.5342	1	6	514	240	21042	evm.TU.Chr16.1040,evm.TU.Chr8.989,evm.TU.Chr19.647,evm.TU.Chr1.295,XLOC_006879,evm.TU.Chr12.918
GO:0005507	copper ion binding	molecular_function	0.53549	1	2	514	73	21042	evm.TU.Chr19.892,evm.TU.Chr10.1119
GO:0007219	Notch signaling pathway	biological_process	0.53564	1	1	514	31	21042	evm.TU.Chr12.918
GO:0000917	barrier septum assembly	biological_process	0.53566	1	3	514	115	21042	evm.TU.Chr1.2411,evm.TU.Chr11.332,evm.TU.Chr22.759
GO:0032506	cytokinetic process	biological_process	0.53566	1	3	514	115	21042	evm.TU.Chr1.2411,evm.TU.Chr22.759,evm.TU.Chr11.332
GO:0090529	cell septum assembly	biological_process	0.53566	1	3	514	115	21042	evm.TU.Chr1.2411,evm.TU.Chr11.332,evm.TU.Chr22.759
GO:1902410	mitotic cytokinetic process	biological_process	0.53566	1	3	514	115	21042	evm.TU.Chr1.2411,evm.TU.Chr11.332,evm.TU.Chr22.759
GO:0030474	spindle pole body duplication	biological_process	0.5357	1	1	514	31	21042	evm.TU.Chr5.309_evm.TU.Chr5.310
GO:0051300	spindle pole body organization	biological_process	0.5357	1	1	514	31	21042	evm.TU.Chr5.309_evm.TU.Chr5.310
GO:0051181	cofactor transport	biological_process	0.53572	1	1	514	31	21042	XLOC_038945
GO:0051186	cofactor metabolic process	biological_process	0.53863	1	6	514	241	21042	evm.TU.Chr11.223,evm.TU.Chr15.959,evm.TU.Chr5.1360,evm.TU.Chr1.1614,evm.TU.Chr7.571,evm.TU.Chr14.1068
GO:0022900	electron transport chain	biological_process	0.54148	1	3	514	116	21042	evm.TU.Chr8.522_evm.TU.Chr8.523,evm.TU.Chr14.701,evm.TU.Chr20.594
GO:0008514	organic anion transmembrane transporter activity	molecular_function	0.54216	1	2	514	74	21042	XLOC_006879,evm.TU.Chr12.918
GO:0043234	protein complex	cellular_component	0.54328	1	58	514	2391	21042	evm.TU.Chr20.594,evm.TU.Chr19.709,evm.TU.Chr7.315,evm.TU.Chr12.695,evm.TU.Chr6.1477,XLOC_001420,evm.TU.Chr21.144,XLOC_022954,evm.TU.Chr14.1507,evm.TU.ori_scaf444un.1,evm.TU.Chr11.332,XLOC_004578,evm.TU.Chr16.975,evm.TU.Chr24.254,evm.TU.Chr18.1161,XLOC_051774,XLOC_018483,XLOC_007424,XLOC_004714,evm.TU.Chr19.602,evm.TU.Chr2.95,evm.TU.Chr14.701,evm.TU.Chr16.334,evm.TU.Chr12.918,evm.TU.Chr12.1097,evm…
GO:0030234	enzyme regulator activity	molecular_function	0.54455	1	13	514	534	21042	evm.TU.Chr13.324,evm.TU.Chr3.1453,evm.TU.Chr5.812_evm.TU.Chr5.813,evm.TU.Chr2.1285,evm.TU.Chr6.1477,XLOC_028966,XLOC_005488,evm.TU.Chr8.23,XLOC_035319,evm.TU.Chr2.717,evm.TU.Chr17.665,evm.TU.Chr10.46,evm.TU.Chr4.390
GO:0044406	adhesion of symbiont to host	biological_process	0.54693	1	1	514	32	21042	evm.TU.Chr11.332
GO:0000975	regulatory region DNA binding	molecular_function	0.54709	1	1	514	32	21042	evm.TU.Chr7.49
GO:0001067	regulatory region nucleic acid binding	molecular_function	0.54709	1	1	514	32	21042	evm.TU.Chr7.49
GO:0043169	cation binding	molecular_function	0.54883	1	94	514	3876	21042	XLOC_051857,evm.TU.Chr15.462,evm.TU.Chr7.313,evm.TU.Chr1.571,evm.TU.Chr1.1530,evm.TU.Chr6.376,evm.TU.Chr17.1044,XLOC_051449,evm.TU.Chr13.154,evm.TU.Chr13.305,evm.TU.Chr4.1024,evm.TU.ori_scaf1643un.1,XLOC_052185,XLOC_051381,evm.TU.Chr4.1265,evm.TU.Chr8.601,evm.TU.Chr4.400,evm.TU.Chr6.891,evm.TU.Chr15.437,evm.TU.Chr15.1127,XLOC_028149,evm.TU.Chr11.321,evm.TU.Chr8.982,evm.TU.Chr12.918,evm.TU.Chr6.12…
GO:0022607	cellular component assembly	biological_process	0.55007	1	21	514	868	21042	evm.TU.Chr23.558,evm.TU.Chr5.1360,evm.TU.Chr5.309_evm.TU.Chr5.310,XLOC_038945,evm.TU.Chr12.1097,evm.TU.Chr7.313,evm.TU.Chr14.777,evm.TU.Chr24.472,evm.TU.Chr1.2411,evm.TU.Chr5.899,XLOC_008133,XLOC_051774,XLOC_038365,XLOC_004578,XLOC_035285,evm.TU.Chr11.332,evm.TU.Chr12.1186,evm.TU.Chr21.776,evm.TU.Chr7.315,evm.TU.Chr22.759,evm.TU.ori_scaf989un.1
GO:0005578	proteinaceous extracellular matrix	cellular_component	0.55082	1	5	514	202	21042	XLOC_000300,evm.TU.Chr17.1044,evm.TU.Chr7.43,XLOC_001420,evm.TU.Chr6.394
GO:0044454	nuclear chromosome part	cellular_component	0.5531	1	3	514	118	21042	evm.TU.Chr3.875,evm.TU.Chr2.95,evm.TU.Chr12.861
GO:1902494	catalytic complex	cellular_component	0.5545	1	15	514	621	21042	XLOC_051449,evm.TU.Chr9.606,evm.TU.Chr14.1408,evm.TU.Chr18.1161,evm.TU.Chr18.335,evm.TU.Chr14.1507,XLOC_005499,XLOC_040464,XLOC_007424,XLOC_038660,evm.TU.Chr2.509,XLOC_043450,evm.TU.Chr6.1477,XLOC_004714,evm.TU.Chr8.601
GO:0098687	chromosomal region	cellular_component	0.55474	1	6	514	245	21042	evm.TU.Chr12.695,evm.TU.Chr12.861,evm.TU.Chr2.95,evm.TU.Chr3.875,evm.TU.Chr11.937,evm.TU.ori_scaf989un.1
GO:0016485	protein processing	biological_process	0.55727	1	2	514	76	21042	XLOC_028082,evm.TU.Chr20.315
GO:0051604	protein maturation	biological_process	0.55727	1	2	514	76	21042	evm.TU.Chr20.315,XLOC_028082
GO:0005319	lipid transporter activity	molecular_function	0.55792	1	1	514	33	21042	evm.TU.Chr3.1166
GO:0051234	establishment of localization	biological_process	0.55793	1	86	514	3555	21042	XLOC_014135,evm.TU.Chr7.313,evm.TU.Chr10.10_evm.TU.Chr10.12,XLOC_038945,evm.TU.Chr13.74,XLOC_030586,evm.TU.Chr6.1391,evm.TU.Chr10.1118,evm.TU.Chr20.437_evm.TU.Chr20.438,XLOC_038947,evm.TU.Chr15.612,XLOC_051381,evm.TU.Chr24.269,evm.TU.Chr3.360,evm.TU.Chr7.542,evm.TU.Chr1.564,evm.TU.Chr12.1174,XLOC_004714,evm.TU.Chr19.602,evm.TU.Chr2.95,evm.TU.Chr24.256,evm.TU.Chr4.123,evm.TU.Chr10.909,evm.TU.Chr12…
GO:0016740	transferase activity	molecular_function	0.55796	1	80	514	3308	21042	evm.TU.Chr15.1110,XLOC_005511,evm.TU.Chr12.572,evm.TU.Chr3.873,evm.TU.Chr19.709,XLOC_032261,evm.TU.Chr9.641,XLOC_038946,evm.TU.Chr20.41,XLOC_004578,XLOC_012995,evm.TU.Chr3.294,evm.TU.Chr6.1051,evm.TU.Chr8.982,evm.TU.Chr5.558,XLOC_007424,evm.TU.Chr1.564,evm.TU.Chr10.342,evm.TU.Chr8.522_evm.TU.Chr8.523,evm.TU.Chr22.727,XLOC_035319,evm.TU.Chr1.769,XLOC_052185,evm.TU.Chr4.1024,evm.TU.Chr20.339,XLOC_0…
GO:0061025	membrane fusion	biological_process	0.55883	1	3	514	119	21042	XLOC_016434,evm.TU.Chr11.332,evm.TU.Chr14.701
GO:0006464	cellular protein modification process	biological_process	0.56077	1	41	514	1702	21042	evm.TU.Chr17.604,evm.TU.Chr4.886,evm.TU.Chr8.41,XLOC_028299,evm.TU.Chr1.1778,evm.TU.Chr3.993,evm.TU.Chr21.355,evm.TU.Chr23.558,evm.TU.Chr4.959,evm.TU.Chr17.918,XLOC_013261,evm.TU.Chr7.1356,evm.TU.Chr4.1024,XLOC_051381,evm.TU.Chr7.1304,XLOC_043258,evm.TU.Chr20.339,evm.TU.Chr2.543,evm.TU.Chr8.601,evm.TU.Chr3.82,evm.TU.Chr3.875,evm.TU.Chr7.1272,evm.TU.Chr24.342,evm.TU.Chr8.522_evm.TU.Chr8.523,evm.TU…
GO:0036211	protein modification process	biological_process	0.56077	1	41	514	1702	21042	evm.TU.Chr3.875,evm.TU.Chr3.82,evm.TU.Chr8.601,evm.TU.Chr2.543,evm.TU.Chr7.1304,evm.TU.Chr20.339,XLOC_043258,XLOC_051381,evm.TU.Chr4.1024,evm.TU.Chr7.1356,XLOC_013261,evm.TU.Chr17.918,evm.TU.Chr4.959,evm.TU.Chr23.558,evm.TU.Chr21.355,evm.TU.Chr3.993,evm.TU.Chr1.1778,XLOC_028299,evm.TU.Chr8.41,evm.TU.Chr4.886,evm.TU.Chr17.604,evm.TU.Chr6.1051,XLOC_012995,evm.TU.Chr20.41,XLOC_004578,evm.TU.Chr3.294…
GO:0019028	viral capsid	cellular_component	0.56223	1	10	514	415	21042	evm.TU.Chr3.82,evm.TU.Chr8.23,XLOC_009248,evm.TU.Chr7.315,evm.TU.Chr2.95,evm.TU.Chr21.1029,evm.TU.Chr12.1055,evm.TU.Chr21.144,evm.TU.Chr7.313,XLOC_018406
GO:0005732	small nucleolar ribonucleoprotein complex	cellular_component	0.56885	1	1	514	34	21042	evm.TU.ori_scaf989un.1
GO:0009067	aspartate family amino acid biosynthetic process	biological_process	0.56887	1	1	514	34	21042	evm.TU.Chr22.456
GO:0006479	protein methylation	biological_process	0.56892	1	1	514	34	21042	evm.TU.Chr3.294
GO:0008213	protein alkylation	biological_process	0.56892	1	1	514	34	21042	evm.TU.Chr3.294
GO:0005759	mitochondrial matrix	cellular_component	0.56893	1	1	514	34	21042	evm.TU.Chr21.91
GO:0016706	oxidoreductase activity, acting on paired donors, with incorporation or reduction of molecular oxygen, 2-oxoglutarate as one donor, and incorporation of one atom each of oxygen into both donors	molecular_function	0.56897	1	1	514	34	21042	XLOC_031446
GO:0019882	antigen processing and presentation	biological_process	0.56898	1	1	514	34	21042	XLOC_018483
GO:0000904	cell morphogenesis involved in differentiation	biological_process	0.56898	1	1	514	34	21042	evm.TU.Chr18.398
GO:0032774	RNA biosynthetic process	biological_process	0.57548	1	63	514	2621	21042	evm.TU.Chr19.242,evm.TU.Chr16.617,evm.TU.Chr16.1040,evm.TU.Chr12.760,evm.TU.Chr1.2411,evm.TU.Chr9.442,evm.TU.Chr1.2028,evm.TU.Chr7.313,XLOC_040464,evm.TU.Chr16.330,evm.TU.Chr21.192,evm.TU.Chr13.543,evm.TU.Chr9.568,evm.TU.Chr6.376,XLOC_000203,evm.TU.Chr11.729,evm.TU.Chr22.759,evm.TU.ori_scaf989un.1,evm.TU.Chr1.1614,evm.TU.Chr11.569,evm.TU.Chr18.410,XLOC_043258,evm.TU.Chr9.957,XLOC_051381,XLOC_0301…
GO:0065009	regulation of molecular function	biological_process	0.57571	1	4	514	165	21042	evm.TU.Chr13.324,XLOC_028966,evm.TU.Chr3.82,evm.TU.Chr3.875
GO:0070085	glycosylation	biological_process	0.57578	1	3	514	122	21042	XLOC_013261,evm.TU.Chr8.982,evm.TU.Chr3.873
GO:0048519	negative regulation of biological process	biological_process	0.57673	1	7	514	293	21042	evm.TU.Chr9.823,evm.TU.Chr3.875,evm.TU.Chr3.82,XLOC_051934,evm.TU.Chr1.2536,XLOC_028966,evm.TU.Chr13.324
GO:0006778	porphyrin-containing compound metabolic process	biological_process	0.57838	1	2	514	79	21042	evm.TU.Chr14.1068,evm.TU.Chr15.959
GO:0006575	cellular modified amino acid metabolic process	biological_process	0.57838	1	2	514	79	21042	evm.TU.Chr18.933,evm.TU.Chr5.177
GO:0035091	phosphatidylinositol binding	molecular_function	0.57839	1	2	514	79	21042	evm.TU.Chr5.558,XLOC_022420
GO:0032270	positive regulation of cellular protein metabolic process	biological_process	0.57847	1	1	514	35	21042	evm.TU.Chr8.601
GO:0051247	positive regulation of protein metabolic process	biological_process	0.57847	1	1	514	35	21042	evm.TU.Chr8.601
GO:0044248	cellular catabolic process	biological_process	0.57929	1	15	514	631	21042	XLOC_051774,XLOC_035285,evm.TU.Chr3.875,evm.TU.Chr3.82,evm.TU.Chr1.1024,evm.TU.Chr7.313,evm.TU.Chr14.1068,evm.TU.Chr8.592,evm.TU.Chr12.1097,evm.TU.Chr20.481,evm.TU.Chr11.937,evm.TU.Chr12.335,evm.TU.Chr15.959,evm.TU.Chr7.315,evm.TU.Chr12.695
GO:0010638	positive regulation of organelle organization	biological_process	0.57941	1	1	514	35	21042	evm.TU.Chr12.1186
GO:0009066	aspartate family amino acid metabolic process	biological_process	0.57942	1	1	514	35	21042	evm.TU.Chr22.456
GO:0016886	ligase activity, forming phosphoric ester bonds	molecular_function	0.57948	1	1	514	35	21042	XLOC_044840
GO:0005234	extracellular-glutamate-gated ion channel activity	molecular_function	0.57952	1	1	514	35	21042	evm.TU.Chr6.141
GO:0001558	regulation of cell growth	biological_process	0.57953	1	1	514	35	21042	evm.TU.Chr20.315
GO:0005520	insulin-like growth factor binding	molecular_function	0.57953	1	1	514	35	21042	evm.TU.Chr20.315
GO:0015035	protein disulfide oxidoreductase activity	molecular_function	0.57953	1	1	514	35	21042	XLOC_009944
GO:0015036	disulfide oxidoreductase activity	molecular_function	0.57953	1	1	514	35	21042	XLOC_009944
GO:0006810	transport	biological_process	0.58101	1	85	514	3534	21042	evm.TU.Chr15.612,XLOC_051381,evm.TU.Chr24.269,XLOC_038947,evm.TU.Chr20.437_evm.TU.Chr20.438,evm.TU.Chr10.1118,evm.TU.Chr3.360,evm.TU.Chr7.542,evm.TU.Chr7.313,evm.TU.Chr10.10_evm.TU.Chr10.12,XLOC_038945,XLOC_014135,XLOC_030586,evm.TU.Chr13.74,evm.TU.Chr6.1391,XLOC_010138,evm.TU.Chr1.1342,XLOC_018489,XLOC_009186,evm.TU.Chr18.970,evm.TU.Chr9.1162,evm.TU.Chr24.319,evm.TU.Chr14.1385,evm.TU.Chr4.892,ev…
GO:0008234	cysteine-type peptidase activity	molecular_function	0.58103	1	5	514	209	21042	evm.TU.Chr9.708,evm.TU.ori_scaf1224un.3,evm.TU.Chr17.919,evm.TU.Chr15.1221,evm.TU.Chr22.244
GO:0044425	membrane part	cellular_component	0.58237	1	108	514	4483	21042	evm.TU.Chr7.400,evm.TU.Chr8.989,evm.TU.Chr9.823,evm.TU.Chr24.256,evm.TU.Chr13.6,evm.TU.Chr3.1227,evm.TU.Chr12.918,evm.TU.Chr1.564,XLOC_004714,evm.TU.Chr12.1174,evm.TU.Chr14.1385,evm.TU.Chr4.892,evm.TU.Chr24.319,evm.TU.Chr9.641,evm.TU.Chr10.252,XLOC_004578,evm.TU.Chr14.966,XLOC_010138,evm.TU.Chr1.1342,evm.TU.Chr12.582,evm.TU.Chr19.684,evm.TU.Chr12.572,evm.TU.Chr9.1162,evm.TU.Chr6.1477,evm.TU.Chr18…
GO:0030154	cell differentiation	biological_process	0.58493	1	4	514	167	21042	evm.TU.Chr9.988,evm.TU.Chr11.223,evm.TU.Chr6.1374,evm.TU.Chr18.398
GO:1902531	regulation of intracellular signal transduction	biological_process	0.58892	1	5	514	211	21042	evm.TU.Chr1.1794,evm.TU.Chr1.2536,XLOC_038945,evm.TU.Chr21.144,XLOC_033604
GO:0043900	regulation of multi-organism process	biological_process	0.58955	1	1	514	36	21042	evm.TU.Chr14.694
GO:0009401	phosphoenolpyruvate-dependent sugar phosphotransferase system	biological_process	0.58974	1	1	514	36	21042	evm.TU.Chr9.641
GO:0042597	periplasmic space	cellular_component	0.58981	1	1	514	36	21042	XLOC_043258
GO:0016049	cell growth	biological_process	0.58982	1	1	514	36	21042	evm.TU.Chr20.315
GO:0019838	growth factor binding	molecular_function	0.58982	1	1	514	36	21042	evm.TU.Chr20.315
GO:0006817	phosphate ion transport	biological_process	0.58982	1	1	514	36	21042	evm.TU.Chr16.1040
GO:0008378	galactosyltransferase activity	molecular_function	0.58982	1	1	514	36	21042	evm.TU.Chr3.873
GO:0006814	sodium ion transport	biological_process	0.59161	1	3	514	125	21042	XLOC_031715,XLOC_043450,evm.TU.Chr7.542
GO:0006323	DNA packaging	biological_process	0.59196	1	2	514	81	21042	evm.TU.Chr17.1059,XLOC_038365
GO:0044255	cellular lipid metabolic process	biological_process	0.5947	1	8	514	341	21042	evm.TU.ori_scaf1643un.1,evm.TU.Chr15.462,evm.TU.Chr1.571,evm.TU.Chr12.572,evm.TU.Chr10.328,evm.TU.Chr7.675,evm.TU.Chr5.1072,evm.TU.Chr5.177
GO:0006351	transcription, DNA-templated	biological_process	0.59523	1	62	514	2595	21042	evm.TU.Chr16.975,evm.TU.Chr17.1059,evm.TU.Chr5.1072,evm.TU.Chr1.1468,evm.TU.Chr11.92,evm.TU.Chr5.812_evm.TU.Chr5.813,evm.TU.Chr19.709,evm.TU.Chr3.256,evm.TU.Chr8.179,XLOC_005511,evm.TU.Chr23.753,evm.TU.Chr15.1110,evm.TU.Chr2.42,evm.TU.Chr7.43,evm.TU.Chr7.551,evm.TU.Chr5.501,evm.TU.Chr2.575,evm.TU.Chr22.727,evm.TU.Chr15.966,evm.TU.Chr3.383,evm.TU.Chr20.615,evm.TU.Chr1.2457,evm.TU.Chr9.446,evm.TU.C…
GO:0097659	nucleic acid-templated transcription	biological_process	0.59523	1	62	514	2595	21042	evm.TU.Chr20.450,evm.TU.Chr6.463,evm.TU.Chr16.334,evm.TU.Chr12.1097,XLOC_051934,evm.TU.Chr9.446,evm.TU.Chr11.223,evm.TU.Chr1.2457,evm.TU.Chr20.615,evm.TU.Chr3.383,evm.TU.Chr15.966,evm.TU.Chr2.575,evm.TU.Chr22.727,evm.TU.Chr5.501,evm.TU.Chr7.43,evm.TU.Chr7.551,evm.TU.Chr2.42,evm.TU.Chr15.1110,XLOC_005511,evm.TU.Chr23.753,evm.TU.Chr8.179,evm.TU.Chr19.709,evm.TU.Chr3.256,evm.TU.Chr5.812_evm.TU.Chr5.…
GO:0044723	single-organism carbohydrate metabolic process	biological_process	0.59567	1	8	514	341	21042	evm.TU.Chr9.823,XLOC_013261,evm.TU.Chr8.13,evm.TU.Chr3.873,evm.TU.Chr8.982,evm.TU.Chr15.1110,evm.TU.Chr7.43,evm.TU.Chr20.1011
GO:0065008	regulation of biological quality	biological_process	0.59669	1	15	514	638	21042	evm.TU.Chr2.95,evm.TU.Chr7.315,XLOC_029045,evm.TU.Chr16.334,evm.TU.Chr12.918,evm.TU.Chr12.1097,evm.TU.Chr7.313,evm.TU.Chr24.125,evm.TU.Chr13.74,evm.TU.Chr11.332,XLOC_035285,XLOC_051774,evm.TU.Chr22.163,evm.TU.Chr10.46,XLOC_009944
GO:0016811	hydrolase activity, acting on carbon-nitrogen (but not peptide) bonds, in linear amides	molecular_function	0.59847	1	1	514	37	21042	XLOC_010138
GO:0007276	gamete generation	biological_process	0.5986	1	2	514	82	21042	evm.TU.Chr4.886,evm.TU.Chr6.1374
GO:1901605	alpha-amino acid metabolic process	biological_process	0.59925	1	4	514	170	21042	evm.TU.Chr20.481,evm.TU.Chr5.177,XLOC_033187,evm.TU.Chr22.456
GO:0030260	entry into host cell	biological_process	0.5998	1	1	514	37	21042	XLOC_016434
GO:0044409	entry into host	biological_process	0.5998	1	1	514	37	21042	XLOC_016434
GO:0046718	viral entry into host cell	biological_process	0.5998	1	1	514	37	21042	XLOC_016434
GO:0051806	entry into cell of other organism involved in symbiotic interaction	biological_process	0.5998	1	1	514	37	21042	XLOC_016434
GO:0051828	entry into other organism involved in symbiotic interaction	biological_process	0.5998	1	1	514	37	21042	XLOC_016434
GO:0003697	single-stranded DNA binding	molecular_function	0.59983	1	1	514	37	21042	evm.TU.Chr20.437_evm.TU.Chr20.438
GO:0040008	regulation of growth	biological_process	0.59985	1	1	514	37	21042	evm.TU.Chr20.315
GO:0044423	virion part	cellular_component	0.60089	1	16	514	682	21042	evm.TU.Chr11.332,evm.TU.Chr3.82,evm.TU.Chr4.400,evm.TU.Chr7.315,evm.TU.Chr12.1055,evm.TU.Chr21.144,XLOC_018406,evm.TU.Chr8.23,evm.TU.Chr19.647,XLOC_028299,evm.TU.Chr2.95,XLOC_009248,evm.TU.Chr7.313,evm.TU.Chr4.1396,XLOC_051857,evm.TU.Chr21.1029
GO:0016779	nucleotidyltransferase activity	molecular_function	0.60157	1	12	514	513	21042	XLOC_043258,XLOC_038945,XLOC_005511,XLOC_005499,evm.TU.Chr15.1110,evm.TU.Chr7.43,evm.TU.Chr4.687,evm.TU.ori_scaf989un.1,evm.TU.Chr15.1221,XLOC_038946,evm.TU.Chr4.710,evm.TU.ori_scaf1220un.2
GO:0044712	single-organism catabolic process	biological_process	0.60902	1	5	514	216	21042	evm.TU.Chr20.481,evm.TU.Chr3.82,evm.TU.Chr3.875,evm.TU.Chr15.959,evm.TU.Chr2.717
GO:0001503	ossification	biological_process	0.60911	1	1	514	38	21042	evm.TU.Chr21.317
GO:0032507	maintenance of protein location in cell	biological_process	0.60946	1	1	514	38	21042	evm.TU.Chr12.918
GO:0045185	maintenance of protein location	biological_process	0.60946	1	1	514	38	21042	evm.TU.Chr12.918
GO:0051651	maintenance of location in cell	biological_process	0.60946	1	1	514	38	21042	evm.TU.Chr12.918
GO:0005272	sodium channel activity	molecular_function	0.60955	1	1	514	38	21042	XLOC_031715
GO:0005801	cis-Golgi network	cellular_component	0.60961	1	1	514	38	21042	evm.TU.Chr19.602
GO:0015698	inorganic anion transport	biological_process	0.61185	1	2	514	84	21042	evm.TU.Chr8.989,evm.TU.Chr16.1040
GO:0008146	sulfotransferase activity	molecular_function	0.6119	1	2	514	84	21042	evm.TU.Chr9.1043,evm.TU.Chr1.2506
GO:0009405	pathogenesis	biological_process	0.61535	1	9	514	390	21042	XLOC_032261,XLOC_029045,evm.TU.Chr4.886,evm.TU.Chr7.311,evm.TU.Chr6.1374,evm.TU.Chr3.82,XLOC_013261,evm.TU.Chr4.73,XLOC_028271
GO:0003677	DNA binding	molecular_function	0.61673	1	66	514	2778	21042	XLOC_040464,evm.TU.Chr15.1173,evm.TU.Chr5.883,evm.TU.Chr1.2028,evm.TU.Chr16.1040,XLOC_028299,evm.TU.Chr16.617,evm.TU.Chr12.377,evm.TU.Chr11.729,XLOC_000203,XLOC_043258,evm.TU.Chr4.687,evm.TU.Chr18.410,evm.TU.Chr11.569,evm.TU.Chr9.1046,evm.TU.Chr1.1614,evm.TU.ori_scaf989un.1,evm.TU.ori_scaf1053un.1,XLOC_028271,evm.TU.Chr3.82,evm.TU.Chr7.49,evm.TU.Chr12.1097,evm.TU.Chr16.334,evm.TU.Chr13.106,XLOC_0…
GO:0043933	macromolecular complex subunit organization	biological_process	0.61722	1	17	514	731	21042	evm.TU.Chr5.899,XLOC_051774,XLOC_008133,XLOC_038365,evm.TU.Chr11.332,XLOC_035285,XLOC_004578,evm.TU.Chr12.1186,evm.TU.Chr7.315,evm.TU.Chr2.1285,evm.TU.Chr22.759,evm.TU.Chr23.558,evm.TU.Chr5.1360,evm.TU.Chr5.309_evm.TU.Chr5.310,evm.TU.Chr12.1097,XLOC_038945,evm.TU.Chr7.313
GO:0048609	multicellular organismal reproductive process	biological_process	0.6182	1	2	514	85	21042	evm.TU.Chr6.1374,evm.TU.Chr4.886
GO:0007265	Ras protein signal transduction	biological_process	0.61855	1	3	514	130	21042	evm.TU.Chr1.1794,evm.TU.Chr21.144,XLOC_033604
GO:0046578	regulation of Ras protein signal transduction	biological_process	0.61855	1	3	514	130	21042	evm.TU.Chr1.1794,XLOC_033604,evm.TU.Chr21.144
GO:0042254	ribosome biogenesis	biological_process	0.61869	1	3	514	130	21042	evm.TU.Chr18.192,evm.TU.Chr8.761,evm.TU.ori_scaf989un.1
GO:0000155	phosphorelay sensor kinase activity	molecular_function	0.61914	1	1	514	39	21042	evm.TU.Chr19.709
GO:0032990	cell part morphogenesis	biological_process	0.6192	1	1	514	39	21042	evm.TU.Chr18.398
GO:0048858	cell projection morphogenesis	biological_process	0.6192	1	1	514	39	21042	evm.TU.Chr18.398
GO:0006664	glycolipid metabolic process	biological_process	0.62449	1	2	514	86	21042	evm.TU.Chr15.462,evm.TU.Chr12.572
GO:0006897	endocytosis	biological_process	0.62844	1	1	514	40	21042	evm.TU.Chr7.551
GO:0016679	oxidoreductase activity, acting on diphenols and related substances as donors	molecular_function	0.62851	1	1	514	40	21042	evm.TU.Chr5.183
GO:0019954	asexual reproduction	biological_process	0.6291	1	3	514	132	21042	evm.TU.Chr1.2411,evm.TU.Chr11.332,evm.TU.Chr22.759
GO:0046700	heterocycle catabolic process	biological_process	0.63092	1	2	514	87	21042	evm.TU.Chr14.1068,evm.TU.Chr15.959
GO:0016054	organic acid catabolic process	biological_process	0.63492	1	1	514	41	21042	evm.TU.Chr20.481
GO:0046395	carboxylic acid catabolic process	biological_process	0.63492	1	1	514	41	21042	evm.TU.Chr20.481
GO:0042623	ATPase activity, coupled	molecular_function	0.63544	1	4	514	178	21042	evm.TU.Chr23.400,evm.TU.Chr8.601,evm.TU.Chr18.970,evm.TU.Chr9.1162
GO:0044270	cellular nitrogen compound catabolic process	biological_process	0.63712	1	2	514	88	21042	evm.TU.Chr15.959,evm.TU.Chr14.1068
GO:0000160	phosphorelay signal transduction system	biological_process	0.63755	1	1	514	41	21042	evm.TU.Chr19.709
GO:0052652	cyclic purine nucleotide metabolic process	biological_process	0.63755	1	1	514	41	21042	evm.TU.Chr1.769
GO:0005730	nucleolus	cellular_component	0.63756	1	1	514	41	21042	evm.TU.ori_scaf989un.1
GO:0051321	meiotic cell cycle	biological_process	0.63761	1	1	514	41	21042	evm.TU.Chr13.734
GO:0015297	antiporter activity	molecular_function	0.63761	1	1	514	41	21042	evm.TU.Chr10.926
GO:0005975	carbohydrate metabolic process	biological_process	0.64174	1	14	514	614	21042	evm.TU.Chr1.2457,XLOC_013261,evm.TU.Chr9.823,evm.TU.Chr23.752,evm.TU.Chr23.232,evm.TU.Chr3.873,evm.TU.Chr8.13,evm.TU.Chr7.43,evm.TU.Chr20.1011,evm.TU.Chr8.982,XLOC_051857,evm.TU.Chr15.1110,evm.TU.Chr3.691,evm.TU.Chr19.709
GO:0019012	virion	cellular_component	0.64307	1	17	514	743	21042	evm.TU.Chr8.23,evm.TU.Chr19.647,XLOC_009248,evm.TU.Chr2.95,XLOC_028299,evm.TU.Chr21.1029,XLOC_051857,evm.TU.Chr4.1396,evm.TU.Chr7.313,evm.TU.Chr3.82,evm.TU.Chr11.332,evm.TU.Chr10.283,evm.TU.Chr7.315,evm.TU.Chr4.400,XLOC_018406,evm.TU.Chr12.1055,evm.TU.Chr21.144
GO:0019220	regulation of phosphate metabolic process	biological_process	0.64564	1	1	514	42	21042	evm.TU.Chr8.601
GO:0051174	regulation of phosphorus metabolic process	biological_process	0.64564	1	1	514	42	21042	evm.TU.Chr8.601
GO:0070469	respiratory chain	cellular_component	0.64584	1	1	514	42	21042	evm.TU.Chr20.594
GO:0004879	RNA polymerase II transcription factor activity, ligand-activated sequence-specific DNA binding	molecular_function	0.64635	1	1	514	42	21042	evm.TU.Chr16.334
GO:0004882	androgen receptor activity	molecular_function	0.64635	1	1	514	42	21042	evm.TU.Chr16.334
GO:0030521	androgen receptor signaling pathway	biological_process	0.64635	1	1	514	42	21042	evm.TU.Chr16.334
GO:0098531	transcription factor activity, direct ligand regulated sequence-specific DNA binding	molecular_function	0.64635	1	1	514	42	21042	evm.TU.Chr16.334
GO:0030955	potassium ion binding	molecular_function	0.64638	1	1	514	42	21042	evm.TU.Chr3.383
GO:0031420	alkali metal ion binding	molecular_function	0.64638	1	1	514	42	21042	evm.TU.Chr3.383
GO:0002064	epithelial cell development	biological_process	0.64639	1	1	514	42	21042	evm.TU.Chr6.1374
GO:0002065	columnar/cuboidal epithelial cell differentiation	biological_process	0.64639	1	1	514	42	21042	evm.TU.Chr6.1374
GO:0002066	columnar/cuboidal epithelial cell development	biological_process	0.64639	1	1	514	42	21042	evm.TU.Chr6.1374
GO:0005213	structural constituent of chorion	molecular_function	0.64639	1	1	514	42	21042	evm.TU.Chr6.1374
GO:0007292	female gamete generation	biological_process	0.64639	1	1	514	42	21042	evm.TU.Chr6.1374
GO:0007304	chorion-containing eggshell formation	biological_process	0.64639	1	1	514	42	21042	evm.TU.Chr6.1374
GO:0030703	eggshell formation	biological_process	0.64639	1	1	514	42	21042	evm.TU.Chr6.1374
GO:0030707	ovarian follicle cell development	biological_process	0.64639	1	1	514	42	21042	evm.TU.Chr6.1374
GO:0048477	oogenesis	biological_process	0.64639	1	1	514	42	21042	evm.TU.Chr6.1374
GO:0031023	microtubule organizing center organization	biological_process	0.64646	1	1	514	42	21042	evm.TU.Chr5.309_evm.TU.Chr5.310
GO:0017004	cytochrome complex assembly	biological_process	0.64647	1	1	514	42	21042	XLOC_038945
GO:0005231	excitatory extracellular ligand-gated ion channel activity	molecular_function	0.64648	1	1	514	42	21042	evm.TU.Chr6.141
GO:0044283	small molecule biosynthetic process	biological_process	0.64798	1	6	514	270	21042	evm.TU.Chr5.1072,evm.TU.ori_scaf1643un.1,evm.TU.Chr4.959,evm.TU.Chr22.456,evm.TU.Chr10.328,evm.TU.Chr1.1614
GO:0016053	organic acid biosynthetic process	biological_process	0.64838	1	4	514	181	21042	evm.TU.Chr22.456,evm.TU.Chr10.328,evm.TU.Chr5.1072,evm.TU.ori_scaf1643un.1
GO:0046394	carboxylic acid biosynthetic process	biological_process	0.64838	1	4	514	181	21042	evm.TU.Chr10.328,evm.TU.Chr22.456,evm.TU.ori_scaf1643un.1,evm.TU.Chr5.1072
GO:0008654	phospholipid biosynthetic process	biological_process	0.64911	1	2	514	90	21042	evm.TU.Chr5.177,evm.TU.Chr12.572
GO:0005543	phospholipid binding	molecular_function	0.64913	1	3	514	136	21042	evm.TU.Chr2.42,evm.TU.Chr5.558,XLOC_022420
GO:0006576	cellular biogenic amine metabolic process	biological_process	0.64926	1	2	514	90	21042	evm.TU.Chr22.727,evm.TU.Chr11.554
GO:0044106	cellular amine metabolic process	biological_process	0.64926	1	2	514	90	21042	evm.TU.Chr22.727,evm.TU.Chr11.554
GO:0048869	cellular developmental process	biological_process	0.64962	1	5	514	226	21042	evm.TU.Chr11.223,evm.TU.Chr9.988,evm.TU.Chr2.95,evm.TU.Chr6.1374,evm.TU.Chr18.398
GO:0044877	macromolecular complex binding	molecular_function	0.65004	1	10	514	445	21042	evm.TU.ori_scaf989un.1,evm.TU.Chr11.937,evm.TU.Chr1.423,evm.TU.Chr12.695,evm.TU.Chr7.315,evm.TU.Chr4.687,XLOC_051381,XLOC_028271,evm.TU.Chr10.370,evm.TU.Chr16.744
GO:0044085	cellular component biogenesis	biological_process	0.65326	1	23	514	1003	21042	evm.TU.Chr14.777,evm.TU.Chr1.2411,evm.TU.Chr24.472,evm.TU.Chr12.1097,evm.TU.Chr8.761,XLOC_038945,evm.TU.Chr7.313,evm.TU.Chr5.1360,evm.TU.Chr5.309_evm.TU.Chr5.310,evm.TU.Chr23.558,evm.TU.Chr18.192,evm.TU.Chr7.315,evm.TU.ori_scaf989un.1,evm.TU.Chr22.759,evm.TU.Chr21.776,evm.TU.Chr12.1186,XLOC_035285,evm.TU.Chr11.332,XLOC_004578,evm.TU.Chr5.899,XLOC_051774,XLOC_008133,XLOC_038365
GO:0016820	hydrolase activity, acting on acid anhydrides, catalyzing transmembrane movement of substances	molecular_function	0.6539	1	3	514	137	21042	evm.TU.Chr23.400,evm.TU.Chr18.970,evm.TU.Chr9.1162
GO:0015103	inorganic anion transmembrane transporter activity	molecular_function	0.65509	1	1	514	43	21042	evm.TU.Chr8.989
GO:0006979	response to oxidative stress	biological_process	0.6551	1	1	514	43	21042	evm.TU.Chr16.334
GO:0016010	dystrophin-associated glycoprotein complex	cellular_component	0.6551	1	1	514	43	21042	evm.TU.Chr12.918
GO:0005942	phosphatidylinositol 3-kinase complex	cellular_component	0.65512	1	1	514	43	21042	evm.TU.Chr6.1477
GO:0005944	phosphatidylinositol 3-kinase complex, class IB	cellular_component	0.65512	1	1	514	43	21042	evm.TU.Chr6.1477
GO:0035014	phosphatidylinositol 3-kinase regulator activity	molecular_function	0.65512	1	1	514	43	21042	evm.TU.Chr6.1477
GO:0046935	1-phosphatidylinositol-3-kinase regulator activity	molecular_function	0.65512	1	1	514	43	21042	evm.TU.Chr6.1477
GO:0097651	phosphatidylinositol 3-kinase complex, class I	cellular_component	0.65512	1	1	514	43	21042	evm.TU.Chr6.1477
GO:0000921	septin ring assembly	biological_process	0.65514	1	1	514	43	21042	evm.TU.Chr5.899
GO:0005940	septin ring	cellular_component	0.65514	1	1	514	43	21042	evm.TU.Chr5.899
GO:0031106	septin ring organization	biological_process	0.65514	1	1	514	43	21042	evm.TU.Chr5.899
GO:0032156	septin cytoskeleton	cellular_component	0.65514	1	1	514	43	21042	evm.TU.Chr5.899
GO:0032185	septin cytoskeleton organization	biological_process	0.65514	1	1	514	43	21042	evm.TU.Chr5.899
GO:0043167	ion binding	molecular_function	0.65518	1	147	514	6167	21042	evm.TU.Chr10.524,evm.TU.Chr5.157,evm.TU.Chr7.400,evm.TU.Chr8.522_evm.TU.Chr8.523,evm.TU.Chr16.1236,evm.TU.Chr5.558,evm.TU.Chr12.918,evm.TU.Chr11.321,evm.TU.Chr15.959,evm.TU.Chr17.1179,evm.TU.Chr23.97,XLOC_012995,evm.TU.Chr3.294,evm.TU.Chr23.191,XLOC_010138,evm.TU.Chr15.1110,evm.TU.Chr18.970,evm.TU.Chr9.1162,evm.TU.Chr2.1217,evm.TU.Chr11.504,evm.TU.Chr13.154,evm.TU.Chr23.558,XLOC_051449,evm.TU.Chr…
GO:0030029	actin filament-based process	biological_process	0.65524	1	2	514	91	21042	evm.TU.Chr3.866,evm.TU.Chr14.694
GO:0030036	actin cytoskeleton organization	biological_process	0.65524	1	2	514	91	21042	evm.TU.Chr3.866,evm.TU.Chr14.694
GO:0005524	ATP binding	molecular_function	0.66017	1	46	514	1978	21042	evm.TU.Chr7.1356,evm.TU.Chr4.1024,evm.TU.Chr15.396,evm.TU.Chr7.1304,evm.TU.Chr20.339,XLOC_009740,evm.TU.Chr2.543,evm.TU.ori_scaf1053un.1,evm.TU.Chr7.571,evm.TU.Chr2.1162_evm.TU.Chr2.1163,evm.TU.Chr3.82,evm.TU.Chr8.761,evm.TU.Chr4.886,evm.TU.Chr16.330,evm.TU.Chr8.41,evm.TU.Chr11.937,evm.TU.Chr13.419,evm.TU.Chr1.1778,XLOC_000203,evm.TU.Chr23.558,evm.TU.Chr11.729,evm.TU.Chr17.918,evm.TU.Chr23.753,ev…
GO:0019058	viral life cycle	biological_process	0.66204	1	8	514	362	21042	evm.TU.ori_scaf989un.1,XLOC_016434,evm.TU.Chr12.335,evm.TU.Chr14.777,evm.TU.Chr21.776,evm.TU.Chr11.332,XLOC_028082,evm.TU.Chr20.315
GO:0016616	oxidoreductase activity, acting on the CH-OH group of donors, NAD or NADP as acceptor	molecular_function	0.66228	1	3	514	139	21042	evm.TU.Chr14.1068,evm.TU.Chr22.696,evm.TU.Chr11.223
GO:0032559	adenyl ribonucleotide binding	molecular_function	0.66288	1	46	514	1980	21042	evm.TU.Chr19.709,evm.TU.Chr9.1162,evm.TU.Chr7.1379,evm.TU.Chr18.970,XLOC_009186,evm.TU.Chr23.753,XLOC_012995,evm.TU.Chr23.400,evm.TU.Chr10.585,evm.TU.Chr6.1051,evm.TU.Chr9.70,XLOC_036080,evm.TU.Chr17.1179,evm.TU.Chr18.1161,XLOC_007424,evm.TU.Chr24.342,evm.TU.Chr21.1029,evm.TU.Chr10.877,evm.TU.Chr18.933,evm.TU.Chr22.727,evm.TU.Chr16.1236,evm.TU.Chr1.769,evm.TU.Chr10.342,evm.TU.Chr8.522_evm.TU.Chr8…
GO:0007281	germ cell development	biological_process	0.66349	1	1	514	44	21042	evm.TU.Chr6.1374
GO:0030855	epithelial cell differentiation	biological_process	0.66349	1	1	514	44	21042	evm.TU.Chr6.1374
GO:0017119	Golgi transport complex	cellular_component	0.66358	1	1	514	44	21042	evm.TU.Chr7.313
GO:0000228	nuclear chromosome	cellular_component	0.66363	1	3	514	139	21042	evm.TU.Chr3.875,evm.TU.Chr2.95,evm.TU.Chr12.861
GO:0016310	phosphorylation	biological_process	0.66586	1	21	514	925	21042	XLOC_012995,evm.TU.Chr10.585,evm.TU.Chr6.1051,evm.TU.Chr9.70,evm.TU.Chr19.709,evm.TU.Chr7.1379,evm.TU.Chr2.543,evm.TU.Chr4.1024,evm.TU.Chr7.1356,evm.TU.Chr20.339,evm.TU.Chr7.1304,evm.TU.Chr17.918,evm.TU.Chr1.769,evm.TU.Chr10.342,evm.TU.Chr8.522_evm.TU.Chr8.523,evm.TU.Chr23.558,evm.TU.Chr24.342,evm.TU.Chr9.287,evm.TU.Chr1.1778,evm.TU.Chr8.41,evm.TU.Chr4.886
GO:0043414	macromolecule methylation	biological_process	0.66694	1	2	514	93	21042	evm.TU.Chr8.761,evm.TU.Chr3.294
GO:0016782	transferase activity, transferring sulfur-containing groups	molecular_function	0.66697	1	2	514	93	21042	evm.TU.Chr1.2506,evm.TU.Chr9.1043
GO:0044710	single-organism metabolic process	biological_process	0.6677	1	77	514	3280	21042	evm.TU.Chr9.1046,evm.TU.Chr1.1614,evm.TU.Chr1.1940,XLOC_005056,XLOC_043258,evm.TU.Chr3.875,evm.TU.Chr3.82,evm.TU.ori_scaf1053un.1,evm.TU.Chr22.696,XLOC_028299,evm.TU.Chr15.729,evm.TU.Chr1.524,evm.TU.Chr9.287,evm.TU.Chr15.1173,XLOC_013261,evm.TU.Chr20.700,evm.TU.Chr11.184,evm.TU.Chr20.594,evm.TU.Chr15.504,evm.TU.Chr2.1147,XLOC_024218,evm.TU.Chr7.43,XLOC_022954,evm.TU.Chr10.1119,evm.TU.Chr1.2185,ev…
GO:0044282	small molecule catabolic process	biological_process	0.66938	1	1	514	45	21042	evm.TU.Chr20.481
GO:0003993	acid phosphatase activity	molecular_function	0.67135	1	4	514	187	21042	evm.TU.Chr17.1044,evm.TU.Chr13.154,evm.TU.Chr15.437,evm.TU.Chr2.717
GO:0009064	glutamine family amino acid metabolic process	biological_process	0.67168	1	1	514	45	21042	XLOC_033187
GO:0006040	amino sugar metabolic process	biological_process	0.67178	1	1	514	45	21042	evm.TU.Chr8.761
GO:0043412	macromolecule modification	biological_process	0.6725	1	44	514	1903	21042	evm.TU.Chr2.543,evm.TU.Chr8.601,XLOC_051381,evm.TU.Chr7.1304,XLOC_043258,evm.TU.Chr20.339,evm.TU.Chr4.1024,evm.TU.Chr7.1356,evm.TU.Chr3.82,evm.TU.Chr3.875,evm.TU.Chr1.1778,XLOC_028299,evm.TU.Chr8.761,evm.TU.Chr4.886,evm.TU.Chr8.41,evm.TU.Chr17.604,XLOC_013261,evm.TU.Chr17.918,evm.TU.Chr4.959,evm.TU.Chr23.558,evm.TU.Chr3.993,evm.TU.Chr21.355,evm.TU.Chr11.670,evm.TU.Chr7.1379,evm.TU.Chr19.709,evm.T…
GO:0000902	cell morphogenesis	biological_process	0.67268	1	2	514	94	21042	evm.TU.Chr2.95,evm.TU.Chr18.398
GO:0032989	cellular component morphogenesis	biological_process	0.67268	1	2	514	94	21042	evm.TU.Chr18.398,evm.TU.Chr2.95
GO:0016829	lyase activity	molecular_function	0.67684	1	8	514	367	21042	evm.TU.Chr15.437,evm.TU.Chr5.1072,evm.TU.Chr1.769,evm.TU.Chr8.470,evm.TU.Chr11.554,evm.TU.ori_scaf1643un.1,evm.TU.Chr1.571,evm.TU.Chr1.1614
GO:0042157	lipoprotein metabolic process	biological_process	0.67756	1	3	514	142	21042	XLOC_014135,evm.TU.Chr2.95,evm.TU.Chr12.572
GO:0050662	coenzyme binding	molecular_function	0.6776	1	7	514	323	21042	evm.TU.Chr11.184,evm.TU.Chr11.223,evm.TU.Chr3.866,evm.TU.Chr7.675,XLOC_038141,evm.TU.Chr22.696,evm.TU.Chr22.163
GO:0007018	microtubule-based movement	biological_process	0.67785	1	2	514	95	21042	evm.TU.Chr9.606,evm.TU.Chr18.1161
GO:0006643	membrane lipid metabolic process	biological_process	0.67812	1	2	514	95	21042	evm.TU.Chr15.462,evm.TU.Chr12.572
GO:0015171	amino acid transmembrane transporter activity	molecular_function	0.67908	1	1	514	46	21042	evm.TU.Chr12.918
GO:0000981	RNA polymerase II transcription factor activity, sequence-specific DNA binding	molecular_function	0.67972	1	1	514	46	21042	evm.TU.Chr16.334
GO:0015144	carbohydrate transmembrane transporter activity	molecular_function	0.67977	1	1	514	46	21042	evm.TU.Chr9.641
GO:1901476	carbohydrate transporter activity	molecular_function	0.67977	1	1	514	46	21042	evm.TU.Chr9.641
GO:0016638	oxidoreductase activity, acting on the CH-NH2 group of donors	molecular_function	0.67983	1	1	514	46	21042	evm.TU.Chr7.1241
GO:0005525	GTP binding	molecular_function	0.6834	1	14	514	632	21042	evm.TU.Chr19.944,evm.TU.Chr23.400,evm.TU.Chr16.1236,XLOC_000203,evm.TU.Chr4.892,XLOC_036080,evm.TU.Chr5.478,evm.TU.Chr13.419,XLOC_009740,XLOC_009186,evm.TU.Chr2.1255,evm.TU.Chr18.970,evm.TU.Chr21.1029,evm.TU.Chr1.1741
GO:0048037	cofactor binding	molecular_function	0.6848	1	9	514	414	21042	evm.TU.Chr12.1034,XLOC_038141,evm.TU.Chr22.696,evm.TU.Chr22.163,evm.TU.Chr11.184,evm.TU.Chr11.223,evm.TU.Chr3.691,evm.TU.Chr3.866,evm.TU.Chr7.675
GO:0034613	cellular protein localization	biological_process	0.68516	1	17	514	763	21042	evm.TU.Chr12.918,evm.TU.Chr7.311,evm.TU.Chr14.701,evm.TU.Chr7.313,evm.TU.Chr19.602,evm.TU.Chr2.95,evm.TU.Chr13.74,evm.TU.Chr16.1236,evm.TU.Chr5.309_evm.TU.Chr5.310,evm.TU.Chr14.685,XLOC_043258,evm.TU.Chr24.269,evm.TU.Chr5.582,evm.TU.Chr7.315,evm.TU.Chr11.1100,evm.TU.Chr3.360,evm.TU.Chr3.82
GO:0070727	cellular macromolecule localization	biological_process	0.68516	1	17	514	763	21042	evm.TU.Chr5.582,evm.TU.Chr24.269,XLOC_043258,evm.TU.Chr11.1100,evm.TU.Chr7.315,evm.TU.Chr3.360,evm.TU.Chr3.82,evm.TU.Chr7.313,evm.TU.Chr14.701,evm.TU.Chr7.311,evm.TU.Chr12.918,evm.TU.Chr2.95,evm.TU.Chr19.602,evm.TU.Chr5.309_evm.TU.Chr5.310,evm.TU.Chr14.685,evm.TU.Chr13.74,evm.TU.Chr16.1236
GO:0007167	enzyme linked receptor protein signaling pathway	biological_process	0.68756	1	1	514	47	21042	evm.TU.Chr9.70
GO:0007169	transmembrane receptor protein tyrosine kinase signaling pathway	biological_process	0.68756	1	1	514	47	21042	evm.TU.Chr9.70
GO:0030518	intracellular steroid hormone receptor signaling pathway	biological_process	0.68756	1	1	514	47	21042	evm.TU.Chr16.334
GO:0030522	intracellular receptor signaling pathway	biological_process	0.68756	1	1	514	47	21042	evm.TU.Chr16.334
GO:0009190	cyclic nucleotide biosynthetic process	biological_process	0.68764	1	1	514	47	21042	evm.TU.Chr1.769
GO:0044272	sulfur compound biosynthetic process	biological_process	0.68765	1	1	514	47	21042	evm.TU.Chr18.933
GO:0008137	NADH dehydrogenase (ubiquinone) activity	molecular_function	0.68768	1	1	514	47	21042	evm.TU.Chr8.522_evm.TU.Chr8.523
GO:0050136	NADH dehydrogenase (quinone) activity	molecular_function	0.68768	1	1	514	47	21042	evm.TU.Chr8.522_evm.TU.Chr8.523
GO:1901135	carbohydrate derivative metabolic process	biological_process	0.68908	1	15	514	678	21042	evm.TU.Chr11.223,evm.TU.Chr2.1147,evm.TU.Chr8.982,evm.TU.Chr15.462,XLOC_024218,evm.TU.Chr12.572,evm.TU.Chr3.873,evm.TU.Chr8.761,evm.TU.Chr9.1034,evm.TU.Chr1.769,evm.TU.Chr5.177,XLOC_013261,evm.TU.Chr7.571,evm.TU.Chr8.522_evm.TU.Chr8.523,evm.TU.Chr20.700
GO:1903509	liposaccharide metabolic process	biological_process	0.68915	1	2	514	97	21042	evm.TU.Chr12.572,evm.TU.Chr15.462
GO:0006886	intracellular protein transport	biological_process	0.69057	1	15	514	679	21042	evm.TU.Chr7.315,evm.TU.Chr19.602,evm.TU.Chr2.95,evm.TU.Chr11.1100,evm.TU.Chr24.269,evm.TU.Chr7.311,evm.TU.Chr5.582,XLOC_043258,evm.TU.Chr14.701,evm.TU.Chr7.313,evm.TU.Chr13.74,evm.TU.Chr3.82,evm.TU.Chr16.1236,evm.TU.Chr14.685,evm.TU.Chr3.360
GO:0005887	integral component of plasma membrane	cellular_component	0.69123	1	3	514	145	21042	XLOC_043450,evm.TU.Chr9.70,XLOC_038945
GO:0030554	adenyl nucleotide binding	molecular_function	0.69203	1	46	514	2002	21042	evm.TU.Chr6.1051,evm.TU.Chr10.585,evm.TU.Chr23.400,XLOC_012995,evm.TU.Chr17.1179,evm.TU.Chr18.1161,XLOC_036080,evm.TU.Chr9.70,XLOC_009186,evm.TU.Chr9.1162,evm.TU.Chr7.1379,evm.TU.Chr18.970,evm.TU.Chr19.709,evm.TU.Chr23.753,evm.TU.Chr16.1236,evm.TU.Chr1.769,evm.TU.Chr18.933,evm.TU.Chr22.727,evm.TU.Chr8.522_evm.TU.Chr8.523,evm.TU.Chr10.342,evm.TU.Chr24.342,XLOC_007424,evm.TU.Chr10.877,evm.TU.Chr21.…
GO:0048523	negative regulation of cellular process	biological_process	0.69391	1	5	514	238	21042	XLOC_028966,evm.TU.Chr1.2536,XLOC_051934,evm.TU.Chr3.875,evm.TU.Chr3.82
GO:0006364	rRNA processing	biological_process	0.69462	1	2	514	98	21042	evm.TU.ori_scaf989un.1,evm.TU.Chr8.761
GO:0016072	rRNA metabolic process	biological_process	0.69462	1	2	514	98	21042	evm.TU.ori_scaf989un.1,evm.TU.Chr8.761
GO:0009108	coenzyme biosynthetic process	biological_process	0.69475	1	2	514	98	21042	evm.TU.Chr1.1614,evm.TU.Chr7.571
GO:0008408	3'-5' exonuclease activity	molecular_function	0.69524	1	1	514	48	21042	evm.TU.Chr12.335
GO:0043624	cellular protein complex disassembly	biological_process	0.69533	1	1	514	48	21042	evm.TU.Chr2.1285
GO:0008053	mitochondrial fusion	biological_process	0.69534	1	1	514	48	21042	evm.TU.Chr14.701
GO:0022613	ribonucleoprotein complex biogenesis	biological_process	0.6956	1	3	514	146	21042	evm.TU.ori_scaf989un.1,evm.TU.Chr8.761,evm.TU.Chr18.192
GO:0031226	intrinsic component of plasma membrane	cellular_component	0.69567	1	3	514	146	21042	XLOC_043450,XLOC_038945,evm.TU.Chr9.70
GO:0003008	system process	biological_process	0.70001	1	2	514	99	21042	evm.TU.Chr4.157,evm.TU.Chr16.334
GO:0019362	pyridine nucleotide metabolic process	biological_process	0.70268	1	1	514	49	21042	evm.TU.Chr11.223
GO:0046496	nicotinamide nucleotide metabolic process	biological_process	0.70268	1	1	514	49	21042	evm.TU.Chr11.223
GO:0016668	oxidoreductase activity, acting on a sulfur group of donors, NAD(P) as acceptor	molecular_function	0.70275	1	1	514	49	21042	evm.TU.Chr1.2185
GO:0047134	protein-disulfide reductase activity	molecular_function	0.70275	1	1	514	49	21042	evm.TU.Chr1.2185
GO:0016755	transferase activity, transferring amino-acyl groups	molecular_function	0.7028	1	1	514	49	21042	XLOC_035319
GO:0051056	regulation of small GTPase mediated signal transduction	biological_process	0.70422	1	3	514	148	21042	evm.TU.Chr1.1794,XLOC_033604,evm.TU.Chr21.144
GO:0034654	nucleobase-containing compound biosynthetic process	biological_process	0.70612	1	66	514	2855	21042	evm.TU.Chr7.571,XLOC_033187,evm.TU.Chr22.560,evm.TU.Chr14.1495,XLOC_030146,XLOC_051381,evm.TU.Chr22.759,evm.TU.Chr6.376,evm.TU.Chr13.543,evm.TU.Chr9.568,evm.TU.Chr7.313,evm.TU.Chr21.192,evm.TU.Chr12.760,evm.TU.Chr1.2411,evm.TU.Chr19.242,evm.TU.Chr9.442,evm.TU.Chr1.1468,evm.TU.Chr17.1059,evm.TU.Chr15.1110,evm.TU.Chr23.753,XLOC_005511,evm.TU.Chr19.709,evm.TU.Chr8.179,evm.TU.Chr5.812_evm.TU.Chr5.813…
GO:0001076	transcription factor activity, RNA polymerase II transcription factor binding	molecular_function	0.70867	1	3	514	149	21042	evm.TU.Chr19.709,evm.TU.Chr16.975,evm.TU.Chr16.334
GO:0001104	RNA polymerase II transcription cofactor activity	molecular_function	0.70867	1	3	514	149	21042	evm.TU.Chr16.334,evm.TU.Chr19.709,evm.TU.Chr16.975
GO:0032561	guanyl ribonucleotide binding	molecular_function	0.70955	1	14	514	644	21042	evm.TU.Chr4.892,XLOC_000203,XLOC_036080,evm.TU.Chr23.400,evm.TU.Chr19.944,evm.TU.Chr16.1236,evm.TU.Chr1.1741,evm.TU.Chr21.1029,evm.TU.Chr13.419,evm.TU.Chr5.478,evm.TU.Chr18.970,evm.TU.Chr2.1255,XLOC_009740,XLOC_009186
GO:0016881	acid-amino acid ligase activity	molecular_function	0.70999	1	1	514	50	21042	evm.TU.Chr18.933
GO:0051130	positive regulation of cellular component organization	biological_process	0.70999	1	1	514	50	21042	evm.TU.Chr12.1186
GO:0009187	cyclic nucleotide metabolic process	biological_process	0.71003	1	1	514	50	21042	evm.TU.Chr1.769
GO:0032271	regulation of protein polymerization	biological_process	0.71003	1	1	514	50	21042	evm.TU.Chr12.1186
GO:0043254	regulation of protein complex assembly	biological_process	0.71003	1	1	514	50	21042	evm.TU.Chr12.1186
GO:0016831	carboxy-lyase activity	molecular_function	0.7155	1	2	514	102	21042	evm.TU.Chr11.554,evm.TU.Chr1.1614
GO:0032787	monocarboxylic acid metabolic process	biological_process	0.71602	1	3	514	151	21042	evm.TU.Chr10.328,evm.TU.ori_scaf1643un.1,evm.TU.Chr5.1072
GO:0001871	pattern binding	molecular_function	0.71714	1	1	514	51	21042	evm.TU.Chr17.604
GO:0030247	polysaccharide binding	molecular_function	0.71714	1	1	514	51	21042	evm.TU.Chr17.604
GO:0051049	regulation of transport	biological_process	0.71718	1	1	514	51	21042	evm.TU.Chr9.823
GO:0071702	organic substance transport	biological_process	0.7177	1	28	514	1255	21042	XLOC_038945,evm.TU.Chr8.13,evm.TU.Chr7.311,evm.TU.Chr12.918,evm.TU.Chr14.701,evm.TU.Chr7.313,evm.TU.Chr2.95,evm.TU.Chr19.602,XLOC_014135,XLOC_004714,evm.TU.Chr9.823,evm.TU.Chr13.74,evm.TU.Chr16.1236,evm.TU.Chr14.685,XLOC_043258,evm.TU.Chr5.582,XLOC_051381,evm.TU.Chr24.269,XLOC_018489,evm.TU.Chr7.315,evm.TU.Chr11.1100,XLOC_051774,evm.TU.Chr9.641,evm.TU.Chr3.360,XLOC_006879,evm.TU.Chr3.1166,evm.TU.…
GO:0019001	guanyl nucleotide binding	molecular_function	0.72005	1	14	514	649	21042	evm.TU.Chr13.419,evm.TU.Chr5.478,evm.TU.Chr2.1255,evm.TU.Chr18.970,XLOC_009186,XLOC_009740,evm.TU.Chr1.1741,evm.TU.Chr21.1029,evm.TU.Chr23.400,evm.TU.Chr19.944,evm.TU.Chr16.1236,evm.TU.Chr4.892,XLOC_000203,XLOC_036080
GO:0006811	ion transport	biological_process	0.72119	1	34	514	1514	21042	XLOC_004578,evm.TU.Chr4.892,XLOC_036080,XLOC_031715,XLOC_009186,evm.TU.Chr11.92,XLOC_010138,evm.TU.Chr10.862,evm.TU.Chr7.743,evm.TU.Chr8.989,evm.TU.Chr10.1137,evm.TU.Chr3.383,evm.TU.Chr24.256,evm.TU.Chr10.909,evm.TU.Chr3.578,evm.TU.Chr12.918,XLOC_006879,evm.TU.Chr7.542,XLOC_009740,XLOC_038947,evm.TU.Chr20.437_evm.TU.Chr20.438,evm.TU.Chr1.295,evm.TU.Chr23.253_evm.TU.Chr23.254,evm.TU.Chr4.687,evm.T…
GO:0016592	mediator complex	cellular_component	0.72128	1	3	514	152	21042	evm.TU.Chr16.334,evm.TU.Chr19.709,evm.TU.Chr16.975
GO:0001510	RNA methylation	biological_process	0.7241	1	1	514	52	21042	evm.TU.Chr8.761
GO:0015276	ligand-gated ion channel activity	molecular_function	0.7243	1	5	514	247	21042	evm.TU.Chr7.743,evm.TU.Chr13.74,evm.TU.Chr10.909,evm.TU.Chr6.141,evm.TU.Chr18.82
GO:0022834	ligand-gated channel activity	molecular_function	0.7243	1	5	514	247	21042	evm.TU.Chr13.74,evm.TU.Chr7.743,evm.TU.Chr18.82,evm.TU.Chr6.141,evm.TU.Chr10.909
GO:0043168	anion binding	molecular_function	0.72434	1	62	514	2704	21042	evm.TU.Chr8.41,evm.TU.Chr16.330,evm.TU.Chr8.761,evm.TU.Chr4.886,evm.TU.Chr1.1741,evm.TU.Chr1.1778,evm.TU.Chr13.419,evm.TU.Chr11.937,evm.TU.Chr11.729,evm.TU.Chr12.1034,evm.TU.Chr23.558,XLOC_000203,evm.TU.Chr17.918,evm.TU.Chr19.944,XLOC_022420,evm.TU.Chr15.396,evm.TU.Chr7.1304,evm.TU.Chr20.339,evm.TU.Chr9.957,evm.TU.Chr4.1024,evm.TU.Chr7.1356,evm.TU.Chr2.1255,XLOC_009740,evm.TU.Chr2.543,evm.TU.ori_…
GO:0032504	multicellular organism reproduction	biological_process	0.72538	1	2	514	104	21042	evm.TU.Chr4.886,evm.TU.Chr6.1374
GO:0044446	intracellular organelle part	cellular_component	0.72609	1	48	514	2114	21042	evm.TU.Chr5.899,XLOC_035285,evm.TU.Chr2.1162_evm.TU.Chr2.1163,evm.TU.Chr3.875,evm.TU.Chr3.82,XLOC_005499,XLOC_043258,evm.TU.Chr5.582,evm.TU.Chr22.759,evm.TU.ori_scaf989un.1,XLOC_051449,evm.TU.Chr21.91,evm.TU.Chr19.647,evm.TU.Chr13.74,evm.TU.Chr7.313,evm.TU.Chr2.465,XLOC_040464,evm.TU.Chr16.330,evm.TU.Chr7.311,XLOC_038660,evm.TU.Chr2.509,evm.TU.Chr12.377,evm.TU.Chr11.937,evm.TU.Chr18.1161,evm.TU.C…
GO:0006865	amino acid transport	biological_process	0.73018	1	1	514	53	21042	evm.TU.Chr12.918
GO:0048284	organelle fusion	biological_process	0.73086	1	1	514	53	21042	evm.TU.Chr14.701
GO:0050660	flavin adenine dinucleotide binding	molecular_function	0.73483	1	2	514	106	21042	evm.TU.Chr7.675,XLOC_038141
GO:0006614	SRP-dependent cotranslational protein targeting to membrane	biological_process	0.73723	1	1	514	54	21042	evm.TU.Chr16.1236
GO:0045047	protein targeting to ER	biological_process	0.73723	1	1	514	54	21042	evm.TU.Chr16.1236
GO:0072599	establishment of protein localization to endoplasmic reticulum	biological_process	0.73723	1	1	514	54	21042	evm.TU.Chr16.1236
GO:0072524	pyridine-containing compound metabolic process	biological_process	0.73734	1	1	514	54	21042	evm.TU.Chr11.223
GO:0060590	ATPase regulator activity	molecular_function	0.73743	1	1	514	54	21042	evm.TU.Chr13.324
GO:0043241	protein complex disassembly	biological_process	0.73743	1	1	514	54	21042	evm.TU.Chr2.1285
GO:0009308	amine metabolic process	biological_process	0.73953	1	2	514	107	21042	evm.TU.Chr22.727,evm.TU.Chr11.554
GO:0030030	cell projection organization	biological_process	0.73985	1	2	514	107	21042	evm.TU.Chr11.223,evm.TU.Chr18.398
GO:0006261	DNA-dependent DNA replication	biological_process	0.7409	1	4	514	205	21042	evm.TU.Chr13.74,evm.TU.Chr21.355,evm.TU.ori_scaf1220un.2,evm.TU.Chr5.582
GO:0048193	Golgi vesicle transport	biological_process	0.74335	1	4	514	206	21042	evm.TU.Chr11.1139,evm.TU.Chr2.95,evm.TU.Chr7.313,XLOC_043258
GO:0090066	regulation of anatomical structure size	biological_process	0.74382	1	1	514	55	21042	evm.TU.Chr16.334
GO:0006891	intra-Golgi vesicle-mediated transport	biological_process	0.74385	1	1	514	55	21042	evm.TU.Chr7.313
GO:0009236	cobalamin biosynthetic process	biological_process	0.74385	1	1	514	55	21042	evm.TU.Chr4.959
GO:0019899	enzyme binding	molecular_function	0.74452	1	2	514	108	21042	evm.TU.Chr11.1100,evm.TU.Chr14.694
GO:0033036	macromolecule localization	biological_process	0.74742	1	25	514	1145	21042	evm.TU.Chr5.309_evm.TU.Chr5.310,evm.TU.Chr14.685,evm.TU.Chr13.74,evm.TU.Chr16.1236,evm.TU.Chr2.95,XLOC_014135,evm.TU.Chr19.602,XLOC_004714,evm.TU.Chr14.701,evm.TU.Chr7.313,evm.TU.Chr7.311,evm.TU.Chr12.918,evm.TU.Chr8.13,evm.TU.Chr8.428,evm.TU.Chr3.82,evm.TU.Chr3.1166,evm.TU.Chr3.360,XLOC_051774,evm.TU.Chr11.1100,evm.TU.Chr7.315,XLOC_018489,XLOC_051381,evm.TU.Chr5.582,evm.TU.Chr24.269,XLOC_043258
GO:0044422	organelle part	cellular_component	0.74826	1	48	514	2133	21042	XLOC_005499,XLOC_043258,evm.TU.Chr5.582,evm.TU.Chr22.759,evm.TU.ori_scaf989un.1,evm.TU.Chr5.899,XLOC_035285,evm.TU.Chr2.1162_evm.TU.Chr2.1163,evm.TU.Chr3.875,evm.TU.Chr3.82,evm.TU.Chr7.313,evm.TU.Chr2.465,XLOC_040464,evm.TU.Chr16.330,evm.TU.Chr7.311,evm.TU.Chr2.509,evm.TU.Chr12.377,XLOC_038660,evm.TU.Chr11.937,XLOC_051449,evm.TU.Chr21.91,evm.TU.Chr19.647,evm.TU.Chr13.74,evm.TU.Chr21.144,evm.TU.Ch…
GO:0030695	GTPase regulator activity	molecular_function	0.74907	1	2	514	109	21042	evm.TU.Chr8.23,evm.TU.Chr3.1453
GO:0016651	oxidoreductase activity, acting on NAD(P)H	molecular_function	0.7491	1	3	514	159	21042	evm.TU.Chr1.1530,evm.TU.Chr1.2185,evm.TU.Chr8.522_evm.TU.Chr8.523
GO:0033013	tetrapyrrole metabolic process	biological_process	0.74913	1	3	514	159	21042	evm.TU.Chr4.959,evm.TU.Chr14.1068,evm.TU.Chr15.959
GO:0006497	protein lipidation	biological_process	0.74997	1	1	514	56	21042	evm.TU.Chr12.572
GO:0006506	GPI anchor biosynthetic process	biological_process	0.74997	1	1	514	56	21042	evm.TU.Chr12.572
GO:0006661	phosphatidylinositol biosynthetic process	biological_process	0.74997	1	1	514	56	21042	evm.TU.Chr12.572
GO:0009975	cyclase activity	molecular_function	0.75008	1	1	514	56	21042	evm.TU.Chr1.769
GO:0004673	protein histidine kinase activity	molecular_function	0.75011	1	1	514	56	21042	evm.TU.Chr19.709
GO:0016775	phosphotransferase activity, nitrogenous group as acceptor	molecular_function	0.75011	1	1	514	56	21042	evm.TU.Chr19.709
GO:0007009	plasma membrane organization	biological_process	0.75014	1	1	514	56	21042	evm.TU.Chr24.472
GO:0051235	maintenance of location	biological_process	0.75615	1	1	514	57	21042	evm.TU.Chr12.918
GO:0006119	oxidative phosphorylation	biological_process	0.75622	1	1	514	57	21042	evm.TU.Chr8.522_evm.TU.Chr8.523
GO:0042773	ATP synthesis coupled electron transport	biological_process	0.75622	1	1	514	57	21042	evm.TU.Chr8.522_evm.TU.Chr8.523
GO:0045892	negative regulation of transcription, DNA-templated	biological_process	0.75623	1	1	514	57	21042	XLOC_051934
GO:0051253	negative regulation of RNA metabolic process	biological_process	0.75623	1	1	514	57	21042	XLOC_051934
GO:1902679	negative regulation of RNA biosynthetic process	biological_process	0.75623	1	1	514	57	21042	XLOC_051934
GO:1903507	negative regulation of nucleic acid-templated transcription	biological_process	0.75623	1	1	514	57	21042	XLOC_051934
GO:0004497	monooxygenase activity	molecular_function	0.75625	1	1	514	57	21042	XLOC_038141
GO:0003924	GTPase activity	molecular_function	0.75685	1	10	514	488	21042	evm.TU.Chr23.400,evm.TU.Chr16.1236,evm.TU.Chr4.892,XLOC_000203,XLOC_036080,evm.TU.Chr18.970,XLOC_009740,XLOC_009186,evm.TU.Chr14.701,evm.TU.Chr21.1029
GO:0051726	regulation of cell cycle	biological_process	0.75798	1	2	514	111	21042	evm.TU.Chr3.82,evm.TU.Chr3.875
GO:0006259	DNA metabolic process	biological_process	0.75845	1	27	514	1239	21042	XLOC_010138,evm.TU.Chr4.687,evm.TU.Chr9.816,XLOC_043258,XLOC_022954,evm.TU.Chr5.582,evm.TU.Chr9.1046,evm.TU.ori_scaf1220un.2,evm.TU.ori_scaf1053un.1,XLOC_033187,evm.TU.Chr19.600,evm.TU.ori_scaf1337un.1,XLOC_035285,XLOC_028149,evm.TU.Chr13.106,evm.TU.Chr15.1173,evm.TU.Chr15.224,evm.TU.Chr4.886,XLOC_007424,evm.TU.Chr16.1040,evm.TU.Chr21.778,XLOC_028299,evm.TU.Chr1.2028,evm.TU.Chr21.355,evm.TU.Chr23…
GO:0006812	cation transport	biological_process	0.75923	1	21	514	978	21042	evm.TU.Chr6.1391,XLOC_030586,XLOC_000203,evm.TU.Chr3.383,XLOC_038660,XLOC_043450,evm.TU.Chr1.1741,evm.TU.Chr24.256,XLOC_004578,evm.TU.Chr4.892,XLOC_036080,evm.TU.Chr7.542,XLOC_031715,evm.TU.Chr20.437_evm.TU.Chr20.438,XLOC_038947,XLOC_009740,XLOC_009186,XLOC_010138,evm.TU.Chr23.253_evm.TU.Chr23.254,evm.TU.Chr4.687,evm.TU.Chr10.862
GO:0015077	monovalent inorganic cation transmembrane transporter activity	molecular_function	0.75989	1	12	514	580	21042	evm.TU.Chr14.1385,XLOC_006879,evm.TU.Chr24.319,evm.TU.Chr3.383,XLOC_004578,evm.TU.Chr14.966,evm.TU.Chr12.918,XLOC_031715,XLOC_016434,evm.TU.Chr8.81,evm.TU.Chr20.437_evm.TU.Chr20.438,evm.TU.Chr5.294
GO:0042158	lipoprotein biosynthetic process	biological_process	0.76207	1	1	514	58	21042	evm.TU.Chr12.572
GO:0044087	regulation of cellular component biogenesis	biological_process	0.76221	1	1	514	58	21042	evm.TU.Chr12.1186
GO:0060589	nucleoside-triphosphatase regulator activity	molecular_function	0.76395	1	3	514	163	21042	evm.TU.Chr8.23,evm.TU.Chr13.324,evm.TU.Chr3.1453
GO:0004386	helicase activity	molecular_function	0.76414	1	5	514	260	21042	evm.TU.Chr23.558,XLOC_000203,XLOC_005499,evm.TU.Chr16.1236,evm.TU.Chr22.727
GO:0005739	mitochondrion	cellular_component	0.76536	1	10	514	492	21042	XLOC_028149,evm.TU.Chr13.74,evm.TU.Chr13.543,XLOC_008133,evm.TU.Chr21.91,evm.TU.Chr20.594,evm.TU.Chr13.324,evm.TU.Chr1.1530,evm.TU.Chr4.157,evm.TU.Chr14.701
GO:0032553	ribonucleotide binding	molecular_function	0.7655	1	52	514	2319	21042	evm.TU.Chr2.1255,XLOC_009740,evm.TU.Chr2.543,evm.TU.Chr15.396,evm.TU.Chr7.1304,evm.TU.Chr20.339,evm.TU.Chr4.1024,evm.TU.Chr7.1356,evm.TU.Chr3.82,evm.TU.Chr2.1162_evm.TU.Chr2.1163,evm.TU.Chr7.571,evm.TU.ori_scaf1053un.1,evm.TU.Chr1.1778,evm.TU.Chr11.937,evm.TU.Chr13.419,evm.TU.Chr8.41,evm.TU.Chr16.330,evm.TU.Chr4.886,evm.TU.Chr8.761,evm.TU.Chr1.1741,evm.TU.Chr17.918,evm.TU.Chr19.944,evm.TU.Chr11.7…
GO:0016849	phosphorus-oxygen lyase activity	molecular_function	0.76801	1	1	514	59	21042	evm.TU.Chr1.769
GO:0045934	negative regulation of nucleobase-containing compound metabolic process	biological_process	0.76802	1	1	514	59	21042	XLOC_051934
GO:0019013	viral nucleocapsid	cellular_component	0.76804	1	1	514	59	21042	XLOC_009248
GO:0032984	macromolecular complex disassembly	biological_process	0.76805	1	1	514	59	21042	evm.TU.Chr2.1285
GO:0007186	G-protein coupled receptor signaling pathway	biological_process	0.76835	1	20	514	940	21042	evm.TU.Chr12.924,evm.TU.Chr4.73,evm.TU.Chr14.1507,evm.TU.Chr12.582,evm.TU.Chr17.1005,evm.TU.fra_scaf33g24.3,evm.TU.Chr4.400,evm.TU.Chr18.398,evm.TU.Chr18.335,evm.TU.Chr14.1408,XLOC_022399,evm.TU.Chr6.647,evm.TU.Chr14.685,XLOC_033102,evm.TU.Chr9.299,evm.TU.Chr8.81,evm.TU.Chr23.259,XLOC_038660,evm.TU.Chr6.1442,evm.TU.Chr20.481
GO:0044281	small molecule metabolic process	biological_process	0.76839	1	22	514	1028	21042	evm.TU.Chr1.1614,evm.TU.Chr15.1110,evm.TU.Chr7.43,XLOC_024218,evm.TU.ori_scaf1643un.1,XLOC_005056,evm.TU.Chr9.1034,evm.TU.Chr7.571,evm.TU.Chr5.1072,XLOC_033187,evm.TU.Chr11.223,evm.TU.Chr20.481,evm.TU.Chr9.32,evm.TU.Chr9.287,evm.TU.Chr10.328,evm.TU.Chr1.769,evm.TU.Chr5.177,evm.TU.Chr1.2506,evm.TU.Chr8.522_evm.TU.Chr8.523,evm.TU.Chr4.959,evm.TU.Chr22.456,evm.TU.Chr20.700
GO:0005216	ion channel activity	molecular_function	0.76855	1	13	514	629	21042	evm.TU.Chr3.383,evm.TU.Chr18.82,evm.TU.Chr10.1137,evm.TU.Chr6.141,evm.TU.Chr13.74,evm.TU.Chr3.911,evm.TU.Chr7.743,evm.TU.Chr3.578,evm.TU.Chr10.909,evm.TU.Chr11.92,evm.TU.Chr2.509,XLOC_031715,evm.TU.Chr12.335
GO:0022838	substrate-specific channel activity	molecular_function	0.76855	1	13	514	629	21042	evm.TU.Chr10.1137,evm.TU.Chr6.141,evm.TU.Chr3.383,evm.TU.Chr18.82,evm.TU.Chr7.743,evm.TU.Chr3.911,evm.TU.Chr13.74,evm.TU.Chr3.578,evm.TU.Chr10.909,evm.TU.Chr2.509,evm.TU.Chr12.335,XLOC_031715,evm.TU.Chr11.92
GO:1901137	carbohydrate derivative biosynthetic process	biological_process	0.77124	1	9	514	449	21042	evm.TU.Chr8.982,evm.TU.Chr15.462,evm.TU.Chr12.572,evm.TU.Chr3.873,evm.TU.Chr2.1147,evm.TU.Chr7.571,evm.TU.Chr1.769,evm.TU.Chr5.177,XLOC_013261
GO:0009056	catabolic process	biological_process	0.77152	1	16	514	765	21042	evm.TU.Chr7.313,evm.TU.Chr14.1068,evm.TU.Chr12.1097,evm.TU.Chr20.481,evm.TU.Chr11.937,evm.TU.Chr15.959,evm.TU.Chr2.717,evm.TU.Chr8.592,evm.TU.Chr12.335,evm.TU.Chr7.315,evm.TU.Chr12.695,XLOC_051774,XLOC_035285,evm.TU.Chr3.875,evm.TU.Chr3.82,evm.TU.Chr1.1024
GO:0007218	neuropeptide signaling pathway	biological_process	0.77204	1	1	514	60	21042	XLOC_033102
GO:0006613	cotranslational protein targeting to membrane	biological_process	0.77355	1	1	514	60	21042	evm.TU.Chr16.1236
GO:0070972	protein localization to endoplasmic reticulum	biological_process	0.77356	1	1	514	60	21042	evm.TU.Chr16.1236
GO:0009235	cobalamin metabolic process	biological_process	0.77372	1	1	514	60	21042	evm.TU.Chr4.959
GO:0022411	cellular component disassembly	biological_process	0.77373	1	1	514	60	21042	evm.TU.Chr2.1285
GO:0008135	translation factor activity, RNA binding	molecular_function	0.77512	1	2	514	115	21042	XLOC_029004,evm.TU.Chr2.1285
GO:0051704	multi-organism process	biological_process	0.7775	1	31	514	1427	21042	evm.TU.Chr9.957,evm.TU.Chr5.582,evm.TU.Chr21.776,XLOC_005056,evm.TU.Chr6.1374,evm.TU.Chr7.315,evm.TU.Chr14.694,XLOC_032261,evm.TU.Chr12.335,evm.TU.ori_scaf989un.1,evm.TU.Chr19.709,XLOC_029045,evm.TU.Chr15.1221,evm.TU.Chr19.600,XLOC_028271,evm.TU.Chr10.46,evm.TU.Chr12.924,evm.TU.Chr3.82,evm.TU.Chr4.73,evm.TU.Chr11.332,evm.TU.Chr4.886,evm.TU.Chr7.311,evm.TU.Chr15.1128,evm.TU.Chr14.777,evm.TU.Chr5.1…
GO:0051188	cofactor biosynthetic process	biological_process	0.77811	1	3	514	167	21042	evm.TU.Chr5.1360,evm.TU.Chr1.1614,evm.TU.Chr7.571
GO:0032259	methylation	biological_process	0.77921	1	2	514	116	21042	evm.TU.Chr8.761,evm.TU.Chr3.294
GO:0006486	protein glycosylation	biological_process	0.77923	1	2	514	116	21042	evm.TU.Chr3.873,XLOC_013261
GO:0043413	macromolecule glycosylation	biological_process	0.77923	1	2	514	116	21042	XLOC_013261,evm.TU.Chr3.873
GO:0018193	peptidyl-amino acid modification	biological_process	0.77924	1	1	514	61	21042	evm.TU.Chr7.1272
GO:0006413	translational initiation	biological_process	0.77929	1	1	514	61	21042	XLOC_029004
GO:0000003	reproduction	biological_process	0.77954	1	6	514	313	21042	evm.TU.Chr11.332,evm.TU.Chr22.759,evm.TU.Chr1.2411,evm.TU.Chr13.734,evm.TU.Chr4.886,evm.TU.Chr6.1374
GO:0035639	purine ribonucleoside triphosphate binding	molecular_function	0.78073	1	51	514	2291	21042	evm.TU.Chr7.571,evm.TU.ori_scaf1053un.1,evm.TU.Chr2.1162_evm.TU.Chr2.1163,evm.TU.Chr3.82,evm.TU.Chr4.1024,evm.TU.Chr7.1356,evm.TU.Chr20.339,evm.TU.Chr15.396,evm.TU.Chr7.1304,XLOC_009740,evm.TU.Chr2.543,evm.TU.Chr2.1255,XLOC_000203,evm.TU.Chr23.558,evm.TU.Chr11.729,evm.TU.Chr19.944,evm.TU.Chr17.918,evm.TU.Chr1.1741,evm.TU.Chr8.761,evm.TU.Chr4.886,evm.TU.Chr16.330,evm.TU.Chr8.41,evm.TU.Chr11.937,ev…
GO:0001883	purine nucleoside binding	molecular_function	0.78277	1	51	514	2293	21042	evm.TU.Chr1.769,evm.TU.Chr16.1236,evm.TU.Chr18.933,evm.TU.Chr22.727,evm.TU.Chr10.342,evm.TU.Chr8.522_evm.TU.Chr8.523,XLOC_007424,evm.TU.Chr5.478,evm.TU.Chr24.342,evm.TU.Chr10.877,evm.TU.Chr21.1029,evm.TU.Chr6.1051,evm.TU.Chr23.400,XLOC_012995,evm.TU.Chr10.585,XLOC_036080,evm.TU.Chr18.1161,evm.TU.Chr17.1179,evm.TU.Chr4.892,evm.TU.Chr9.70,evm.TU.Chr18.970,evm.TU.Chr9.1162,evm.TU.Chr7.1379,XLOC_0091…
GO:0032549	ribonucleoside binding	molecular_function	0.78277	1	51	514	2293	21042	evm.TU.Chr23.753,evm.TU.Chr19.709,XLOC_009186,evm.TU.Chr7.1379,evm.TU.Chr9.1162,evm.TU.Chr18.970,evm.TU.Chr4.892,evm.TU.Chr9.70,evm.TU.Chr18.1161,evm.TU.Chr17.1179,XLOC_036080,evm.TU.Chr10.585,evm.TU.Chr23.400,XLOC_012995,evm.TU.Chr6.1051,evm.TU.Chr21.1029,evm.TU.Chr10.877,evm.TU.Chr5.478,evm.TU.Chr24.342,XLOC_007424,evm.TU.Chr8.522_evm.TU.Chr8.523,evm.TU.Chr10.342,evm.TU.Chr22.727,evm.TU.Chr18.9…
GO:0032550	purine ribonucleoside binding	molecular_function	0.78277	1	51	514	2293	21042	evm.TU.Chr16.1236,evm.TU.Chr1.769,evm.TU.Chr18.933,evm.TU.Chr22.727,evm.TU.Chr10.342,evm.TU.Chr8.522_evm.TU.Chr8.523,XLOC_007424,evm.TU.Chr5.478,evm.TU.Chr24.342,evm.TU.Chr10.877,evm.TU.Chr21.1029,evm.TU.Chr6.1051,XLOC_012995,evm.TU.Chr23.400,evm.TU.Chr10.585,XLOC_036080,evm.TU.Chr17.1179,evm.TU.Chr18.1161,evm.TU.Chr4.892,evm.TU.Chr9.70,evm.TU.Chr18.970,evm.TU.Chr9.1162,evm.TU.Chr7.1379,XLOC_0091…
GO:0006612	protein targeting to membrane	biological_process	0.78451	1	1	514	62	21042	evm.TU.Chr16.1236
GO:0044427	chromosomal part	cellular_component	0.78463	1	6	514	315	21042	evm.TU.Chr3.875,evm.TU.Chr2.95,evm.TU.Chr12.695,evm.TU.Chr12.861,evm.TU.ori_scaf989un.1,evm.TU.Chr11.937
GO:0016655	oxidoreductase activity, acting on NAD(P)H, quinone or similar compound as acceptor	molecular_function	0.78467	1	1	514	62	21042	evm.TU.Chr8.522_evm.TU.Chr8.523
GO:0022414	reproductive process	biological_process	0.78473	1	3	514	169	21042	evm.TU.Chr12.1079,evm.TU.Chr4.886,evm.TU.Chr6.1374
GO:0015267	channel activity	molecular_function	0.78697	1	13	514	639	21042	evm.TU.Chr11.92,evm.TU.Chr12.335,XLOC_031715,evm.TU.Chr2.509,evm.TU.Chr10.909,evm.TU.Chr3.578,evm.TU.Chr13.74,evm.TU.Chr3.911,evm.TU.Chr7.743,evm.TU.Chr18.82,evm.TU.Chr3.383,evm.TU.Chr6.141,evm.TU.Chr10.1137
GO:0022803	passive transmembrane transporter activity	molecular_function	0.78697	1	13	514	639	21042	XLOC_031715,evm.TU.Chr12.335,evm.TU.Chr2.509,evm.TU.Chr11.92,evm.TU.Chr10.909,evm.TU.Chr3.578,evm.TU.Chr7.743,evm.TU.Chr3.911,evm.TU.Chr13.74,evm.TU.Chr6.141,evm.TU.Chr10.1137,evm.TU.Chr18.82,evm.TU.Chr3.383
GO:0006796	phosphate-containing compound metabolic process	biological_process	0.78709	1	33	514	1522	21042	evm.TU.Chr1.769,evm.TU.Chr5.1360,evm.TU.Chr5.177,evm.TU.Chr8.522_evm.TU.Chr8.523,evm.TU.Chr10.342,evm.TU.Chr10.1137,evm.TU.Chr11.223,evm.TU.Chr24.342,evm.TU.Chr9.32,evm.TU.Chr1.2185,evm.TU.Chr10.585,XLOC_012995,evm.TU.Chr6.1051,evm.TU.Chr9.70,evm.TU.Chr19.709,evm.TU.Chr7.1379,evm.TU.Chr12.572,evm.TU.Chr17.918,evm.TU.Chr21.355,evm.TU.Chr4.959,evm.TU.Chr23.558,evm.TU.Chr9.287,evm.TU.Chr1.1778,evm.T…
GO:0071103	DNA conformation change	biological_process	0.78717	1	2	514	118	21042	evm.TU.Chr17.1059,XLOC_038365
GO:0001882	nucleoside binding	molecular_function	0.7878	1	51	514	2298	21042	evm.TU.Chr4.892,evm.TU.Chr9.70,evm.TU.Chr18.1161,evm.TU.Chr17.1179,XLOC_036080,evm.TU.Chr10.585,evm.TU.Chr23.400,XLOC_012995,evm.TU.Chr6.1051,evm.TU.Chr23.753,evm.TU.Chr19.709,XLOC_009186,evm.TU.Chr9.1162,evm.TU.Chr18.970,evm.TU.Chr7.1379,evm.TU.Chr8.522_evm.TU.Chr8.523,evm.TU.Chr10.342,evm.TU.Chr18.933,evm.TU.Chr22.727,evm.TU.Chr16.1236,evm.TU.Chr1.769,evm.TU.Chr21.1029,evm.TU.Chr10.877,evm.TU.C…
GO:0009059	macromolecule biosynthetic process	biological_process	0.78913	1	83	514	3658	21042	evm.TU.Chr9.823,evm.TU.Chr5.501,evm.TU.Chr22.727,evm.TU.Chr6.463,evm.TU.Chr8.13,evm.TU.Chr20.450,evm.TU.Chr8.982,evm.TU.Chr9.446,XLOC_038946,evm.TU.Chr1.1468,evm.TU.Chr17.1059,XLOC_005511,evm.TU.Chr23.753,evm.TU.Chr3.873,evm.TU.Chr12.572,evm.TU.Chr15.1110,evm.TU.Chr5.812_evm.TU.Chr5.813,evm.TU.Chr8.179,evm.TU.Chr19.709,evm.TU.Chr21.91,evm.TU.Chr21.355,evm.TU.Chr6.376,evm.TU.Chr13.74,evm.TU.Chr9.5…
GO:0006304	DNA modification	biological_process	0.78988	1	1	514	63	21042	evm.TU.Chr21.778
GO:0022412	cellular process involved in reproduction in multicellular organism	biological_process	0.78988	1	1	514	63	21042	evm.TU.Chr6.1374
GO:0012507	ER to Golgi transport vesicle membrane	cellular_component	0.79365	1	1	514	64	21042	XLOC_043258
GO:0030127	COPII vesicle coat	cellular_component	0.79365	1	1	514	64	21042	XLOC_043258
GO:0030134	ER to Golgi transport vesicle	cellular_component	0.79365	1	1	514	64	21042	XLOC_043258
GO:0032555	purine ribonucleotide binding	molecular_function	0.79472	1	51	514	2305	21042	evm.TU.Chr1.1741,evm.TU.Chr8.761,evm.TU.Chr4.886,evm.TU.Chr16.330,evm.TU.Chr8.41,evm.TU.Chr13.419,evm.TU.Chr11.937,evm.TU.Chr1.1778,XLOC_000203,evm.TU.Chr23.558,evm.TU.Chr11.729,evm.TU.Chr19.944,evm.TU.Chr17.918,evm.TU.Chr7.1356,evm.TU.Chr4.1024,evm.TU.Chr15.396,evm.TU.Chr7.1304,evm.TU.Chr20.339,XLOC_009740,evm.TU.Chr2.543,evm.TU.Chr2.1255,evm.TU.ori_scaf1053un.1,evm.TU.Chr7.571,evm.TU.Chr2.1162_…
GO:0006650	glycerophospholipid metabolic process	biological_process	0.79485	1	2	514	120	21042	evm.TU.Chr5.177,evm.TU.Chr12.572
GO:0007606	sensory perception of chemical stimulus	biological_process	0.79512	1	1	514	64	21042	evm.TU.Chr4.157
GO:0005742	mitochondrial outer membrane translocase complex	cellular_component	0.79512	1	1	514	64	21042	evm.TU.Chr13.74
GO:0019538	protein metabolic process	biological_process	0.797	1	71	514	3160	21042	evm.TU.Chr3.993,evm.TU.Chr21.355,evm.TU.Chr21.91,evm.TU.Chr4.959,evm.TU.Chr23.558,evm.TU.Chr9.708,evm.TU.Chr22.977,XLOC_014135,evm.TU.Chr17.604,evm.TU.Chr4.886,XLOC_038945,XLOC_018268,XLOC_029004,evm.TU.Chr7.1241,evm.TU.Chr8.601,evm.TU.Chr4.1024,XLOC_051381,evm.TU.Chr20.339,evm.TU.Chr1.769,evm.TU.Chr5.1360,XLOC_035319,evm.TU.Chr8.522_evm.TU.Chr8.523,evm.TU.Chr10.342,evm.TU.Chr20.315,evm.TU.Chr17.…
GO:1902582	single-organism intracellular transport	biological_process	0.80126	1	10	514	510	21042	evm.TU.Chr11.1139,evm.TU.Chr13.74,evm.TU.Chr3.82,evm.TU.Chr16.1236,evm.TU.Chr7.315,evm.TU.Chr2.95,evm.TU.Chr7.313,evm.TU.Chr7.311,evm.TU.Chr5.582,XLOC_043258
GO:0006793	phosphorus metabolic process	biological_process	0.80232	1	33	514	1535	21042	evm.TU.Chr7.571,evm.TU.Chr8.601,evm.TU.Chr2.543,evm.TU.Chr7.1304,evm.TU.Chr20.339,evm.TU.Chr7.1356,evm.TU.Chr4.1024,evm.TU.Chr17.918,evm.TU.Chr23.558,evm.TU.Chr4.959,evm.TU.Chr21.355,evm.TU.Chr1.1778,evm.TU.Chr9.287,evm.TU.Chr8.41,evm.TU.Chr4.886,evm.TU.Chr17.604,evm.TU.Chr6.1051,XLOC_012995,evm.TU.Chr10.585,evm.TU.Chr1.2185,evm.TU.Chr9.70,evm.TU.Chr7.1379,evm.TU.Chr19.709,evm.TU.Chr12.572,evm.TU…
GO:0016042	lipid catabolic process	biological_process	0.80362	1	1	514	66	21042	evm.TU.Chr2.717
GO:0046148	pigment biosynthetic process	biological_process	0.80503	1	1	514	66	21042	evm.TU.Chr7.675
GO:0098799	outer mitochondrial membrane protein complex	cellular_component	0.80504	1	1	514	66	21042	evm.TU.Chr13.74
GO:0036094	small molecule binding	molecular_function	0.80737	1	59	514	2661	21042	evm.TU.Chr13.419,evm.TU.Chr11.937,evm.TU.Chr1.1778,evm.TU.Chr1.1741,evm.TU.Chr16.330,evm.TU.Chr8.41,evm.TU.Chr8.761,evm.TU.Chr4.886,evm.TU.Chr17.918,evm.TU.Chr19.944,XLOC_000203,evm.TU.Chr11.729,evm.TU.Chr23.558,evm.TU.Chr2.1255,evm.TU.Chr2.543,XLOC_009740,evm.TU.Chr23.253_evm.TU.Chr23.254,evm.TU.Chr4.1024,evm.TU.Chr7.1356,evm.TU.Chr15.396,evm.TU.Chr20.339,evm.TU.Chr7.1304,evm.TU.Chr9.957,evm.TU.…
GO:0046486	glycerolipid metabolic process	biological_process	0.8096	1	2	514	124	21042	evm.TU.Chr5.177,evm.TU.Chr12.572
GO:0060429	epithelium development	biological_process	0.80974	1	1	514	67	21042	evm.TU.Chr6.1374
GO:0004930	G-protein coupled receptor activity	molecular_function	0.81176	1	14	514	699	21042	evm.TU.Chr6.647,evm.TU.Chr4.73,evm.TU.Chr18.398,evm.TU.Chr3.1326,evm.TU.Chr12.924,evm.TU.Chr4.400,evm.TU.Chr8.81,evm.TU.Chr23.259,XLOC_038660,evm.TU.Chr6.1442,evm.TU.Chr20.481,evm.TU.Chr12.582,evm.TU.Chr17.1005,evm.TU.fra_scaf33g24.3
GO:0018130	heterocycle biosynthetic process	biological_process	0.81177	1	68	514	3050	21042	evm.TU.Chr13.543,evm.TU.Chr9.568,evm.TU.Chr6.376,evm.TU.Chr4.959,evm.TU.Chr19.242,evm.TU.Chr12.760,evm.TU.Chr1.2411,evm.TU.Chr9.442,evm.TU.Chr7.313,evm.TU.Chr21.192,evm.TU.Chr22.560,evm.TU.Chr14.1495,evm.TU.Chr7.571,XLOC_033187,evm.TU.Chr22.759,XLOC_030146,XLOC_051381,evm.TU.Chr22.727,evm.TU.Chr5.1360,evm.TU.Chr1.769,evm.TU.Chr5.501,evm.TU.Chr9.446,evm.TU.Chr20.450,evm.TU.Chr6.463,evm.TU.Chr17.10…
GO:0009055	electron carrier activity	molecular_function	0.81245	1	3	514	178	21042	XLOC_009944,evm.TU.Chr8.81,XLOC_016434
GO:0046907	intracellular transport	biological_process	0.81446	1	17	514	837	21042	evm.TU.Chr11.1139,evm.TU.Chr14.685,evm.TU.Chr13.74,evm.TU.Chr16.1236,evm.TU.Chr7.313,evm.TU.Chr14.701,evm.TU.Chr7.311,evm.TU.Chr19.602,evm.TU.Chr2.95,evm.TU.Chr3.360,evm.TU.Chr8.428,evm.TU.Chr3.82,XLOC_043258,evm.TU.Chr5.582,evm.TU.Chr24.269,evm.TU.Chr11.1100,evm.TU.Chr7.315
GO:0008276	protein methyltransferase activity	molecular_function	0.81446	1	1	514	68	21042	evm.TU.Chr23.752
GO:0009521	photosystem	cellular_component	0.81613	1	2	514	126	21042	evm.TU.Chr24.125,evm.TU.Chr14.701
GO:0006091	generation of precursor metabolites and energy	biological_process	0.8163	1	4	514	230	21042	evm.TU.Chr20.594,XLOC_033187,evm.TU.Chr14.701,evm.TU.Chr8.522_evm.TU.Chr8.523
GO:0006511	ubiquitin-dependent protein catabolic process	biological_process	0.81669	1	2	514	126	21042	evm.TU.Chr3.875,evm.TU.Chr3.82
GO:0019941	modification-dependent protein catabolic process	biological_process	0.81669	1	2	514	126	21042	evm.TU.Chr3.875,evm.TU.Chr3.82
GO:0043632	modification-dependent macromolecule catabolic process	biological_process	0.81669	1	2	514	126	21042	evm.TU.Chr3.875,evm.TU.Chr3.82
GO:0009101	glycoprotein biosynthetic process	biological_process	0.81673	1	2	514	126	21042	evm.TU.Chr3.873,XLOC_013261
GO:0019438	aromatic compound biosynthetic process	biological_process	0.81742	1	67	514	3014	21042	evm.TU.Chr22.560,evm.TU.Chr14.1495,evm.TU.Chr7.571,XLOC_033187,evm.TU.Chr22.759,XLOC_051381,XLOC_030146,evm.TU.Chr13.543,evm.TU.Chr9.568,evm.TU.Chr6.376,evm.TU.Chr4.959,evm.TU.Chr12.760,evm.TU.Chr1.2411,evm.TU.Chr19.242,evm.TU.Chr9.442,evm.TU.Chr7.313,evm.TU.Chr21.192,evm.TU.Chr17.1059,evm.TU.Chr1.1468,evm.TU.Chr19.709,evm.TU.Chr8.179,evm.TU.Chr5.812_evm.TU.Chr5.813,evm.TU.Chr15.1110,evm.TU.Chr23…
GO:0017076	purine nucleotide binding	molecular_function	0.81823	1	51	514	2330	21042	evm.TU.Chr2.1255,evm.TU.Chr2.543,XLOC_009740,evm.TU.Chr20.339,evm.TU.Chr15.396,evm.TU.Chr7.1304,evm.TU.Chr7.1356,evm.TU.Chr4.1024,evm.TU.Chr3.82,evm.TU.Chr2.1162_evm.TU.Chr2.1163,evm.TU.ori_scaf1053un.1,evm.TU.Chr7.571,evm.TU.Chr1.1778,evm.TU.Chr13.419,evm.TU.Chr11.937,evm.TU.Chr16.330,evm.TU.Chr8.41,evm.TU.Chr8.761,evm.TU.Chr4.886,evm.TU.Chr1.1741,evm.TU.Chr17.918,evm.TU.Chr19.944,evm.TU.Chr11.7…
GO:0046983	protein dimerization activity	molecular_function	0.81834	1	8	514	425	21042	evm.TU.Chr3.82,XLOC_051774,evm.TU.Chr1.2028,evm.TU.Chr7.315,evm.TU.Chr5.811,evm.TU.Chr8.592,evm.TU.Chr7.313,evm.TU.Chr7.43
GO:0030170	pyridoxal phosphate binding	molecular_function	0.81901	1	1	514	69	21042	evm.TU.Chr12.1034
GO:0009615	response to virus	biological_process	0.81902	1	1	514	69	21042	evm.TU.Chr9.957
GO:0070887	cellular response to chemical stimulus	biological_process	0.81978	1	2	514	127	21042	evm.TU.Chr16.334,evm.TU.Chr11.223
GO:0015849	organic acid transport	biological_process	0.8198	1	2	514	127	21042	XLOC_006879,evm.TU.Chr12.918
GO:0046942	carboxylic acid transport	biological_process	0.8198	1	2	514	127	21042	XLOC_006879,evm.TU.Chr12.918
GO:0008047	enzyme activator activity	molecular_function	0.82009	1	2	514	127	21042	evm.TU.Chr2.717,evm.TU.Chr3.1453
GO:0015988	energy coupled proton transmembrane transport, against electrochemical gradient	biological_process	0.82012	1	2	514	127	21042	XLOC_004578,evm.TU.Chr20.437_evm.TU.Chr20.438
GO:0015991	ATP hydrolysis coupled proton transport	biological_process	0.82012	1	2	514	127	21042	XLOC_004578,evm.TU.Chr20.437_evm.TU.Chr20.438
GO:0055086	nucleobase-containing small molecule metabolic process	biological_process	0.8202	1	8	514	426	21042	evm.TU.Chr20.700,evm.TU.Chr7.571,evm.TU.Chr8.522_evm.TU.Chr8.523,evm.TU.Chr1.769,evm.TU.Chr9.1034,XLOC_024218,evm.TU.Chr9.32,evm.TU.Chr11.223
GO:0006888	ER to Golgi vesicle-mediated transport	biological_process	0.8222	1	1	514	70	21042	XLOC_043258
GO:0003678	DNA helicase activity	molecular_function	0.82341	1	2	514	128	21042	evm.TU.Chr23.558,evm.TU.Chr22.727
GO:0052126	movement in host environment	biological_process	0.82341	1	1	514	70	21042	XLOC_016434
GO:0052192	movement in environment of other organism involved in symbiotic interaction	biological_process	0.82341	1	1	514	70	21042	XLOC_016434
GO:0009100	glycoprotein metabolic process	biological_process	0.82351	1	2	514	128	21042	XLOC_013261,evm.TU.Chr3.873
GO:0044711	single-organism biosynthetic process	biological_process	0.82419	1	18	514	889	21042	evm.TU.Chr22.456,evm.TU.Chr4.959,evm.TU.Chr1.769,evm.TU.Chr5.177,evm.TU.Chr9.823,evm.TU.Chr8.982,evm.TU.Chr15.462,evm.TU.Chr1.571,evm.TU.Chr8.13,evm.TU.Chr10.328,evm.TU.Chr7.675,evm.TU.Chr9.32,evm.TU.Chr5.1072,evm.TU.Chr7.571,evm.TU.ori_scaf1643un.1,evm.TU.Chr12.572,evm.TU.Chr2.1147,evm.TU.Chr1.1614
GO:0015979	photosynthesis	biological_process	0.8245	1	3	514	182	21042	evm.TU.Chr24.125,evm.TU.Chr12.1174,evm.TU.Chr14.701
GO:0043226	organelle	cellular_component	0.82554	1	94	514	4171	21042	XLOC_030146,XLOC_051381,evm.TU.Chr4.157,evm.TU.Chr22.759,evm.TU.Chr5.899,evm.TU.Chr22.665,XLOC_028149,evm.TU.Chr23.752,XLOC_018268,evm.TU.Chr3.866,evm.TU.Chr7.313,evm.TU.Chr1.1530,evm.TU.Chr24.472,evm.TU.Chr1.2411,XLOC_051449,evm.TU.Chr21.355,evm.TU.Chr21.91,evm.TU.Chr4.178,evm.TU.Chr13.74,evm.TU.Chr13.543,evm.TU.Chr12.572,evm.TU.Chr21.144,XLOC_001420,evm.TU.Chr2.1217,evm.TU.Chr5.812_evm.TU.Chr5.…
GO:0051536	iron-sulfur cluster binding	molecular_function	0.82586	1	2	514	129	21042	evm.TU.Chr4.526,evm.TU.Chr1.2491
GO:0051540	metal cluster binding	molecular_function	0.82586	1	2	514	129	21042	evm.TU.Chr1.2491,evm.TU.Chr4.526
GO:0015711	organic anion transport	biological_process	0.82648	1	2	514	129	21042	evm.TU.Chr12.918,XLOC_006879
GO:0015980	energy derivation by oxidation of organic compounds	biological_process	0.82674	1	2	514	129	21042	XLOC_033187,evm.TU.Chr8.522_evm.TU.Chr8.523
GO:0006505	GPI anchor metabolic process	biological_process	0.82766	1	1	514	71	21042	evm.TU.Chr12.572
GO:0034645	cellular macromolecule biosynthetic process	biological_process	0.8284	1	81	514	3624	21042	evm.TU.Chr22.727,evm.TU.Chr9.823,evm.TU.Chr5.501,evm.TU.Chr9.446,evm.TU.Chr8.982,evm.TU.Chr20.450,evm.TU.Chr6.463,evm.TU.Chr17.1059,evm.TU.Chr1.1468,XLOC_038946,evm.TU.Chr8.179,evm.TU.Chr19.709,evm.TU.Chr5.812_evm.TU.Chr5.813,evm.TU.Chr15.1110,evm.TU.Chr23.753,XLOC_005511,evm.TU.Chr3.873,evm.TU.Chr12.572,evm.TU.Chr13.543,evm.TU.Chr13.74,evm.TU.Chr9.568,evm.TU.Chr21.355,evm.TU.Chr21.91,evm.TU.Chr6…
GO:0043233	organelle lumen	cellular_component	0.82936	1	11	514	572	21042	evm.TU.Chr16.975,evm.TU.Chr3.875,evm.TU.Chr12.861,evm.TU.Chr21.91,evm.TU.Chr2.95,evm.TU.Chr2.509,evm.TU.Chr19.709,evm.TU.ori_scaf989un.1,XLOC_022954,evm.TU.Chr16.334,XLOC_040464
GO:0070013	intracellular organelle lumen	cellular_component	0.82936	1	11	514	572	21042	evm.TU.Chr2.95,evm.TU.ori_scaf989un.1,evm.TU.Chr19.709,evm.TU.Chr2.509,evm.TU.Chr16.334,XLOC_022954,XLOC_040464,evm.TU.Chr12.861,evm.TU.Chr16.975,evm.TU.Chr3.875,evm.TU.Chr21.91
GO:0006357	regulation of transcription from RNA polymerase II promoter	biological_process	0.83046	1	3	514	184	21042	evm.TU.Chr16.334,evm.TU.Chr16.975,evm.TU.Chr19.709
GO:0010558	negative regulation of macromolecule biosynthetic process	biological_process	0.83198	1	1	514	72	21042	XLOC_051934
GO:0031327	negative regulation of cellular biosynthetic process	biological_process	0.83198	1	1	514	72	21042	XLOC_051934
GO:0051172	negative regulation of nitrogen compound metabolic process	biological_process	0.83198	1	1	514	72	21042	XLOC_051934
GO:2000113	negative regulation of cellular macromolecule biosynthetic process	biological_process	0.83198	1	1	514	72	21042	XLOC_051934
GO:0044801	single-organism membrane fusion	biological_process	0.83198	1	1	514	72	21042	evm.TU.Chr14.701
GO:0000989	transcription factor activity, transcription factor binding	molecular_function	0.83317	1	3	514	185	21042	evm.TU.Chr19.709,evm.TU.Chr16.975,evm.TU.Chr16.334
GO:0003712	transcription cofactor activity	molecular_function	0.83317	1	3	514	185	21042	evm.TU.Chr19.709,evm.TU.Chr16.975,evm.TU.Chr16.334
GO:0006520	cellular amino acid metabolic process	biological_process	0.83456	1	6	514	337	21042	XLOC_005056,evm.TU.Chr22.456,XLOC_033187,evm.TU.Chr20.481,evm.TU.Chr5.177,evm.TU.Chr1.2506
GO:0065004	protein-DNA complex assembly	biological_process	0.83608	1	1	514	73	21042	XLOC_038365
GO:0071824	protein-DNA complex subunit organization	biological_process	0.83608	1	1	514	73	21042	XLOC_038365
GO:0019318	hexose metabolic process	biological_process	0.8361	1	1	514	73	21042	evm.TU.Chr20.1011
GO:0030176	integral component of endoplasmic reticulum membrane	cellular_component	0.83611	1	1	514	73	21042	XLOC_038660
GO:0031227	intrinsic component of endoplasmic reticulum membrane	cellular_component	0.83611	1	1	514	73	21042	XLOC_038660
GO:0000166	nucleotide binding	molecular_function	0.83673	1	57	514	2610	21042	evm.TU.Chr23.558,evm.TU.Chr11.729,XLOC_000203,evm.TU.Chr19.944,evm.TU.Chr17.918,evm.TU.Chr8.761,evm.TU.Chr4.886,evm.TU.Chr8.41,evm.TU.Chr16.330,evm.TU.Chr1.1741,evm.TU.Chr1.1778,evm.TU.Chr13.419,evm.TU.Chr11.937,evm.TU.Chr22.696,evm.TU.Chr7.571,evm.TU.ori_scaf1053un.1,evm.TU.Chr3.82,evm.TU.Chr2.1162_evm.TU.Chr2.1163,evm.TU.Chr20.339,evm.TU.Chr15.396,evm.TU.Chr7.1304,evm.TU.Chr7.1356,evm.TU.Chr4.1…
GO:1901265	nucleoside phosphate binding	molecular_function	0.83673	1	57	514	2610	21042	evm.TU.Chr10.342,evm.TU.Chr22.163,evm.TU.Chr8.522_evm.TU.Chr8.523,evm.TU.Chr1.769,evm.TU.Chr16.1236,evm.TU.Chr18.933,evm.TU.Chr22.727,evm.TU.Chr7.675,evm.TU.Chr10.877,evm.TU.Chr21.1029,XLOC_007424,evm.TU.Chr11.223,evm.TU.Chr5.478,evm.TU.Chr24.342,XLOC_036080,XLOC_038141,evm.TU.Chr17.1179,evm.TU.Chr18.1161,evm.TU.Chr4.892,evm.TU.Chr9.70,evm.TU.Chr6.1051,evm.TU.Chr23.400,XLOC_012995,evm.TU.Chr10.58…
GO:0007264	small GTPase mediated signal transduction	biological_process	0.83719	1	10	514	530	21042	evm.TU.Chr21.144,evm.TU.Chr1.1741,XLOC_033604,evm.TU.Chr3.382,evm.TU.Chr13.419,evm.TU.Chr2.1255,evm.TU.Chr4.892,XLOC_000203,evm.TU.Chr1.1794,evm.TU.Chr16.1236
GO:0031974	membrane-enclosed lumen	cellular_component	0.83738	1	11	514	577	21042	evm.TU.Chr2.509,evm.TU.ori_scaf989un.1,evm.TU.Chr19.709,evm.TU.Chr2.95,XLOC_040464,XLOC_022954,evm.TU.Chr16.334,evm.TU.Chr3.875,evm.TU.Chr16.975,evm.TU.Chr12.861,evm.TU.Chr21.91
GO:0006397	mRNA processing	biological_process	0.83866	1	4	514	239	21042	evm.TU.Chr12.1079,XLOC_007424,XLOC_038365,XLOC_020341
GO:0009110	vitamin biosynthetic process	biological_process	0.839	1	1	514	74	21042	evm.TU.Chr4.959
GO:0042364	water-soluble vitamin biosynthetic process	biological_process	0.839	1	1	514	74	21042	evm.TU.Chr4.959
GO:1901362	organic cyclic compound biosynthetic process	biological_process	0.83919	1	68	514	3085	21042	evm.TU.Chr9.568,evm.TU.Chr13.543,evm.TU.Chr4.959,evm.TU.Chr6.376,evm.TU.Chr9.442,evm.TU.Chr19.242,evm.TU.Chr12.760,evm.TU.Chr1.2411,evm.TU.Chr21.192,evm.TU.Chr7.313,evm.TU.Chr14.1495,evm.TU.Chr22.560,XLOC_033187,evm.TU.Chr7.571,evm.TU.Chr22.759,XLOC_051381,XLOC_030146,evm.TU.Chr5.1360,evm.TU.Chr1.769,evm.TU.Chr5.501,evm.TU.Chr22.727,evm.TU.Chr9.446,evm.TU.Chr6.463,evm.TU.Chr20.450,evm.TU.Chr17.10…
GO:0002949	tRNA threonylcarbamoyladenosine modification	biological_process	0.83997	1	1	514	74	21042	evm.TU.Chr22.727
GO:0070525	tRNA threonylcarbamoyladenosine metabolic process	biological_process	0.83997	1	1	514	74	21042	evm.TU.Chr22.727
GO:0006082	organic acid metabolic process	biological_process	0.84	1	10	514	532	21042	evm.TU.Chr5.177,evm.TU.Chr1.2506,XLOC_033187,evm.TU.Chr22.456,evm.TU.Chr5.1072,evm.TU.Chr9.287,evm.TU.Chr20.481,evm.TU.Chr10.328,XLOC_005056,evm.TU.ori_scaf1643un.1
GO:0045454	cell redox homeostasis	biological_process	0.84014	1	1	514	74	21042	XLOC_009944
GO:0016796	exonuclease activity, active with either ribo- or deoxyribonucleic acids and producing 5'-phosphomonoesters	molecular_function	0.84121	1	3	514	188	21042	evm.TU.Chr12.335,evm.TU.Chr14.701,XLOC_010138
GO:1901576	organic substance biosynthetic process	biological_process	0.84177	1	98	514	4364	21042	evm.TU.Chr2.1147,evm.TU.Chr11.92,evm.TU.Chr2.1285,evm.TU.Chr3.256,evm.TU.Chr2.42,evm.TU.Chr7.551,evm.TU.Chr7.43,evm.TU.Chr16.975,evm.TU.Chr5.1072,evm.TU.ori_scaf1220un.2,evm.TU.Chr9.32,evm.TU.Chr11.223,XLOC_051934,evm.TU.Chr16.334,evm.TU.Chr12.1097,evm.TU.Chr10.328,evm.TU.Chr7.675,evm.TU.Chr11.554,evm.TU.Chr18.933,evm.TU.Chr2.575,evm.TU.Chr15.966,evm.TU.Chr11.794,evm.TU.Chr3.383,evm.TU.Chr20.615,…
GO:0061024	membrane organization	biological_process	0.84181	1	5	514	291	21042	evm.TU.Chr16.1236,evm.TU.Chr11.332,XLOC_016434,evm.TU.Chr24.472,evm.TU.Chr14.701
GO:0006270	DNA replication initiation	biological_process	0.84377	1	3	514	189	21042	evm.TU.Chr13.74,evm.TU.Chr21.355,evm.TU.Chr5.582
GO:0009116	nucleoside metabolic process	biological_process	0.84394	1	5	514	292	21042	evm.TU.Chr9.1034,evm.TU.Chr20.700,XLOC_024218,evm.TU.Chr7.571,evm.TU.Chr8.522_evm.TU.Chr8.523
GO:0009890	negative regulation of biosynthetic process	biological_process	0.84403	1	1	514	75	21042	XLOC_051934
GO:0044702	single organism reproductive process	biological_process	0.84533	1	2	514	135	21042	evm.TU.Chr6.1374,evm.TU.Chr4.886
GO:0030658	transport vesicle membrane	cellular_component	0.84679	1	1	514	76	21042	XLOC_043258
GO:0031981	nuclear lumen	cellular_component	0.84681	1	10	514	536	21042	evm.TU.Chr16.334,XLOC_022954,XLOC_040464,evm.TU.Chr2.95,evm.TU.ori_scaf989un.1,evm.TU.Chr19.709,evm.TU.Chr2.509,evm.TU.Chr12.861,evm.TU.Chr16.975,evm.TU.Chr3.875
GO:0008104	protein localization	biological_process	0.84682	1	19	514	952	21042	XLOC_018489,evm.TU.Chr7.315,evm.TU.Chr11.1100,evm.TU.Chr24.269,evm.TU.Chr5.582,XLOC_043258,evm.TU.Chr3.82,evm.TU.Chr3.360,evm.TU.Chr19.602,evm.TU.Chr2.95,XLOC_004714,evm.TU.Chr7.311,evm.TU.Chr12.918,evm.TU.Chr7.313,evm.TU.Chr14.701,evm.TU.Chr16.1236,evm.TU.Chr13.74,evm.TU.Chr5.309_evm.TU.Chr5.310,evm.TU.Chr14.685
GO:0016579	protein deubiquitination	biological_process	0.84783	1	1	514	76	21042	evm.TU.Chr3.993
GO:0070646	protein modification by small protein removal	biological_process	0.84783	1	1	514	76	21042	evm.TU.Chr3.993
GO:1901657	glycosyl compound metabolic process	biological_process	0.84808	1	5	514	294	21042	evm.TU.Chr20.700,evm.TU.Chr8.522_evm.TU.Chr8.523,evm.TU.Chr7.571,XLOC_024218,evm.TU.Chr9.1034
GO:0016151	nickel cation binding	molecular_function	0.84842	1	2	514	136	21042	XLOC_043258,XLOC_028299
GO:0005217	intracellular ligand-gated ion channel activity	molecular_function	0.85149	1	1	514	77	21042	evm.TU.Chr13.74
GO:0005218	intracellular ligand-gated calcium channel activity	molecular_function	0.85149	1	1	514	77	21042	evm.TU.Chr13.74
GO:0005219	ryanodine-sensitive calcium-release channel activity	molecular_function	0.85149	1	1	514	77	21042	evm.TU.Chr13.74
GO:0015278	calcium-release channel activity	molecular_function	0.85149	1	1	514	77	21042	evm.TU.Chr13.74
GO:0003743	translation initiation factor activity	molecular_function	0.85161	1	1	514	77	21042	XLOC_029004
GO:0042221	response to chemical	biological_process	0.85191	1	6	514	346	21042	evm.TU.Chr10.926,evm.TU.Chr18.398,evm.TU.Chr16.334,XLOC_004578,evm.TU.Chr11.223,evm.TU.Chr5.1360
GO:0051701	interaction with host	biological_process	0.85364	1	3	514	193	21042	evm.TU.Chr10.46,evm.TU.Chr7.315,XLOC_016434
GO:0010629	negative regulation of gene expression	biological_process	0.85522	1	1	514	78	21042	XLOC_051934
GO:0007600	sensory perception	biological_process	0.85525	1	1	514	78	21042	evm.TU.Chr4.157
GO:0050877	neurological system process	biological_process	0.85525	1	1	514	78	21042	evm.TU.Chr4.157
GO:0015031	protein transport	biological_process	0.85549	1	17	514	868	21042	evm.TU.Chr3.360,evm.TU.Chr3.82,evm.TU.Chr24.269,evm.TU.Chr5.582,XLOC_043258,XLOC_018489,evm.TU.Chr7.315,evm.TU.Chr11.1100,evm.TU.Chr13.74,evm.TU.Chr16.1236,evm.TU.Chr14.685,evm.TU.Chr7.311,evm.TU.Chr7.313,evm.TU.Chr14.701,evm.TU.Chr2.95,evm.TU.Chr19.602,XLOC_004714
GO:0003723	RNA binding	molecular_function	0.85574	1	15	514	776	21042	evm.TU.Chr23.714,evm.TU.Chr12.335,evm.TU.Chr6.1477,evm.TU.Chr2.1285,evm.TU.Chr13.853,evm.TU.Chr8.761,evm.TU.Chr22.727,XLOC_013261,evm.TU.Chr16.1236,XLOC_028271,XLOC_000203,XLOC_038365,evm.TU.Chr17.1179,XLOC_032866,XLOC_029004
GO:0044249	cellular biosynthetic process	biological_process	0.85652	1	96	514	4303	21042	evm.TU.Chr18.933,evm.TU.Chr2.575,evm.TU.Chr20.615,evm.TU.Chr1.2457,evm.TU.Chr15.966,evm.TU.Chr3.383,evm.TU.Chr11.794,evm.TU.Chr11.223,XLOC_051934,evm.TU.Chr9.32,evm.TU.Chr11.554,evm.TU.Chr12.1097,evm.TU.Chr16.334,evm.TU.Chr7.675,evm.TU.Chr10.328,evm.TU.Chr16.975,evm.TU.Chr5.1072,evm.TU.ori_scaf1220un.2,evm.TU.Chr3.256,evm.TU.Chr11.92,evm.TU.Chr2.1285,evm.TU.Chr2.42,evm.TU.Chr7.551,evm.TU.Chr7.43,…
GO:0006766	vitamin metabolic process	biological_process	0.85779	1	1	514	79	21042	evm.TU.Chr4.959
GO:0006767	water-soluble vitamin metabolic process	biological_process	0.85779	1	1	514	79	21042	evm.TU.Chr4.959
GO:0022904	respiratory electron transport chain	biological_process	0.85877	1	1	514	79	21042	evm.TU.Chr8.522_evm.TU.Chr8.523
GO:0033179	proton-transporting V-type ATPase, V0 domain	cellular_component	0.85878	1	1	514	79	21042	XLOC_004578
GO:0005996	monosaccharide metabolic process	biological_process	0.86224	1	1	514	80	21042	evm.TU.Chr20.1011
GO:0006260	DNA replication	biological_process	0.86388	1	11	514	595	21042	XLOC_035285,evm.TU.Chr13.74,evm.TU.Chr21.355,evm.TU.ori_scaf1220un.2,evm.TU.Chr19.600,evm.TU.Chr16.1040,evm.TU.Chr1.2028,evm.TU.Chr4.687,evm.TU.Chr5.582,XLOC_043258,evm.TU.Chr9.816
GO:0034357	photosynthetic membrane	cellular_component	0.86452	1	2	514	142	21042	evm.TU.Chr24.125,evm.TU.Chr14.701
GO:0005741	mitochondrial outer membrane	cellular_component	0.86498	1	2	514	142	21042	evm.TU.Chr13.74,evm.TU.Chr14.701
GO:0031968	organelle outer membrane	cellular_component	0.86498	1	2	514	142	21042	evm.TU.Chr13.74,evm.TU.Chr14.701
GO:0006790	sulfur compound metabolic process	biological_process	0.86562	1	1	514	81	21042	evm.TU.Chr18.933
GO:0019953	sexual reproduction	biological_process	0.86748	1	2	514	143	21042	evm.TU.Chr6.1374,evm.TU.Chr4.886
GO:0003777	microtubule motor activity	molecular_function	0.86867	1	1	514	82	21042	evm.TU.Chr18.1161
GO:0036459	ubiquitinyl hydrolase activity	molecular_function	0.86889	1	1	514	82	21042	evm.TU.Chr3.993
GO:0044703	multi-organism reproductive process	biological_process	0.87002	1	2	514	144	21042	evm.TU.Chr6.1374,evm.TU.Chr4.886
GO:0006874	cellular calcium ion homeostasis	biological_process	0.87205	1	1	514	83	21042	evm.TU.Chr13.74
GO:0055074	calcium ion homeostasis	biological_process	0.87205	1	1	514	83	21042	evm.TU.Chr13.74
GO:0072503	cellular divalent inorganic cation homeostasis	biological_process	0.87205	1	1	514	83	21042	evm.TU.Chr13.74
GO:0072507	divalent inorganic cation homeostasis	biological_process	0.87205	1	1	514	83	21042	evm.TU.Chr13.74
GO:0009058	biosynthetic process	biological_process	0.87234	1	100	514	4500	21042	evm.TU.Chr16.330,XLOC_040464,evm.TU.Chr1.2028,evm.TU.Chr16.617,evm.TU.Chr16.1040,evm.TU.Chr11.729,XLOC_000203,XLOC_013261,evm.TU.Chr9.816,XLOC_043258,evm.TU.Chr9.957,evm.TU.Chr5.582,evm.TU.Chr18.410,evm.TU.Chr4.687,evm.TU.Chr1.1614,XLOC_001995,evm.TU.Chr11.569,evm.TU.ori_scaf989un.1,evm.TU.ori_scaf1053un.1,XLOC_028271,evm.TU.Chr3.875,evm.TU.Chr3.82,XLOC_035285,evm.TU.Chr7.49,evm.TU.Chr7.675,evm.T…
GO:0006629	lipid metabolic process	biological_process	0.87393	1	10	514	555	21042	evm.TU.ori_scaf1643un.1,evm.TU.Chr15.462,evm.TU.Chr1.571,evm.TU.Chr7.675,evm.TU.Chr10.328,evm.TU.Chr12.572,evm.TU.Chr2.717,evm.TU.Chr5.177,evm.TU.Chr10.1138,evm.TU.Chr5.1072
GO:0090407	organophosphate biosynthetic process	biological_process	0.87478	1	6	514	359	21042	evm.TU.Chr12.572,evm.TU.Chr7.571,evm.TU.Chr1.769,evm.TU.Chr9.32,evm.TU.Chr5.177,evm.TU.Chr5.1360
GO:0016835	carbon-oxygen lyase activity	molecular_function	0.87529	1	1	514	84	21042	evm.TU.Chr1.571
GO:0097159	organic cyclic compound binding	molecular_function	0.87682	1	136	514	6027	21042	evm.TU.Chr7.313,evm.TU.Chr15.462,evm.TU.Chr4.886,evm.TU.Chr13.419,evm.TU.Chr12.760,evm.TU.Chr13.543,evm.TU.Chr4.178,evm.TU.Chr4.1024,evm.TU.Chr2.1255,evm.TU.Chr6.891,XLOC_033187,XLOC_029004,evm.TU.Chr22.665,evm.TU.Chr22.560,evm.TU.Chr15.224,XLOC_007424,evm.TU.Chr5.478,evm.TU.Chr21.778,evm.TU.Chr22.163,evm.TU.Chr10.342,evm.TU.Chr22.727,evm.TU.Chr5.501,evm.TU.Chr1.769,XLOC_005511,evm.TU.Chr23.753,e…
GO:1901363	heterocyclic compound binding	molecular_function	0.87682	1	136	514	6027	21042	evm.TU.Chr1.2411,evm.TU.Chr21.192,evm.TU.Chr19.944,evm.TU.Chr23.558,evm.TU.Chr21.355,evm.TU.Chr6.376,evm.TU.Chr20.437_evm.TU.Chr20.438,evm.TU.Chr22.759,evm.TU.Chr2.1175,evm.TU.Chr20.339,evm.TU.Chr11.294,XLOC_051381,evm.TU.Chr7.571,evm.TU.Chr9.446,evm.TU.Chr6.463,evm.TU.Chr13.853,evm.TU.Chr20.450,evm.TU.Chr16.1236,evm.TU.Chr8.522_evm.TU.Chr8.523,evm.TU.Chr9.1162,evm.TU.Chr18.970,evm.TU.Chr11.504,e…
GO:0019752	carboxylic acid metabolic process	biological_process	0.87706	1	9	514	509	21042	evm.TU.Chr1.2506,evm.TU.Chr5.177,evm.TU.Chr22.456,XLOC_033187,evm.TU.Chr5.1072,evm.TU.Chr20.481,evm.TU.Chr10.328,evm.TU.ori_scaf1643un.1,XLOC_005056
GO:1902495	transmembrane transporter complex	cellular_component	0.87831	1	1	514	85	21042	XLOC_043450
GO:1990351	transporter complex	cellular_component	0.87831	1	1	514	85	21042	XLOC_043450
GO:0043170	macromolecule metabolic process	biological_process	0.8785	1	153	514	6742	21042	evm.TU.Chr7.1379,evm.TU.Chr11.92,evm.TU.Chr11.670,evm.TU.Chr2.1147,evm.TU.Chr3.256,evm.TU.Chr2.42,evm.TU.Chr9.70,evm.TU.Chr5.1072,evm.TU.Chr9.32,evm.TU.Chr24.342,evm.TU.Chr16.334,evm.TU.Chr12.1097,evm.TU.Chr6.98,XLOC_028082,evm.TU.Chr2.575,evm.TU.Chr11.794,evm.TU.Chr1.2457,evm.TU.Chr11.569,evm.TU.ori_scaf989un.1,evm.TU.Chr7.1304,XLOC_043258,evm.TU.Chr22.244,evm.TU.Chr5.582,evm.TU.Chr4.687,evm.TU.…
GO:0045184	establishment of protein localization	biological_process	0.87909	1	17	514	889	21042	evm.TU.Chr7.311,evm.TU.Chr7.313,evm.TU.Chr14.701,evm.TU.Chr2.95,XLOC_004714,evm.TU.Chr19.602,evm.TU.Chr13.74,evm.TU.Chr16.1236,evm.TU.Chr14.685,XLOC_043258,evm.TU.Chr5.582,evm.TU.Chr24.269,XLOC_018489,evm.TU.Chr7.315,evm.TU.Chr11.1100,evm.TU.Chr3.360,evm.TU.Chr3.82
GO:0044257	cellular protein catabolic process	biological_process	0.87982	1	2	514	148	21042	evm.TU.Chr3.82,evm.TU.Chr3.875
GO:0051603	proteolysis involved in cellular protein catabolic process	biological_process	0.87982	1	2	514	148	21042	evm.TU.Chr3.82,evm.TU.Chr3.875
GO:0030120	vesicle coat	cellular_component	0.88048	1	1	514	86	21042	XLOC_043258
GO:0030135	coated vesicle	cellular_component	0.88048	1	1	514	86	21042	XLOC_043258
GO:0030659	cytoplasmic vesicle membrane	cellular_component	0.88048	1	1	514	86	21042	XLOC_043258
GO:0030662	coated vesicle membrane	cellular_component	0.88048	1	1	514	86	21042	XLOC_043258
GO:0005654	nucleoplasm	cellular_component	0.88116	1	6	514	363	21042	XLOC_040464,evm.TU.Chr16.334,XLOC_022954,evm.TU.Chr19.709,evm.TU.Chr2.509,evm.TU.Chr16.975
GO:0044451	nucleoplasm part	cellular_component	0.88116	1	6	514	363	21042	evm.TU.Chr16.975,evm.TU.Chr2.509,evm.TU.Chr19.709,XLOC_022954,evm.TU.Chr16.334,XLOC_040464
GO:0032991	macromolecular complex	cellular_component	0.88138	1	62	514	2889	21042	evm.TU.Chr18.335,evm.TU.Chr11.794,evm.TU.Chr9.606,evm.TU.Chr6.394,XLOC_013746,evm.TU.Chr12.861,evm.TU.Chr18.933,evm.TU.Chr16.334,evm.TU.Chr12.918,evm.TU.Chr12.1097,evm.TU.Chr10.877,evm.TU.Chr7.958,evm.TU.Chr14.701,XLOC_004714,evm.TU.Chr19.602,evm.TU.Chr2.95,XLOC_018483,XLOC_007424,evm.TU.Chr18.1161,XLOC_038946,XLOC_051774,evm.TU.Chr24.254,evm.TU.Chr16.975,evm.TU.Chr14.1507,evm.TU.ori_scaf444un.1,…
GO:0042175	nuclear outer membrane-endoplasmic reticulum membrane network	cellular_component	0.88206	1	4	514	260	21042	XLOC_038660,evm.TU.Chr8.601,evm.TU.Chr16.334,evm.TU.Chr12.572
GO:0008080	N-acetyltransferase activity	molecular_function	0.88419	1	1	514	87	21042	XLOC_009527
GO:0005249	voltage-gated potassium channel activity	molecular_function	0.88421	1	1	514	87	21042	evm.TU.Chr3.383
GO:0009987	cellular process	biological_process	0.88596	1	274	514	11746	21042	evm.TU.Chr17.604,evm.TU.Chr1.571,evm.TU.Chr21.192,evm.TU.Chr10.10_evm.TU.Chr10.12,XLOC_038945,evm.TU.Chr24.472,evm.TU.Chr1.2411,evm.TU.Chr9.442,evm.TU.Chr3.993,evm.TU.Chr6.376,XLOC_009944,evm.TU.Chr23.558,evm.TU.Chr6.1391,evm.TU.Chr8.601,evm.TU.Chr4.400,XLOC_038947,evm.TU.Chr7.571,evm.TU.ori_scaf1463un.1,evm.TU.Chr9.1034,evm.TU.Chr13.957,evm.TU.Chr23.752,evm.TU.Chr20.450,evm.TU.Chr24.256,evm.TU.C…
GO:0003887	DNA-directed DNA polymerase activity	molecular_function	0.88666	1	2	514	151	21042	evm.TU.Chr4.687,evm.TU.ori_scaf989un.1
GO:0044271	cellular nitrogen compound biosynthetic process	biological_process	0.8879	1	76	514	3504	21042	XLOC_051381,XLOC_030146,evm.TU.Chr22.759,evm.TU.Chr7.571,XLOC_033187,XLOC_029004,XLOC_018268,evm.TU.Chr14.1495,evm.TU.Chr22.560,evm.TU.Chr7.313,evm.TU.Chr21.192,evm.TU.Chr19.242,evm.TU.Chr1.2411,evm.TU.Chr12.760,evm.TU.Chr9.442,evm.TU.Chr21.91,evm.TU.Chr6.376,evm.TU.Chr4.959,evm.TU.Chr13.543,XLOC_018486,evm.TU.Chr9.568,evm.TU.Chr15.1110,XLOC_005511,evm.TU.Chr23.753,evm.TU.Chr8.179,evm.TU.Chr19.70…
GO:0051641	cellular localization	biological_process	0.88915	1	20	514	1038	21042	evm.TU.Chr8.428,evm.TU.Chr3.82,evm.TU.Chr3.360,evm.TU.Chr11.1100,evm.TU.Chr7.315,XLOC_043258,evm.TU.Chr24.269,evm.TU.Chr5.582,evm.TU.Chr14.685,evm.TU.Chr5.309_evm.TU.Chr5.310,evm.TU.Chr11.1139,evm.TU.Chr16.1236,evm.TU.Chr13.74,evm.TU.Chr12.377,evm.TU.Chr2.95,evm.TU.Chr19.602,evm.TU.Chr7.313,evm.TU.Chr14.701,evm.TU.Chr7.311,evm.TU.Chr12.918
GO:0033177	proton-transporting two-sector ATPase complex, proton-transporting domain	cellular_component	0.89102	1	2	514	153	21042	XLOC_004578,evm.TU.Chr20.437_evm.TU.Chr20.438
GO:0030133	transport vesicle	cellular_component	0.89178	1	1	514	90	21042	XLOC_043258
GO:0005096	GTPase activator activity	molecular_function	0.89253	1	1	514	90	21042	evm.TU.Chr3.1453
GO:0005694	chromosome	cellular_component	0.8931	1	6	514	371	21042	evm.TU.Chr3.875,evm.TU.Chr2.95,evm.TU.Chr12.861,evm.TU.Chr12.695,evm.TU.Chr11.937,evm.TU.ori_scaf989un.1
GO:0006813	potassium ion transport	biological_process	0.89316	1	2	514	154	21042	XLOC_043450,evm.TU.Chr3.383
GO:0004527	exonuclease activity	molecular_function	0.89375	1	3	514	212	21042	XLOC_010138,evm.TU.Chr14.701,evm.TU.Chr12.335
GO:0012506	vesicle membrane	cellular_component	0.89444	1	1	514	91	21042	XLOC_043258
GO:0019048	modulation by virus of host morphology or physiology	biological_process	0.8951	1	1	514	91	21042	evm.TU.Chr10.46
GO:0019207	kinase regulator activity	molecular_function	0.89518	1	1	514	91	21042	evm.TU.Chr6.1477
GO:0033993	response to lipid	biological_process	0.89775	1	1	514	92	21042	evm.TU.Chr11.223
GO:0043401	steroid hormone mediated signaling pathway	biological_process	0.89775	1	1	514	92	21042	evm.TU.Chr11.223
GO:0048545	response to steroid hormone	biological_process	0.89775	1	1	514	92	21042	evm.TU.Chr11.223
GO:0071383	cellular response to steroid hormone stimulus	biological_process	0.89775	1	1	514	92	21042	evm.TU.Chr11.223
GO:0071396	cellular response to lipid	biological_process	0.89775	1	1	514	92	21042	evm.TU.Chr11.223
GO:0071407	cellular response to organic cyclic compound	biological_process	0.89775	1	1	514	92	21042	evm.TU.Chr11.223
GO:0051649	establishment of localization in cell	biological_process	0.898	1	18	514	955	21042	evm.TU.Chr13.74,evm.TU.Chr16.1236,evm.TU.Chr11.1139,evm.TU.Chr14.685,evm.TU.Chr19.602,evm.TU.Chr2.95,evm.TU.Chr12.377,evm.TU.Chr7.311,evm.TU.Chr7.313,evm.TU.Chr14.701,evm.TU.Chr3.82,evm.TU.Chr8.428,evm.TU.Chr3.360,evm.TU.Chr7.315,evm.TU.Chr11.1100,evm.TU.Chr24.269,evm.TU.Chr5.582,XLOC_043258
GO:0005623	cell	cellular_component	0.89891	1	129	514	5781	21042	evm.TU.Chr8.23,evm.TU.Chr20.615,XLOC_051934,XLOC_018483,evm.TU.Chr11.223,evm.TU.Chr14.701,XLOC_020341,evm.TU.Chr16.975,evm.TU.Chr11.332,evm.TU.ori_scaf444un.1,evm.TU.Chr7.315,evm.TU.Chr3.691,XLOC_022954,evm.TU.Chr10.862,evm.TU.Chr7.551,evm.TU.Chr4.526,evm.TU.Chr14.1408,evm.TU.Chr2.509,evm.TU.Chr12.377,evm.TU.Chr11.937,XLOC_043450,evm.TU.Chr16.1040,evm.TU.Chr16.330,evm.TU.Chr7.311,evm.TU.Chr5.883,…
GO:0044464	cell part	cellular_component	0.89891	1	129	514	5781	21042	evm.TU.Chr18.1161,evm.TU.Chr20.41,XLOC_004578,evm.TU.Chr21.144,evm.TU.Chr12.572,evm.TU.Chr19.709,evm.TU.Chr12.1079,evm.TU.Chr5.812_evm.TU.Chr5.813,evm.TU.Chr17.919,evm.TU.Chr5.501,evm.TU.Chr5.1360,XLOC_007424,evm.TU.Chr19.602,evm.TU.Chr5.811,evm.TU.Chr2.95,evm.TU.Chr3.360,evm.TU.Chr6.891,evm.TU.Chr22.665,XLOC_029004,evm.TU.Chr5.899,XLOC_018268,evm.TU.Chr14.1495,evm.TU.Chr24.125,evm.TU.Chr24.269,X…
GO:0016758	transferase activity, transferring hexosyl groups	molecular_function	0.89909	1	3	514	215	21042	evm.TU.Chr3.873,evm.TU.Chr8.982,evm.TU.Chr15.462
GO:0006644	phospholipid metabolic process	biological_process	0.89925	1	2	514	157	21042	evm.TU.Chr5.177,evm.TU.Chr12.572
GO:0004529	exodeoxyribonuclease activity	molecular_function	0.9013	1	2	514	158	21042	evm.TU.Chr14.701,XLOC_010138
GO:0016895	exodeoxyribonuclease activity, producing 5'-phosphomonoesters	molecular_function	0.9013	1	2	514	158	21042	XLOC_010138,evm.TU.Chr14.701
GO:0005794	Golgi apparatus	cellular_component	0.90131	1	2	514	158	21042	evm.TU.Chr9.1043,evm.TU.Chr7.313
GO:0022836	gated channel activity	molecular_function	0.90133	1	6	514	377	21042	evm.TU.Chr10.909,evm.TU.Chr6.141,evm.TU.Chr18.82,evm.TU.Chr3.383,evm.TU.Chr7.743,evm.TU.Chr13.74
GO:0090304	nucleic acid metabolic process	biological_process	0.90196	1	90	514	4132	21042	evm.TU.Chr2.575,evm.TU.Chr20.615,evm.TU.Chr1.2457,evm.TU.Chr15.966,evm.TU.Chr3.383,evm.TU.Chr11.223,XLOC_051934,XLOC_020341,evm.TU.Chr13.106,evm.TU.Chr16.334,evm.TU.Chr12.1097,evm.TU.Chr16.975,evm.TU.Chr5.1072,evm.TU.ori_scaf1220un.2,evm.TU.Chr3.256,evm.TU.Chr11.92,evm.TU.Chr2.42,evm.TU.Chr7.551,evm.TU.Chr7.43,XLOC_022954,XLOC_000203,evm.TU.Chr11.729,evm.TU.Chr16.1040,evm.TU.Chr16.617,XLOC_028299…
GO:0008200	ion channel inhibitor activity	molecular_function	0.9027	1	1	514	94	21042	evm.TU.Chr4.73
GO:0016248	channel inhibitor activity	molecular_function	0.9027	1	1	514	94	21042	evm.TU.Chr4.73
GO:0009579	thylakoid	cellular_component	0.90292	1	2	514	159	21042	evm.TU.Chr14.701,evm.TU.Chr24.125
GO:0044436	thylakoid part	cellular_component	0.90292	1	2	514	159	21042	evm.TU.Chr24.125,evm.TU.Chr14.701
GO:0044764	multi-organism cellular process	biological_process	0.90294	1	13	514	724	21042	evm.TU.Chr14.777,evm.TU.Chr7.315,evm.TU.Chr5.183,evm.TU.Chr12.335,XLOC_016434,evm.TU.ori_scaf989un.1,XLOC_029045,evm.TU.Chr5.582,evm.TU.Chr21.776,XLOC_028082,evm.TU.Chr11.332,evm.TU.Chr10.46,evm.TU.Chr20.315
GO:0016070	RNA metabolic process	biological_process	0.90309	1	71	514	3317	21042	evm.TU.Chr22.759,XLOC_030146,XLOC_051381,evm.TU.Chr22.560,evm.TU.Chr14.1495,XLOC_033187,evm.TU.Chr1.2411,evm.TU.Chr12.760,evm.TU.Chr19.242,evm.TU.Chr9.442,evm.TU.Chr7.313,evm.TU.Chr21.192,evm.TU.Chr13.543,evm.TU.Chr9.568,evm.TU.Chr6.376,evm.TU.Chr12.335,evm.TU.Chr19.709,evm.TU.Chr8.179,evm.TU.Chr12.1079,evm.TU.Chr5.812_evm.TU.Chr5.813,evm.TU.Chr15.1110,evm.TU.Chr23.753,XLOC_005511,evm.TU.Chr17.10…
GO:0043436	oxoacid metabolic process	biological_process	0.90315	1	9	514	530	21042	evm.TU.Chr10.328,XLOC_005056,evm.TU.ori_scaf1643un.1,evm.TU.Chr20.481,evm.TU.Chr22.456,XLOC_033187,evm.TU.Chr5.1072,evm.TU.Chr1.2506,evm.TU.Chr5.177
GO:0030163	protein catabolic process	biological_process	0.90323	1	2	514	159	21042	evm.TU.Chr3.82,evm.TU.Chr3.875
GO:0044433	cytoplasmic vesicle part	cellular_component	0.90442	1	1	514	95	21042	XLOC_043258
GO:0000377	RNA splicing, via transesterification reactions with bulged adenosine as nucleophile	biological_process	0.90508	1	1	514	95	21042	XLOC_007424
GO:0000398	mRNA splicing, via spliceosome	biological_process	0.90508	1	1	514	95	21042	XLOC_007424
GO:0005509	calcium ion binding	molecular_function	0.90578	1	13	514	727	21042	evm.TU.Chr15.1127,evm.TU.Chr6.1360,evm.TU.Chr5.157,evm.TU.Chr17.919,evm.TU.Chr11.504,evm.TU.Chr4.400,evm.TU.Chr2.42,evm.TU.Chr15.1110,evm.TU.Chr23.191,evm.TU.Chr7.43,evm.TU.Chr22.728,evm.TU.Chr1.571,evm.TU.Chr12.918
GO:0043229	intracellular organelle	cellular_component	0.90626	1	89	514	4099	21042	evm.TU.Chr9.446,XLOC_007424,XLOC_004714,evm.TU.Chr2.95,evm.TU.Chr19.602,evm.TU.Chr11.1139,evm.TU.Chr5.501,evm.TU.Chr12.861,evm.TU.Chr9.606,evm.TU.Chr19.709,evm.TU.Chr12.1079,evm.TU.Chr12.695,evm.TU.Chr2.1217,evm.TU.Chr5.812_evm.TU.Chr5.813,XLOC_001420,evm.TU.Chr21.144,evm.TU.Chr12.572,evm.TU.Chr18.1161,evm.TU.Chr17.1179,XLOC_038946,evm.TU.Chr1.2411,evm.TU.Chr1.1530,evm.TU.Chr7.313,evm.TU.Chr3.866…
GO:0016032	viral process	biological_process	0.90648	1	11	514	631	21042	evm.TU.Chr20.315,evm.TU.Chr10.46,XLOC_028082,evm.TU.Chr11.332,evm.TU.Chr5.582,evm.TU.Chr21.776,evm.TU.Chr14.777,evm.TU.Chr7.315,XLOC_016434,evm.TU.ori_scaf989un.1,evm.TU.Chr12.335
GO:0016407	acetyltransferase activity	molecular_function	0.90739	1	1	514	96	21042	XLOC_009527
GO:0090575	RNA polymerase II transcription factor complex	cellular_component	0.90742	1	1	514	96	21042	XLOC_040464
GO:1990234	transferase complex	cellular_component	0.91087	1	7	514	436	21042	XLOC_005499,XLOC_040464,XLOC_051449,XLOC_007424,evm.TU.Chr2.509,evm.TU.Chr6.1477,XLOC_004714
GO:0009523	photosystem II	cellular_component	0.91154	1	1	514	98	21042	evm.TU.Chr24.125
GO:0016410	N-acyltransferase activity	molecular_function	0.91188	1	1	514	98	21042	XLOC_009527
GO:0044003	modification by symbiont of host morphology or physiology	biological_process	0.91401	1	1	514	99	21042	evm.TU.Chr10.46
GO:0090150	establishment of protein localization to membrane	biological_process	0.91401	1	1	514	99	21042	evm.TU.Chr16.1236
GO:0014070	response to organic cyclic compound	biological_process	0.91407	1	1	514	99	21042	evm.TU.Chr11.223
GO:0003676	nucleic acid binding	molecular_function	0.91432	1	83	514	3859	21042	evm.TU.Chr11.729,XLOC_000203,XLOC_013261,evm.TU.Chr8.761,XLOC_040464,evm.TU.Chr5.883,evm.TU.Chr15.1173,evm.TU.Chr1.2028,evm.TU.Chr16.1040,evm.TU.Chr16.617,XLOC_028299,evm.TU.Chr12.377,XLOC_032866,evm.TU.ori_scaf1053un.1,XLOC_028271,XLOC_038365,evm.TU.Chr3.82,evm.TU.Chr7.49,XLOC_043258,evm.TU.Chr18.410,evm.TU.Chr12.1055,evm.TU.Chr4.687,evm.TU.Chr11.569,evm.TU.Chr9.1046,evm.TU.Chr1.1614,evm.TU.ori_…
GO:0034061	DNA polymerase activity	molecular_function	0.91582	1	2	514	166	21042	evm.TU.ori_scaf989un.1,evm.TU.Chr4.687
GO:0000375	RNA splicing, via transesterification reactions	biological_process	0.91617	1	1	514	100	21042	XLOC_007424
GO:0044798	nuclear transcription factor complex	cellular_component	0.91618	1	1	514	100	21042	XLOC_040464
GO:0044419	interspecies interaction between organisms	biological_process	0.91715	1	12	514	691	21042	evm.TU.Chr15.1221,evm.TU.Chr20.315,evm.TU.Chr10.46,XLOC_028082,evm.TU.Chr11.332,evm.TU.Chr5.582,evm.TU.Chr21.776,evm.TU.Chr7.315,evm.TU.Chr14.777,evm.TU.ori_scaf989un.1,evm.TU.Chr12.335,XLOC_016434
GO:0044448	cell cortex part	cellular_component	0.91825	1	1	514	101	21042	evm.TU.Chr5.899
GO:0006873	cellular ion homeostasis	biological_process	0.92019	1	1	514	102	21042	evm.TU.Chr13.74
GO:0006875	cellular metal ion homeostasis	biological_process	0.92019	1	1	514	102	21042	evm.TU.Chr13.74
GO:0030003	cellular cation homeostasis	biological_process	0.92019	1	1	514	102	21042	evm.TU.Chr13.74
GO:0006139	nucleobase-containing compound metabolic process	biological_process	0.92171	1	98	514	4521	21042	evm.TU.Chr9.32,evm.TU.Chr11.223,XLOC_051934,evm.TU.Chr12.1097,evm.TU.Chr16.334,XLOC_020341,evm.TU.Chr13.106,evm.TU.Chr2.575,evm.TU.Chr15.966,evm.TU.Chr3.383,evm.TU.Chr20.615,evm.TU.Chr1.2457,evm.TU.Chr11.92,evm.TU.Chr3.256,XLOC_022954,evm.TU.Chr2.42,evm.TU.Chr7.551,XLOC_024218,evm.TU.Chr7.43,evm.TU.Chr16.975,evm.TU.Chr5.1072,evm.TU.ori_scaf1220un.2,evm.TU.Chr1.2028,evm.TU.Chr16.617,evm.TU.Chr16.1…
GO:0055065	metal ion homeostasis	biological_process	0.92215	1	1	514	103	21042	evm.TU.Chr13.74
GO:0009755	hormone-mediated signaling pathway	biological_process	0.92221	1	1	514	103	21042	evm.TU.Chr11.223
GO:0032870	cellular response to hormone stimulus	biological_process	0.92221	1	1	514	103	21042	evm.TU.Chr11.223
GO:0051287	NAD binding	molecular_function	0.92221	1	1	514	103	21042	evm.TU.Chr22.696
GO:0031975	envelope	cellular_component	0.92281	1	6	514	395	21042	XLOC_043258,evm.TU.Chr6.168,evm.TU.Chr6.891,evm.TU.Chr14.701,evm.TU.Chr13.74,evm.TU.Chr20.594
GO:0072657	protein localization to membrane	biological_process	0.92592	1	1	514	105	21042	evm.TU.Chr16.1236
GO:0051817	modification of morphology or physiology of other organism involved in symbiotic interaction	biological_process	0.92592	1	1	514	105	21042	evm.TU.Chr10.46
GO:0044802	single-organism membrane organization	biological_process	0.9263	1	3	514	233	21042	evm.TU.Chr14.701,evm.TU.Chr24.472,evm.TU.Chr16.1236
GO:0071495	cellular response to endogenous stimulus	biological_process	0.92762	1	1	514	106	21042	evm.TU.Chr11.223
GO:1901607	alpha-amino acid biosynthetic process	biological_process	0.92778	1	1	514	106	21042	evm.TU.Chr22.456
GO:0033176	proton-transporting V-type ATPase complex	cellular_component	0.92779	1	1	514	106	21042	XLOC_004578
GO:0016071	mRNA metabolic process	biological_process	0.9287	1	4	514	292	21042	evm.TU.Chr12.1079,XLOC_007424,XLOC_020341,XLOC_038365
GO:0050801	ion homeostasis	biological_process	0.92951	1	1	514	107	21042	evm.TU.Chr13.74
GO:0055080	cation homeostasis	biological_process	0.92951	1	1	514	107	21042	evm.TU.Chr13.74
GO:0098771	inorganic ion homeostasis	biological_process	0.92951	1	1	514	107	21042	evm.TU.Chr13.74
GO:0035821	modification of morphology or physiology of other organism	biological_process	0.92951	1	1	514	107	21042	evm.TU.Chr10.46
GO:0016853	isomerase activity	molecular_function	0.92976	1	2	514	175	21042	evm.TU.Chr7.1272,evm.TU.Chr2.1147
GO:1901575	organic substance catabolic process	biological_process	0.93114	1	7	514	456	21042	evm.TU.Chr12.335,evm.TU.Chr20.481,evm.TU.Chr3.82,evm.TU.Chr2.717,evm.TU.Chr15.959,evm.TU.Chr3.875,evm.TU.Chr14.1068
GO:0055082	cellular chemical homeostasis	biological_process	0.93125	1	1	514	108	21042	evm.TU.Chr13.74
GO:0046483	heterocycle metabolic process	biological_process	0.93128	1	102	514	4719	21042	evm.TU.Chr21.778,evm.TU.Chr9.446,XLOC_007424,evm.TU.Chr15.959,evm.TU.Chr13.853,evm.TU.Chr20.450,evm.TU.Chr6.463,evm.TU.Chr15.224,evm.TU.Chr14.1068,evm.TU.Chr22.727,evm.TU.Chr5.501,evm.TU.Chr1.769,evm.TU.Chr5.1360,evm.TU.Chr8.522_evm.TU.Chr8.523,evm.TU.Chr12.335,evm.TU.Chr19.709,evm.TU.Chr8.179,evm.TU.Chr12.1079,evm.TU.Chr5.812_evm.TU.Chr5.813,evm.TU.Chr15.1110,XLOC_010138,XLOC_005511,evm.TU.Chr23…
GO:0015078	hydrogen ion transmembrane transporter activity	molecular_function	0.93178	1	4	514	295	21042	XLOC_004578,XLOC_016434,evm.TU.Chr8.81,evm.TU.Chr20.437_evm.TU.Chr20.438
GO:0009165	nucleotide biosynthetic process	biological_process	0.9326	1	3	514	238	21042	evm.TU.Chr1.769,evm.TU.Chr9.32,evm.TU.Chr7.571
GO:1901293	nucleoside phosphate biosynthetic process	biological_process	0.9326	1	3	514	238	21042	evm.TU.Chr1.769,evm.TU.Chr9.32,evm.TU.Chr7.571
GO:1901360	organic cyclic compound metabolic process	biological_process	0.93272	1	103	514	4766	21042	evm.TU.Chr21.355,evm.TU.Chr6.376,evm.TU.Chr4.959,evm.TU.Chr23.558,evm.TU.Chr13.543,evm.TU.Chr13.74,evm.TU.Chr9.568,evm.TU.Chr7.313,evm.TU.Chr4.886,evm.TU.Chr21.192,evm.TU.Chr19.242,evm.TU.Chr12.760,evm.TU.Chr1.2411,evm.TU.Chr9.442,evm.TU.Chr7.571,evm.TU.Chr19.600,XLOC_033187,evm.TU.Chr9.1034,evm.TU.Chr22.560,XLOC_028149,evm.TU.Chr14.1495,XLOC_051381,XLOC_030146,evm.TU.Chr22.759,evm.TU.Chr8.522_ev…
GO:0046488	phosphatidylinositol metabolic process	biological_process	0.93294	1	1	514	109	21042	evm.TU.Chr12.572
GO:0003682	chromatin binding	molecular_function	0.93298	1	1	514	109	21042	evm.TU.ori_scaf989un.1
GO:0019693	ribose phosphate metabolic process	biological_process	0.93316	1	4	514	296	21042	evm.TU.Chr7.571,evm.TU.Chr8.522_evm.TU.Chr8.523,evm.TU.Chr1.769,evm.TU.Chr11.223
GO:0010467	gene expression	biological_process	0.93316	1	78	514	3690	21042	evm.TU.Chr16.1040,evm.TU.Chr16.617,evm.TU.Chr1.2028,XLOC_040464,evm.TU.Chr4.1396,evm.TU.Chr8.761,evm.TU.Chr16.330,XLOC_000203,evm.TU.Chr11.729,evm.TU.ori_scaf989un.1,evm.TU.Chr11.569,evm.TU.Chr1.1614,evm.TU.Chr18.410,evm.TU.Chr9.957,XLOC_043258,evm.TU.Chr7.49,evm.TU.Chr3.82,evm.TU.Chr3.875,evm.TU.ori_scaf1053un.1,XLOC_028271,XLOC_038365,evm.TU.Chr11.223,XLOC_051934,XLOC_020341,evm.TU.Chr16.334,ev…
GO:0042592	homeostatic process	biological_process	0.93366	1	3	514	239	21042	evm.TU.Chr13.74,XLOC_029045,XLOC_009944
GO:0044428	nuclear part	cellular_component	0.93404	1	14	514	810	21042	XLOC_051449,evm.TU.Chr12.861,evm.TU.Chr3.875,evm.TU.Chr16.975,evm.TU.Chr16.334,XLOC_022954,XLOC_040464,XLOC_005499,evm.TU.Chr2.95,XLOC_004714,evm.TU.ori_scaf989un.1,evm.TU.Chr19.709,evm.TU.Chr2.509,XLOC_007424
GO:0006725	cellular aromatic compound metabolic process	biological_process	0.93406	1	102	514	4727	21042	XLOC_035285,evm.TU.Chr7.49,evm.TU.Chr3.875,evm.TU.Chr3.82,XLOC_028271,evm.TU.ori_scaf1053un.1,XLOC_038365,evm.TU.ori_scaf989un.1,evm.TU.Chr8.1140,evm.TU.Chr9.1046,evm.TU.Chr1.1614,evm.TU.Chr11.569,evm.TU.Chr18.410,evm.TU.Chr4.687,evm.TU.Chr9.816,XLOC_043258,evm.TU.Chr5.582,evm.TU.Chr9.957,XLOC_000203,evm.TU.Chr20.700,evm.TU.Chr11.729,evm.TU.Chr16.617,XLOC_028299,evm.TU.Chr16.1040,evm.TU.Chr1.2028…
GO:0016879	ligase activity, forming carbon-nitrogen bonds	molecular_function	0.93462	1	1	514	110	21042	evm.TU.Chr18.933
GO:0006325	chromatin organization	biological_process	0.93621	1	1	514	111	21042	XLOC_038365
GO:0016247	channel regulator activity	molecular_function	0.93623	1	1	514	111	21042	evm.TU.Chr4.73
GO:0044238	primary metabolic process	biological_process	0.93715	1	175	514	7820	21042	evm.TU.ori_scaf1220un.2,evm.TU.Chr16.975,evm.TU.Chr10.585,evm.TU.Chr1.2185,XLOC_022954,XLOC_024218,evm.TU.Chr7.551,evm.TU.Chr7.43,evm.TU.Chr7.315,evm.TU.Chr2.1285,evm.TU.Chr3.691,evm.TU.Chr15.966,evm.TU.Chr3.383,evm.TU.Chr20.615,evm.TU.Chr10.1137,evm.TU.Chr2.717,evm.TU.Chr10.328,evm.TU.Chr7.675,evm.TU.Chr13.106,XLOC_020341,evm.TU.Chr20.481,evm.TU.Chr11.223,XLOC_051934,XLOC_028271,evm.TU.Chr3.82,e…
GO:0071310	cellular response to organic substance	biological_process	0.93764	1	1	514	112	21042	evm.TU.Chr11.223
GO:0005783	endoplasmic reticulum	cellular_component	0.93771	1	5	514	356	21042	evm.TU.Chr11.332,XLOC_038660,evm.TU.Chr11.1139,evm.TU.Chr16.334,evm.TU.Chr12.572
GO:0005262	calcium channel activity	molecular_function	0.93774	1	1	514	112	21042	evm.TU.Chr13.74
GO:0003735	structural constituent of ribosome	molecular_function	0.93866	1	5	514	357	21042	XLOC_038946,evm.TU.Chr11.794,evm.TU.Chr21.91,XLOC_018268,evm.TU.Chr9.988
GO:0019725	cellular homeostasis	biological_process	0.93907	1	2	514	182	21042	XLOC_009944,evm.TU.Chr13.74
GO:0005667	transcription factor complex	cellular_component	0.93933	1	1	514	113	21042	XLOC_040464
GO:0005938	cell cortex	cellular_component	0.93934	1	1	514	113	21042	evm.TU.Chr5.899
GO:0005261	cation channel activity	molecular_function	0.93939	1	4	514	302	21042	evm.TU.Chr3.383,XLOC_031715,evm.TU.Chr12.335,evm.TU.Chr13.74
GO:0000988	transcription factor activity, protein binding	molecular_function	0.93946	1	3	514	244	21042	evm.TU.Chr16.334,evm.TU.Chr16.975,evm.TU.Chr19.709
GO:0008152	metabolic process	biological_process	0.94188	1	215	514	9497	21042	evm.TU.Chr7.49,XLOC_035285,evm.TU.Chr3.82,XLOC_028271,evm.TU.Chr8.1140,evm.TU.Chr1.1614,evm.TU.Chr9.1046,evm.TU.Chr2.543,XLOC_001995,evm.TU.Chr18.410,evm.TU.Chr1.1940,evm.TU.Chr7.1356,evm.TU.Chr9.816,evm.TU.Chr9.957,evm.TU.Chr17.918,evm.TU.Chr6.591,XLOC_013261,evm.TU.Chr6.265,evm.TU.Chr1.1455,XLOC_000203,evm.TU.Chr11.937,evm.TU.Chr15.729,evm.TU.Chr16.1040,evm.TU.Chr9.287,evm.TU.Chr16.330,evm.TU.C…
GO:0010604	positive regulation of macromolecule metabolic process	biological_process	0.94354	1	1	514	116	21042	evm.TU.Chr8.601
GO:0015085	calcium ion transmembrane transporter activity	molecular_function	0.94364	1	1	514	116	21042	evm.TU.Chr13.74
GO:0031300	intrinsic component of organelle membrane	cellular_component	0.94367	1	1	514	116	21042	XLOC_038660
GO:0031301	integral component of organelle membrane	cellular_component	0.94367	1	1	514	116	21042	XLOC_038660
GO:0004190	aspartic-type endopeptidase activity	molecular_function	0.94387	1	2	514	186	21042	evm.TU.Chr7.400,evm.TU.Chr13.74
GO:0070001	aspartic-type peptidase activity	molecular_function	0.94387	1	2	514	186	21042	evm.TU.Chr13.74,evm.TU.Chr7.400
GO:0070925	organelle assembly	biological_process	0.94508	1	1	514	117	21042	evm.TU.Chr5.899
GO:0009117	nucleotide metabolic process	biological_process	0.94572	1	5	514	365	21042	evm.TU.Chr8.522_evm.TU.Chr8.523,evm.TU.Chr7.571,evm.TU.Chr11.223,evm.TU.Chr9.32,evm.TU.Chr1.769
GO:0009152	purine ribonucleotide biosynthetic process	biological_process	0.94611	1	2	514	188	21042	evm.TU.Chr7.571,evm.TU.Chr1.769
GO:0048878	chemical homeostasis	biological_process	0.94757	1	1	514	119	21042	evm.TU.Chr13.74
GO:0005789	endoplasmic reticulum membrane	cellular_component	0.94858	1	3	514	253	21042	XLOC_038660,evm.TU.Chr12.572,evm.TU.Chr16.334
GO:0044403	symbiosis, encompassing mutualism through parasitism	biological_process	0.94862	1	11	514	684	21042	evm.TU.Chr14.777,evm.TU.Chr7.315,evm.TU.Chr12.335,XLOC_016434,evm.TU.ori_scaf989un.1,evm.TU.Chr5.582,evm.TU.Chr21.776,XLOC_028082,evm.TU.Chr11.332,evm.TU.Chr10.46,evm.TU.Chr20.315
GO:0004540	ribonuclease activity	molecular_function	0.94867	1	1	514	120	21042	evm.TU.Chr12.335
GO:0009260	ribonucleotide biosynthetic process	biological_process	0.94933	1	2	514	191	21042	evm.TU.Chr7.571,evm.TU.Chr1.769
GO:0046390	ribose phosphate biosynthetic process	biological_process	0.94933	1	2	514	191	21042	evm.TU.Chr1.769,evm.TU.Chr7.571
GO:0006753	nucleoside phosphate metabolic process	biological_process	0.94976	1	5	514	370	21042	evm.TU.Chr9.32,evm.TU.Chr1.769,evm.TU.Chr11.223,evm.TU.Chr8.522_evm.TU.Chr8.523,evm.TU.Chr7.571
GO:0045333	cellular respiration	biological_process	0.95027	1	1	514	121	21042	evm.TU.Chr8.522_evm.TU.Chr8.523
GO:0044431	Golgi apparatus part	cellular_component	0.95028	1	1	514	121	21042	evm.TU.Chr7.313
GO:0022843	voltage-gated cation channel activity	molecular_function	0.95148	1	1	514	122	21042	evm.TU.Chr3.383
GO:0009725	response to hormone	biological_process	0.95149	1	1	514	122	21042	evm.TU.Chr11.223
GO:0006807	nitrogen compound metabolic process	biological_process	0.95211	1	117	514	5432	21042	XLOC_030146,XLOC_051381,evm.TU.Chr22.759,XLOC_029004,evm.TU.Chr19.600,XLOC_033187,evm.TU.Chr7.571,XLOC_028149,evm.TU.Chr14.1495,evm.TU.Chr22.560,XLOC_018268,evm.TU.Chr9.1034,evm.TU.Chr4.886,evm.TU.Chr21.192,evm.TU.Chr7.313,evm.TU.Chr9.442,evm.TU.Chr19.242,evm.TU.Chr12.760,evm.TU.Chr1.2411,evm.TU.Chr4.959,evm.TU.Chr23.558,evm.TU.Chr21.91,evm.TU.Chr21.355,evm.TU.Chr6.376,evm.TU.Chr1.2506,XLOC_01848…
GO:0006164	purine nucleotide biosynthetic process	biological_process	0.95237	1	2	514	194	21042	evm.TU.Chr7.571,evm.TU.Chr1.769
GO:0008380	RNA splicing	biological_process	0.95268	1	1	514	123	21042	XLOC_007424
GO:0044260	cellular macromolecule metabolic process	biological_process	0.95341	1	132	514	6076	21042	evm.TU.Chr3.383,evm.TU.Chr15.966,evm.TU.Chr10.1137,evm.TU.Chr20.615,XLOC_020341,evm.TU.Chr13.106,XLOC_051934,evm.TU.Chr11.223,evm.TU.ori_scaf1220un.2,evm.TU.Chr16.975,evm.TU.Chr10.585,evm.TU.Chr1.2185,XLOC_022954,evm.TU.Chr7.551,evm.TU.Chr7.43,evm.TU.Chr2.1285,XLOC_000203,XLOC_013261,evm.TU.Chr17.918,evm.TU.Chr16.330,evm.TU.Chr16.1040,XLOC_028271,evm.TU.Chr3.82,evm.TU.Chr7.49,XLOC_035285,evm.TU.C…
GO:0044267	cellular protein metabolic process	biological_process	0.95344	1	49	514	2472	21042	evm.TU.Chr24.342,evm.TU.Chr7.1272,evm.TU.Chr5.1360,XLOC_035319,evm.TU.Chr1.769,evm.TU.Chr11.794,evm.TU.Chr10.342,evm.TU.Chr10.1137,evm.TU.Chr8.522_evm.TU.Chr8.523,evm.TU.Chr7.1379,evm.TU.Chr2.1285,evm.TU.Chr11.670,evm.TU.Chr19.709,evm.TU.Chr12.572,evm.TU.Chr3.873,evm.TU.Chr6.1051,evm.TU.Chr20.41,XLOC_004578,XLOC_012995,evm.TU.Chr1.2185,evm.TU.Chr3.294,evm.TU.Chr10.585,XLOC_038946,evm.TU.Chr9.70,e…
GO:0005267	potassium channel activity	molecular_function	0.95384	1	1	514	124	21042	evm.TU.Chr3.383
GO:0008652	cellular amino acid biosynthetic process	biological_process	0.95384	1	1	514	124	21042	evm.TU.Chr22.456
GO:0044432	endoplasmic reticulum part	cellular_component	0.95393	1	3	514	259	21042	evm.TU.Chr16.334,evm.TU.Chr12.572,XLOC_038660
GO:0009057	macromolecule catabolic process	biological_process	0.95474	1	3	514	260	21042	evm.TU.Chr12.335,evm.TU.Chr3.875,evm.TU.Chr3.82
GO:0071704	organic substance metabolic process	biological_process	0.95527	1	181	514	8145	21042	evm.TU.Chr10.1138,evm.TU.Chr7.571,XLOC_028149,evm.TU.Chr23.752,evm.TU.Chr9.1034,XLOC_051381,evm.TU.Chr20.339,evm.TU.Chr8.601,evm.TU.Chr7.1241,evm.TU.Chr22.759,evm.TU.Chr23.558,evm.TU.Chr6.376,evm.TU.Chr3.993,evm.TU.Chr21.91,evm.TU.Chr21.355,evm.TU.Chr9.568,evm.TU.Chr1.2506,evm.TU.Chr21.192,XLOC_038945,evm.TU.Chr17.604,evm.TU.Chr1.571,evm.TU.Chr9.442,evm.TU.Chr1.2411,evm.TU.Chr19.242,XLOC_038946,e…
GO:0016023	cytoplasmic membrane-bounded vesicle	cellular_component	0.95578	1	1	514	126	21042	XLOC_043258
GO:0044265	cellular macromolecule catabolic process	biological_process	0.95881	1	2	514	201	21042	evm.TU.Chr3.82,evm.TU.Chr3.875
GO:0006457	protein folding	biological_process	0.95925	1	1	514	129	21042	evm.TU.Chr7.1272
GO:0005622	intracellular	cellular_component	0.95944	1	112	514	5250	21042	evm.TU.Chr3.82,evm.TU.Chr3.875,evm.TU.Chr2.1162_evm.TU.Chr2.1163,evm.TU.Chr10.246,evm.TU.ori_scaf1224un.3,XLOC_035285,evm.TU.Chr14.1139,XLOC_038365,evm.TU.Chr11.569,evm.TU.ori_scaf989un.1,evm.TU.Chr13.324,evm.TU.Chr5.582,evm.TU.Chr22.244,XLOC_043258,evm.TU.Chr21.776,XLOC_005499,evm.TU.Chr12.1055,evm.TU.Chr16.244,evm.TU.Chr4.526,evm.TU.Chr12.1034,evm.TU.Chr14.1408,evm.TU.Chr11.729,evm.TU.Chr19.647…
GO:0034641	cellular nitrogen compound metabolic process	biological_process	0.95945	1	110	514	5164	21042	evm.TU.Chr8.522_evm.TU.Chr8.523,evm.TU.Chr5.501,evm.TU.Chr1.769,evm.TU.Chr22.727,evm.TU.Chr15.224,evm.TU.Chr14.1068,evm.TU.Chr6.463,evm.TU.Chr20.450,evm.TU.Chr13.853,evm.TU.Chr15.959,XLOC_007424,evm.TU.Chr21.778,evm.TU.Chr9.446,XLOC_038946,evm.TU.Chr1.1468,evm.TU.ori_scaf1337un.1,evm.TU.Chr17.1059,evm.TU.Chr23.753,XLOC_005511,XLOC_010138,evm.TU.Chr15.1110,evm.TU.Chr5.812_evm.TU.Chr5.813,evm.TU.Ch…
GO:0072522	purine-containing compound biosynthetic process	biological_process	0.95965	1	2	514	202	21042	evm.TU.Chr7.571,evm.TU.Chr1.769
GO:1901564	organonitrogen compound metabolic process	biological_process	0.95982	1	29	514	1577	21042	evm.TU.Chr9.1034,XLOC_018268,XLOC_038946,XLOC_029004,XLOC_033187,evm.TU.Chr7.571,evm.TU.Chr2.1285,evm.TU.Chr2.1147,XLOC_024218,XLOC_005056,evm.TU.Chr1.2506,evm.TU.Chr5.177,XLOC_018486,evm.TU.Chr5.1360,evm.TU.Chr1.769,evm.TU.Chr22.727,evm.TU.Chr18.933,evm.TU.Chr20.700,evm.TU.Chr11.794,evm.TU.Chr22.456,evm.TU.Chr4.959,evm.TU.Chr21.91,evm.TU.Chr8.522_evm.TU.Chr8.523,evm.TU.Chr15.959,evm.TU.Chr11.223…
GO:0008033	tRNA processing	biological_process	0.96024	1	3	514	267	21042	evm.TU.Chr22.727,evm.TU.Chr4.1396,evm.TU.Chr8.761
GO:0043043	peptide biosynthetic process	biological_process	0.96073	1	8	514	550	21042	XLOC_029004,evm.TU.Chr11.794,XLOC_038946,evm.TU.Chr21.91,XLOC_018486,evm.TU.Chr18.933,XLOC_018268,evm.TU.Chr2.1285
GO:0031988	membrane-bounded vesicle	cellular_component	0.96096	1	1	514	131	21042	XLOC_043258
GO:0033014	tetrapyrrole biosynthetic process	biological_process	0.96123	1	1	514	131	21042	evm.TU.Chr4.959
GO:0051276	chromosome organization	biological_process	0.96144	1	4	514	329	21042	XLOC_038365,evm.TU.Chr17.1059,evm.TU.Chr3.875,evm.TU.Chr3.82
GO:0098662	inorganic cation transmembrane transport	biological_process	0.96207	1	4	514	330	21042	XLOC_004578,evm.TU.Chr20.437_evm.TU.Chr20.438,XLOC_010138,evm.TU.Chr24.256
GO:0009719	response to endogenous stimulus	biological_process	0.96209	1	1	514	132	21042	evm.TU.Chr11.223
GO:0098660	inorganic ion transmembrane transport	biological_process	0.96335	1	4	514	332	21042	evm.TU.Chr24.256,XLOC_010138,evm.TU.Chr20.437_evm.TU.Chr20.438,XLOC_004578
GO:0015079	potassium ion transmembrane transporter activity	molecular_function	0.96401	1	1	514	134	21042	evm.TU.Chr3.383
GO:0031410	cytoplasmic vesicle	cellular_component	0.96466	1	1	514	135	21042	XLOC_043258
GO:0009451	RNA modification	biological_process	0.96511	1	2	514	209	21042	evm.TU.Chr8.761,evm.TU.Chr22.727
GO:0007156	homophilic cell adhesion via plasma membrane adhesion molecules	biological_process	0.96573	1	1	514	136	21042	evm.TU.Chr11.504
GO:0098655	cation transmembrane transport	biological_process	0.96636	1	4	514	337	21042	XLOC_004578,evm.TU.Chr20.437_evm.TU.Chr20.438,evm.TU.Chr24.256,XLOC_010138
GO:0098805	whole membrane	cellular_component	0.9668	1	3	514	277	21042	evm.TU.Chr13.74,XLOC_043258,evm.TU.Chr14.701
GO:0044237	cellular metabolic process	biological_process	0.96699	1	164	514	7496	21042	evm.TU.Chr11.937,evm.TU.Chr16.1040,evm.TU.Chr9.287,evm.TU.Chr16.330,evm.TU.Chr17.918,XLOC_013261,XLOC_000203,evm.TU.Chr8.1140,evm.TU.Chr1.1614,evm.TU.Chr9.1046,evm.TU.Chr2.543,evm.TU.Chr18.410,evm.TU.Chr7.1356,evm.TU.Chr9.816,evm.TU.Chr9.957,evm.TU.Chr7.49,XLOC_035285,evm.TU.Chr3.82,XLOC_028271,XLOC_051934,evm.TU.Chr11.223,evm.TU.Chr20.481,evm.TU.Chr13.106,evm.TU.Chr14.701,XLOC_020341,evm.TU.Chr1…
GO:1902600	hydrogen ion transmembrane transport	biological_process	0.96726	1	2	514	212	21042	XLOC_004578,evm.TU.Chr20.437_evm.TU.Chr20.438
GO:0098796	membrane protein complex	cellular_component	0.96738	1	15	514	925	21042	evm.TU.Chr13.74,evm.TU.Chr24.125,evm.TU.Chr14.1507,XLOC_004578,evm.TU.Chr18.335,evm.TU.Chr14.1408,evm.TU.Chr8.601,evm.TU.Chr6.1477,evm.TU.Chr20.437_evm.TU.Chr20.438,XLOC_043450,XLOC_018483,XLOC_038660,evm.TU.Chr12.918,XLOC_043258,evm.TU.Chr14.701
GO:0006396	RNA processing	biological_process	0.96798	1	10	514	671	21042	XLOC_007424,evm.TU.Chr12.1079,evm.TU.Chr12.335,evm.TU.ori_scaf989un.1,evm.TU.Chr8.761,XLOC_020341,evm.TU.Chr4.1396,evm.TU.Chr13.853,evm.TU.Chr22.727,XLOC_038365
GO:0007005	mitochondrion organization	biological_process	0.96822	1	1	514	139	21042	evm.TU.Chr14.701
GO:0031982	vesicle	cellular_component	0.96879	1	1	514	140	21042	XLOC_043258
GO:0016469	proton-transporting two-sector ATPase complex	cellular_component	0.96925	1	2	514	215	21042	evm.TU.Chr20.437_evm.TU.Chr20.438,XLOC_004578
GO:0004536	deoxyribonuclease activity	molecular_function	0.9699	1	2	514	216	21042	XLOC_010138,evm.TU.Chr14.701
GO:0098742	cell-cell adhesion via plasma-membrane adhesion molecules	biological_process	0.97049	1	1	514	142	21042	evm.TU.Chr11.504
GO:0061695	transferase complex, transferring phosphorus-containing groups	cellular_component	0.97174	1	2	514	219	21042	evm.TU.Chr6.1477,XLOC_040464
GO:0016591	DNA-directed RNA polymerase II, holoenzyme	cellular_component	0.97194	1	1	514	144	21042	XLOC_040464
GO:0006400	tRNA modification	biological_process	0.97328	1	1	514	146	21042	evm.TU.Chr22.727
GO:0005244	voltage-gated ion channel activity	molecular_function	0.9733	1	1	514	146	21042	evm.TU.Chr3.383
GO:0022832	voltage-gated channel activity	molecular_function	0.9733	1	1	514	146	21042	evm.TU.Chr3.383
GO:0010033	response to organic substance	biological_process	0.9739	1	1	514	147	21042	evm.TU.Chr11.223
GO:0042451	purine nucleoside biosynthetic process	biological_process	0.97396	1	1	514	147	21042	evm.TU.Chr7.571
GO:0046129	purine ribonucleoside biosynthetic process	biological_process	0.97396	1	1	514	147	21042	evm.TU.Chr7.571
GO:0030684	preribosome	cellular_component	0.97396	1	1	514	147	21042	evm.TU.ori_scaf989un.1
GO:0009150	purine ribonucleotide metabolic process	biological_process	0.97418	1	3	514	290	21042	evm.TU.Chr8.522_evm.TU.Chr8.523,evm.TU.Chr7.571,evm.TU.Chr1.769
GO:0034470	ncRNA processing	biological_process	0.97452	1	4	514	353	21042	evm.TU.Chr8.761,evm.TU.Chr4.1396,evm.TU.ori_scaf989un.1,evm.TU.Chr22.727
GO:0019637	organophosphate metabolic process	biological_process	0.9748	1	8	514	582	21042	evm.TU.Chr7.571,evm.TU.Chr8.522_evm.TU.Chr8.523,evm.TU.Chr5.177,evm.TU.Chr5.1360,evm.TU.Chr1.769,evm.TU.Chr12.572,evm.TU.Chr11.223,evm.TU.Chr9.32
GO:0006518	peptide metabolic process	biological_process	0.97552	1	8	514	584	21042	evm.TU.Chr2.1285,evm.TU.Chr21.91,XLOC_038946,evm.TU.Chr11.794,XLOC_029004,XLOC_018268,evm.TU.Chr18.933,XLOC_018486
GO:0009259	ribonucleotide metabolic process	biological_process	0.97562	1	3	514	293	21042	evm.TU.Chr1.769,evm.TU.Chr8.522_evm.TU.Chr8.523,evm.TU.Chr7.571
GO:0012505	endomembrane system	cellular_component	0.97633	1	9	514	641	21042	XLOC_038660,evm.TU.Chr8.601,evm.TU.Chr7.313,evm.TU.Chr12.572,evm.TU.Chr16.334,XLOC_043258,evm.TU.Chr11.1139,evm.TU.Chr11.332,evm.TU.Chr9.1043
GO:0008855	exodeoxyribonuclease VII activity	molecular_function	0.97644	1	1	514	151	21042	evm.TU.Chr14.701
GO:0006163	purine nucleotide metabolic process	biological_process	0.97697	1	3	514	296	21042	evm.TU.Chr7.571,evm.TU.Chr8.522_evm.TU.Chr8.523,evm.TU.Chr1.769
GO:0006818	hydrogen transport	biological_process	0.97761	1	2	514	230	21042	XLOC_004578,evm.TU.Chr20.437_evm.TU.Chr20.438
GO:0015992	proton transport	biological_process	0.97761	1	2	514	230	21042	evm.TU.Chr20.437_evm.TU.Chr20.438,XLOC_004578
GO:0005634	nucleus	cellular_component	0.97808	1	43	514	2300	21042	evm.TU.Chr16.975,evm.TU.Chr17.1179,evm.TU.Chr12.1079,evm.TU.Chr3.691,evm.TU.Chr3.256,evm.TU.Chr19.709,evm.TU.Chr2.1217,evm.TU.Chr5.812_evm.TU.Chr5.813,evm.TU.Chr7.551,XLOC_022954,evm.TU.Chr5.501,evm.TU.Chr12.861,evm.TU.Chr20.615,XLOC_007424,evm.TU.Chr11.223,evm.TU.Chr9.446,XLOC_004714,evm.TU.Chr2.95,XLOC_020341,evm.TU.Chr16.334,evm.TU.Chr3.875,evm.TU.Chr3.82,XLOC_038365,evm.TU.Chr22.665,evm.TU.Ch…
GO:0044429	mitochondrial part	cellular_component	0.97824	1	4	514	362	21042	evm.TU.Chr13.74,evm.TU.Chr20.594,evm.TU.Chr21.91,evm.TU.Chr14.701
GO:0043604	amide biosynthetic process	biological_process	0.97848	1	8	514	593	21042	evm.TU.Chr21.91,evm.TU.Chr11.794,XLOC_038946,XLOC_029004,evm.TU.Chr18.933,XLOC_018268,XLOC_018486,evm.TU.Chr2.1285
GO:0005840	ribosome	cellular_component	0.97903	1	4	514	364	21042	XLOC_018268,evm.TU.Chr21.91,evm.TU.Chr11.794,XLOC_038946
GO:0072521	purine-containing compound metabolic process	biological_process	0.98025	1	3	514	304	21042	evm.TU.Chr8.522_evm.TU.Chr8.523,evm.TU.Chr7.571,evm.TU.Chr1.769
GO:0009163	nucleoside biosynthetic process	biological_process	0.98069	1	1	514	159	21042	evm.TU.Chr7.571
GO:0042455	ribonucleoside biosynthetic process	biological_process	0.98069	1	1	514	159	21042	evm.TU.Chr7.571
GO:0005743	mitochondrial inner membrane	cellular_component	0.98159	1	1	514	161	21042	evm.TU.Chr20.594
GO:1901659	glycosyl compound biosynthetic process	biological_process	0.98163	1	1	514	161	21042	evm.TU.Chr7.571
GO:0031966	mitochondrial membrane	cellular_component	0.98205	1	3	514	309	21042	evm.TU.Chr13.74,evm.TU.Chr20.594,evm.TU.Chr14.701
GO:0098609	cell-cell adhesion	biological_process	0.98251	1	1	514	163	21042	evm.TU.Chr11.504
GO:0015672	monovalent inorganic cation transport	biological_process	0.98276	1	6	514	495	21042	evm.TU.Chr20.437_evm.TU.Chr20.438,XLOC_004578,XLOC_031715,XLOC_043450,evm.TU.Chr3.383,evm.TU.Chr7.542
GO:0004519	endonuclease activity	molecular_function	0.98284	1	1	514	164	21042	evm.TU.Chr9.1046
GO:0016757	transferase activity, transferring glycosyl groups	molecular_function	0.98307	1	4	514	376	21042	evm.TU.Chr3.873,evm.TU.Chr8.982,evm.TU.Chr15.462,XLOC_013261
GO:0019866	organelle inner membrane	cellular_component	0.98453	1	1	514	168	21042	evm.TU.Chr20.594
GO:0042278	purine nucleoside metabolic process	biological_process	0.9854	1	2	514	250	21042	evm.TU.Chr7.571,evm.TU.Chr8.522_evm.TU.Chr8.523
GO:0046128	purine ribonucleoside metabolic process	biological_process	0.9854	1	2	514	250	21042	evm.TU.Chr7.571,evm.TU.Chr8.522_evm.TU.Chr8.523
GO:0006366	transcription from RNA polymerase II promoter	biological_process	0.9858	1	3	514	321	21042	evm.TU.Chr16.334,evm.TU.Chr19.709,evm.TU.Chr16.975
GO:0000428	DNA-directed RNA polymerase complex	cellular_component	0.98604	1	1	514	172	21042	XLOC_040464
GO:0030880	RNA polymerase complex	cellular_component	0.98604	1	1	514	172	21042	XLOC_040464
GO:0055029	nuclear DNA-directed RNA polymerase complex	cellular_component	0.98604	1	1	514	172	21042	XLOC_040464
GO:0034220	ion transmembrane transport	biological_process	0.98611	1	4	514	387	21042	XLOC_004578,evm.TU.Chr20.437_evm.TU.Chr20.438,evm.TU.Chr24.256,XLOC_010138
GO:0005740	mitochondrial envelope	cellular_component	0.98761	1	3	514	328	21042	evm.TU.Chr20.594,evm.TU.Chr13.74,evm.TU.Chr14.701
GO:0009119	ribonucleoside metabolic process	biological_process	0.98921	1	2	514	264	21042	evm.TU.Chr7.571,evm.TU.Chr8.522_evm.TU.Chr8.523
GO:0030117	membrane coat	cellular_component	0.98931	1	1	514	183	21042	XLOC_043258
GO:0048475	coated membrane	cellular_component	0.98931	1	1	514	183	21042	XLOC_043258
GO:0006412	translation	biological_process	0.98942	1	6	514	525	21042	evm.TU.Chr11.794,XLOC_038946,XLOC_029004,evm.TU.Chr21.91,evm.TU.Chr2.1285,XLOC_018268
GO:0044424	intracellular part	cellular_component	0.98982	1	102	514	5048	21042	evm.TU.Chr21.91,evm.TU.Chr21.355,XLOC_051449,XLOC_018486,evm.TU.Chr4.178,evm.TU.Chr13.74,evm.TU.Chr13.543,evm.TU.Chr3.866,evm.TU.Chr15.462,evm.TU.Chr7.313,evm.TU.Chr1.1530,evm.TU.Chr1.2411,evm.TU.Chr5.899,XLOC_029004,evm.TU.Chr22.665,evm.TU.Chr24.125,evm.TU.Chr23.752,XLOC_028149,XLOC_018268,XLOC_030146,evm.TU.Chr4.157,evm.TU.Chr22.759,evm.TU.Chr9.606,evm.TU.Chr5.501,evm.TU.Chr12.861,evm.TU.Chr11.…
GO:0098798	mitochondrial protein complex	cellular_component	0.98988	1	1	514	185	21042	evm.TU.Chr13.74
GO:0043603	cellular amide metabolic process	biological_process	0.9909	1	8	514	651	21042	XLOC_018486,evm.TU.Chr18.933,XLOC_018268,XLOC_029004,evm.TU.Chr11.794,XLOC_038946,evm.TU.Chr21.91,evm.TU.Chr2.1285
GO:0004518	nuclease activity	molecular_function	0.99211	1	4	514	418	21042	evm.TU.Chr9.1046,evm.TU.Chr12.335,XLOC_010138,evm.TU.Chr14.701
GO:0043231	intracellular membrane-bounded organelle	cellular_component	0.99271	1	62	514	3310	21042	evm.TU.Chr19.709,evm.TU.Chr3.256,evm.TU.Chr20.594,evm.TU.Chr12.1079,evm.TU.Chr3.691,evm.TU.Chr2.1217,evm.TU.Chr5.812_evm.TU.Chr5.813,evm.TU.Chr7.551,evm.TU.Chr12.572,XLOC_022954,evm.TU.Chr11.332,evm.TU.Chr16.975,evm.TU.Chr1.2491,evm.TU.Chr17.1179,XLOC_008133,evm.TU.Chr9.1043,evm.TU.Chr9.446,evm.TU.Chr11.223,XLOC_007424,evm.TU.Chr19.602,XLOC_004714,evm.TU.Chr2.95,evm.TU.Chr14.701,XLOC_020341,evm.T…
GO:0044455	mitochondrial membrane part	cellular_component	0.99287	1	1	514	199	21042	evm.TU.Chr13.74
GO:0043227	membrane-bounded organelle	cellular_component	0.993	1	62	514	3315	21042	evm.TU.Chr2.1217,evm.TU.Chr5.812_evm.TU.Chr5.813,evm.TU.Chr3.256,evm.TU.Chr20.594,evm.TU.Chr19.709,evm.TU.Chr3.691,evm.TU.Chr12.1079,evm.TU.Chr12.572,XLOC_022954,evm.TU.Chr7.551,evm.TU.Chr16.975,evm.TU.Chr11.332,evm.TU.Chr17.1179,evm.TU.Chr9.1043,XLOC_008133,evm.TU.Chr1.2491,evm.TU.Chr19.602,XLOC_004714,evm.TU.Chr2.95,evm.TU.Chr11.223,evm.TU.Chr9.446,XLOC_007424,evm.TU.Chr16.334,XLOC_020341,evm.T…
GO:0031967	organelle envelope	cellular_component	0.99303	1	3	514	357	21042	evm.TU.Chr13.74,evm.TU.Chr20.594,evm.TU.Chr14.701
GO:0006399	tRNA metabolic process	biological_process	0.99304	1	3	514	357	21042	evm.TU.Chr4.1396,evm.TU.Chr8.761,evm.TU.Chr22.727
GO:0016874	ligase activity	molecular_function	0.99318	1	2	514	285	21042	XLOC_044840,evm.TU.Chr18.933
GO:1901566	organonitrogen compound biosynthetic process	biological_process	0.99337	1	16	514	1110	21042	evm.TU.Chr7.571,XLOC_029004,XLOC_038946,XLOC_018268,evm.TU.Chr2.1147,evm.TU.Chr2.1285,evm.TU.Chr21.91,evm.TU.Chr4.959,evm.TU.Chr22.456,evm.TU.Chr11.794,evm.TU.Chr18.933,evm.TU.Chr1.769,evm.TU.Chr5.1360,evm.TU.Chr5.177,XLOC_018486,evm.TU.Chr11.554
GO:0098588	bounding membrane of organelle	cellular_component	0.99344	1	6	514	554	21042	evm.TU.Chr14.701,XLOC_043258,evm.TU.Chr16.334,evm.TU.Chr12.572,XLOC_038660,evm.TU.Chr13.74
GO:0046034	ATP metabolic process	biological_process	0.99371	1	1	514	204	21042	evm.TU.Chr8.522_evm.TU.Chr8.523
GO:0006352	DNA-templated transcription, initiation	biological_process	0.99486	1	1	514	212	21042	XLOC_040464
GO:0034660	ncRNA metabolic process	biological_process	0.99509	1	4	514	443	21042	evm.TU.ori_scaf989un.1,evm.TU.Chr22.727,evm.TU.Chr4.1396,evm.TU.Chr8.761
GO:0009126	purine nucleoside monophosphate metabolic process	biological_process	0.99534	1	1	514	216	21042	evm.TU.Chr8.522_evm.TU.Chr8.523
GO:0009167	purine ribonucleoside monophosphate metabolic process	biological_process	0.99534	1	1	514	216	21042	evm.TU.Chr8.522_evm.TU.Chr8.523
GO:0009161	ribonucleoside monophosphate metabolic process	biological_process	0.99568	1	1	514	219	21042	evm.TU.Chr8.522_evm.TU.Chr8.523
GO:0009144	purine nucleoside triphosphate metabolic process	biological_process	0.99568	1	1	514	219	21042	evm.TU.Chr8.522_evm.TU.Chr8.523
GO:0009199	ribonucleoside triphosphate metabolic process	biological_process	0.99568	1	1	514	219	21042	evm.TU.Chr8.522_evm.TU.Chr8.523
GO:0009205	purine ribonucleoside triphosphate metabolic process	biological_process	0.99568	1	1	514	219	21042	evm.TU.Chr8.522_evm.TU.Chr8.523
GO:0009141	nucleoside triphosphate metabolic process	biological_process	0.99589	1	1	514	221	21042	evm.TU.Chr8.522_evm.TU.Chr8.523
GO:0009123	nucleoside monophosphate metabolic process	biological_process	0.99672	1	1	514	230	21042	evm.TU.Chr8.522_evm.TU.Chr8.523
GO:0016192	vesicle-mediated transport	biological_process	0.99719	1	5	514	539	21042	evm.TU.Chr2.95,evm.TU.Chr11.1139,XLOC_043258,evm.TU.Chr7.551,evm.TU.Chr7.313
GO:0031090	organelle membrane	cellular_component	0.99901	1	7	514	726	21042	evm.TU.Chr20.594,XLOC_038660,evm.TU.Chr13.74,evm.TU.Chr14.701,evm.TU.Chr16.334,evm.TU.Chr12.572,XLOC_043258
GO:0030529	ribonucleoprotein complex	cellular_component	0.99902	1	5	514	595	21042	evm.TU.ori_scaf989un.1,XLOC_018268,evm.TU.Chr21.91,XLOC_038946,evm.TU.Chr11.794
GO:0005737	cytoplasm	cellular_component	0.99942	1	37	514	2388	21042	evm.TU.Chr8.23,evm.TU.Chr11.1139,evm.TU.Chr11.794,evm.TU.Chr9.606,XLOC_051934,evm.TU.Chr16.334,evm.TU.Chr7.958,evm.TU.Chr14.701,evm.TU.Chr11.332,evm.TU.Chr9.1043,XLOC_038946,XLOC_008133,evm.TU.Chr7.315,evm.TU.Chr20.594,evm.TU.Chr12.572,evm.TU.Chr13.74,XLOC_018486,evm.TU.Chr13.543,evm.TU.Chr21.91,evm.TU.Chr1.2411,XLOC_038660,evm.TU.Chr1.1530,evm.TU.Chr15.462,evm.TU.Chr7.313,evm.TU.Chr23.752,XLOC_0…
GO:0044444	cytoplasmic part	cellular_component	0.9998	1	24	514	1802	21042	evm.TU.Chr4.157,evm.TU.Chr12.572,XLOC_043258,evm.TU.Chr20.594,evm.TU.Chr13.324,XLOC_038946,evm.TU.Chr9.1043,evm.TU.Chr5.899,XLOC_008133,XLOC_018268,evm.TU.Chr11.332,XLOC_028149,evm.TU.Chr14.701,evm.TU.Chr7.313,evm.TU.Chr16.334,evm.TU.Chr7.958,evm.TU.Chr1.1530,XLOC_038660,evm.TU.Chr9.606,evm.TU.Chr21.91,evm.TU.Chr11.794,evm.TU.Chr13.543,evm.TU.Chr11.1139,evm.TU.Chr13.74

## Sheet: B_II vs B_III
GO_accession	Description	Term_type	pValue	Corrected_pValue	DEG_item	DEG_list	Bg_item	Bg_list	Gene_names
GO:0004176	ATP-dependent peptidase activity	molecular_function	8.2131e-05	0.37445	4	556	10	21042	evm.TU.Chr8.1139,evm.TU.Chr8.601,evm.TU.ori_scaf1330un.1,evm.TU.Chr3.1046
GO:0019825	oxygen binding	molecular_function	0.00020561	0.37445	4	556	12	21042	XLOC_013336,evm.TU.Chr18.975,XLOC_013335,evm.TU.Chr18.976
GO:0019882	antigen processing and presentation	biological_process	0.0002385	0.37445	6	556	34	21042	evm.TU.Chr8.35,XLOC_018483,evm.TU.Chr20.434,evm.TU.Chr12.341,evm.TU.fra_scaf69un.1,evm.TU.Chr20.433
GO:0046906	tetrapyrrole binding	molecular_function	0.00058319	0.43227	12	556	148	21042	XLOC_013335,evm.TU.Chr18.976,XLOC_000541,evm.TU.Chr22.275,evm.TU.Chr9.831,XLOC_013336,evm.TU.Chr5.1119,evm.TU.Chr23.191,evm.TU.Chr18.975,evm.TU.Chr13.1171,evm.TU.Chr6.604,evm.TU.Chr2.267
GO:0006112	energy reserve metabolic process	biological_process	0.00060603	0.43227	3	556	7	21042	evm.TU.Chr21.958,XLOC_033187,XLOC_033572
GO:0042611	MHC protein complex	cellular_component	0.00069529	0.43227	4	556	16	21042	evm.TU.Chr20.434,XLOC_018483,evm.TU.Chr20.433,evm.TU.fra_scaf69un.1
GO:0042613	MHC class II protein complex	cellular_component	0.00069529	0.43227	4	556	16	21042	evm.TU.fra_scaf69un.1,evm.TU.Chr20.433,XLOC_018483,evm.TU.Chr20.434
GO:0005515	protein binding	molecular_function	0.00075169	0.43227	235	556	7556	21042	XLOC_005221,evm.TU.Chr1.1614,evm.TU.Chr21.122,evm.TU.Chr1.762,evm.TU.Chr8.1040,evm.TU.Chr4.59,evm.TU.Chr19.334,evm.TU.Chr20.434,evm.TU.Chr5.619,evm.TU.Chr7.1304,XLOC_034430,XLOC_017873,XLOC_013070,evm.TU.Chr3.856,evm.TU.Chr15.38,evm.TU.Chr5.1238,XLOC_047488,evm.TU.Chr20.478,evm.TU.Chr18.780,evm.TU.Chr12.569,evm.TU.Chr19.739,evm.TU.Chr17.600,evm.TU.Chr16.330,evm.TU.Chr22.244,evm.TU.Chr10.975,evm.T…
GO:0020037	heme binding	molecular_function	0.00099968	0.43227	11	556	136	21042	evm.TU.Chr2.267,evm.TU.Chr6.604,evm.TU.Chr13.1171,XLOC_013336,evm.TU.Chr22.275,evm.TU.Chr18.975,evm.TU.Chr23.191,evm.TU.Chr5.1119,XLOC_000541,evm.TU.Chr18.976,XLOC_013335
GO:0006778	porphyrin-containing compound metabolic process	biological_process	0.0011129	0.43227	8	556	79	21042	evm.TU.Chr5.1399,evm.TU.Chr17.43,evm.TU.Chr7.1218,evm.TU.Chr10.463,evm.TU.Chr18.1025,XLOC_022429,evm.TU.Chr22.259,evm.TU.Chr12.1052
GO:0000090	mitotic anaphase	biological_process	0.0011313	0.43227	4	556	18	21042	evm.TU.Chr14.692,evm.TU.Chr13.1,evm.TU.Chr11.937,evm.TU.Chr12.695
GO:0051322	anaphase	biological_process	0.0011313	0.43227	4	556	18	21042	evm.TU.Chr14.692,evm.TU.Chr11.937,evm.TU.Chr13.1,evm.TU.Chr12.695
GO:0006955	immune response	biological_process	0.0011931	0.43227	17	556	276	21042	evm.TU.Chr22.163,evm.TU.Chr17.892,XLOC_047488,evm.TU.Chr20.433,XLOC_028299,XLOC_018483,evm.TU.Chr19.739,evm.TU.fra_scaf69un.1,evm.TU.Chr8.35,evm.TU.Chr6.168,XLOC_028545,evm.TU.Chr11.895,evm.TU.Chr20.434,evm.TU.Chr12.341,XLOC_038945,XLOC_043056,evm.TU.Chr1.1231
GO:0010941	regulation of cell death	biological_process	0.0019126	0.5384	13	556	193	21042	XLOC_031857,XLOC_004785,XLOC_033203,evm.TU.Chr5.1119,XLOC_047554,XLOC_005483,XLOC_033581,XLOC_051448,evm.TU.Chr8.428,evm.TU.Chr14.1139,XLOC_023918,XLOC_026443,XLOC_019036
GO:0042981	regulation of apoptotic process	biological_process	0.0019126	0.5384	13	556	193	21042	XLOC_033581,XLOC_051448,XLOC_005483,XLOC_004785,XLOC_033203,XLOC_031857,XLOC_047554,evm.TU.Chr5.1119,XLOC_026443,XLOC_019036,XLOC_023918,evm.TU.Chr14.1139,evm.TU.Chr8.428
GO:0043067	regulation of programmed cell death	biological_process	0.0019126	0.5384	13	556	193	21042	XLOC_033581,XLOC_051448,XLOC_005483,XLOC_004785,XLOC_031857,XLOC_033203,evm.TU.Chr5.1119,XLOC_047554,XLOC_026443,XLOC_019036,XLOC_023918,evm.TU.Chr8.428,evm.TU.Chr14.1139
GO:0042168	heme metabolic process	biological_process	0.0021126	0.5384	5	556	35	21042	XLOC_022429,evm.TU.Chr5.1399,evm.TU.Chr18.1025,evm.TU.Chr10.463,evm.TU.Chr12.1052
GO:0016628	oxidoreductase activity, acting on the CH-CH group of donors, NAD or NADP as acceptor	molecular_function	0.0021397	0.5384	6	556	51	21042	evm.TU.Chr18.1025,evm.TU.Chr10.463,evm.TU.Chr12.1052,XLOC_022429,evm.TU.Chr5.1399,evm.TU.Chr4.959
GO:0019354	siroheme biosynthetic process	biological_process	0.0024005	0.5384	4	556	22	21042	evm.TU.Chr5.1399,XLOC_022429,evm.TU.Chr12.1052,evm.TU.Chr10.463
GO:0043115	precorrin-2 dehydrogenase activity	molecular_function	0.0024005	0.5384	4	556	22	21042	evm.TU.Chr12.1052,evm.TU.Chr10.463,evm.TU.Chr5.1399,XLOC_022429
GO:0046156	siroheme metabolic process	biological_process	0.0024005	0.5384	4	556	22	21042	evm.TU.Chr5.1399,XLOC_022429,evm.TU.Chr12.1052,evm.TU.Chr10.463
GO:0006915	apoptotic process	biological_process	0.0029411	0.60229	14	556	227	21042	XLOC_033203,XLOC_004785,XLOC_031857,XLOC_047554,evm.TU.Chr5.1119,evm.TU.Chr1.242,XLOC_005483,XLOC_033581,XLOC_051448,evm.TU.Chr14.1139,evm.TU.Chr8.428,XLOC_023918,XLOC_026443,XLOC_019036
GO:0012501	programmed cell death	biological_process	0.0029411	0.60229	14	556	227	21042	XLOC_051448,XLOC_033581,XLOC_005483,evm.TU.Chr1.242,XLOC_047554,evm.TU.Chr5.1119,XLOC_004785,XLOC_033203,XLOC_031857,XLOC_019036,XLOC_026443,XLOC_023918,evm.TU.Chr8.428,evm.TU.Chr14.1139
GO:0004483	mRNA (nucleoside-2'-O-)-methyltransferase activity	molecular_function	0.0040116	0.7242	2	556	4	21042	XLOC_038946,XLOC_038945
GO:0008219	cell death	biological_process	0.0041612	0.7242	14	556	236	21042	XLOC_033581,XLOC_051448,XLOC_004785,XLOC_033203,XLOC_031857,XLOC_047554,evm.TU.Chr5.1119,evm.TU.Chr1.242,XLOC_005483,XLOC_026443,XLOC_019036,evm.TU.Chr14.1139,evm.TU.Chr8.428,XLOC_023918
GO:0016265	death	biological_process	0.0041612	0.7242	14	556	236	21042	XLOC_051448,XLOC_033581,evm.TU.Chr5.1119,XLOC_047554,XLOC_033203,XLOC_004785,XLOC_031857,XLOC_005483,evm.TU.Chr1.242,XLOC_019036,XLOC_026443,evm.TU.Chr8.428,evm.TU.Chr14.1139,XLOC_023918
GO:0000087	mitotic M phase	biological_process	0.0045219	0.7242	4	556	26	21042	evm.TU.Chr12.695,evm.TU.Chr14.692,evm.TU.Chr13.1,evm.TU.Chr11.937
GO:0098763	mitotic cell cycle phase	biological_process	0.0045219	0.7242	4	556	26	21042	evm.TU.Chr12.695,evm.TU.Chr13.1,evm.TU.Chr11.937,evm.TU.Chr14.692
GO:0008009	chemokine activity	molecular_function	0.0046127	0.7242	5	556	41	21042	evm.TU.Chr19.739,evm.TU.Chr11.895,XLOC_043056,evm.TU.Chr6.168,XLOC_047488
GO:0042379	chemokine receptor binding	molecular_function	0.0046127	0.7242	5	556	41	21042	evm.TU.Chr6.168,XLOC_043056,evm.TU.Chr11.895,evm.TU.Chr19.739,XLOC_047488
GO:0006783	heme biosynthetic process	biological_process	0.0051901	0.78856	4	556	27	21042	evm.TU.Chr12.1052,evm.TU.Chr10.463,evm.TU.Chr5.1399,XLOC_022429
GO:0000279	M phase	biological_process	0.0059677	0.8267	4	556	28	21042	evm.TU.Chr12.695,evm.TU.Chr13.1,evm.TU.Chr11.937,evm.TU.Chr14.692
GO:0022403	cell cycle phase	biological_process	0.0059677	0.8267	4	556	28	21042	evm.TU.Chr14.692,evm.TU.Chr11.937,evm.TU.Chr13.1,evm.TU.Chr12.695
GO:0044848	biological phase	biological_process	0.0059677	0.8267	4	556	28	21042	evm.TU.Chr12.695,evm.TU.Chr14.692,evm.TU.Chr13.1,evm.TU.Chr11.937
GO:0004482	mRNA (guanine-N7-)-methyltransferase activity	molecular_function	0.0066351	0.87196	2	556	5	21042	XLOC_038945,XLOC_038946
GO:0001682	tRNA 5'-leader removal	biological_process	0.0066647	0.87196	2	556	5	21042	evm.TU.Chr19.193,evm.TU.Chr11.427
GO:0002376	immune system process	biological_process	0.0069248	0.88151	17	556	328	21042	evm.TU.fra_scaf69un.1,XLOC_028545,evm.TU.Chr8.35,evm.TU.Chr6.168,evm.TU.Chr12.341,evm.TU.Chr11.895,evm.TU.Chr20.434,evm.TU.Chr22.163,XLOC_028299,evm.TU.Chr20.433,XLOC_047488,evm.TU.Chr17.892,XLOC_018483,evm.TU.Chr19.739,evm.TU.Chr1.1231,XLOC_038945,XLOC_043056
GO:0005581	collagen trimer	cellular_component	0.0078169	0.96889	5	556	48	21042	evm.TU.Chr16.797,evm.TU.Chr18.333,evm.TU.Chr20.594,evm.TU.Chr1.762,evm.TU.Chr7.96
GO:0004521	endoribonuclease activity	molecular_function	0.0091252	1	6	556	69	21042	evm.TU.Chr3.424,evm.TU.Chr17.600,evm.TU.Chr11.474,evm.TU.Chr11.427,evm.TU.Chr19.193,XLOC_004786
GO:0006848	pyruvate transport	biological_process	0.0092572	1	2	556	6	21042	XLOC_028949,evm.TU.Chr9.222
GO:0006850	mitochondrial pyruvate transport	biological_process	0.0092572	1	2	556	6	21042	evm.TU.Chr9.222,XLOC_028949
GO:0033013	tetrapyrrole metabolic process	biological_process	0.0097364	1	10	556	159	21042	evm.TU.Chr16.529,evm.TU.Chr4.959,evm.TU.Chr22.259,XLOC_022429,evm.TU.Chr12.1052,evm.TU.Chr17.43,evm.TU.Chr7.1218,evm.TU.Chr5.1399,evm.TU.Chr18.1025,evm.TU.Chr10.463
GO:0007172	signal complex assembly	biological_process	0.0097662	1	2	556	6	21042	evm.TU.Chr23.558,evm.TU.Chr17.501
GO:0008173	RNA methyltransferase activity	molecular_function	0.010498	1	6	556	70	21042	XLOC_038945,XLOC_044739,XLOC_038946,XLOC_011576,evm.TU.Chr22.273,evm.TU.Chr8.291
GO:0004713	protein tyrosine kinase activity	molecular_function	0.010989	1	4	556	34	21042	evm.TU.Chr14.906,evm.TU.Chr17.501,evm.TU.Chr5.619,evm.TU.Chr23.558
GO:0005201	extracellular matrix structural constituent	molecular_function	0.010997	1	5	556	52	21042	evm.TU.Chr16.797,evm.TU.Chr18.333,evm.TU.Chr20.594,evm.TU.Chr1.762,evm.TU.Chr7.96
GO:0016891	endoribonuclease activity, producing 5'-phosphomonoesters	molecular_function	0.011007	1	5	556	52	21042	evm.TU.Chr11.427,evm.TU.Chr19.193,evm.TU.Chr3.424,evm.TU.Chr11.474,XLOC_004786
GO:0001765	membrane raft assembly	biological_process	0.011062	1	3	556	18	21042	evm.TU.Chr5.319,evm.TU.Chr5.318,evm.TU.Chr24.472
GO:0031579	membrane raft organization	biological_process	0.011062	1	3	556	18	21042	evm.TU.Chr5.318,evm.TU.Chr5.319,evm.TU.Chr24.472
GO:0044854	plasma membrane raft assembly	biological_process	0.011062	1	3	556	18	21042	evm.TU.Chr5.319,evm.TU.Chr5.318,evm.TU.Chr24.472
GO:0044857	plasma membrane raft organization	biological_process	0.011062	1	3	556	18	21042	evm.TU.Chr5.319,evm.TU.Chr5.318,evm.TU.Chr24.472
GO:0070836	caveola assembly	biological_process	0.011062	1	3	556	18	21042	evm.TU.Chr5.318,evm.TU.Chr5.319,evm.TU.Chr24.472
GO:0005125	cytokine activity	molecular_function	0.011706	1	6	556	71	21042	XLOC_047488,XLOC_043057,evm.TU.Chr11.895,evm.TU.Chr19.739,XLOC_043056,evm.TU.Chr6.168
GO:0009966	regulation of signal transduction	biological_process	0.011735	1	15	556	298	21042	evm.TU.Chr11.168,evm.TU.Chr11.670,evm.TU.Chr10.232,XLOC_038945,evm.TU.Chr4.622,evm.TU.Chr17.892,evm.TU.Chr23.558,XLOC_026443,evm.TU.Chr5.1289,evm.TU.Chr3.856,evm.TU.Chr21.144,evm.TU.Chr17.501,evm.TU.Chr20.975,evm.TU.Chr3.1517,evm.TU.Chr7.982
GO:0006694	steroid biosynthetic process	biological_process	0.012231	1	4	556	34	21042	evm.TU.Chr13.1083,evm.TU.Chr6.395,evm.TU.Chr14.794,evm.TU.Chr5.1399
GO:0004715	non-membrane spanning protein tyrosine kinase activity	molecular_function	0.012241	1	2	556	7	21042	evm.TU.Chr14.906,evm.TU.Chr5.619
GO:0010646	regulation of cell communication	biological_process	0.012415	1	15	556	300	21042	evm.TU.Chr17.501,evm.TU.Chr3.856,evm.TU.Chr21.144,evm.TU.Chr3.1517,evm.TU.Chr7.982,evm.TU.Chr20.975,evm.TU.Chr10.232,evm.TU.Chr4.622,evm.TU.Chr17.892,XLOC_038945,evm.TU.Chr11.168,evm.TU.Chr11.670,XLOC_026443,evm.TU.Chr5.1289,evm.TU.Chr23.558
GO:0005507	copper ion binding	molecular_function	0.012524	1	6	556	73	21042	evm.TU.ori_scaf1330un.1,evm.TU.Chr12.529,evm.TU.Chr19.892,evm.TU.Chr4.326_evm.TU.Chr4.327,evm.TU.Chr1.1169,evm.TU.Chr7.1394
GO:0044091	membrane biogenesis	biological_process	0.012918	1	3	556	19	21042	evm.TU.Chr24.472,evm.TU.Chr5.319,evm.TU.Chr5.318
GO:0071709	membrane assembly	biological_process	0.012918	1	3	556	19	21042	evm.TU.Chr24.472,evm.TU.Chr5.318,evm.TU.Chr5.319
GO:0003870	5-aminolevulinate synthase activity	molecular_function	0.012972	1	2	556	7	21042	evm.TU.Chr22.259,evm.TU.Chr7.1218
GO:0023051	regulation of signaling	biological_process	0.013878	1	15	556	304	21042	evm.TU.Chr20.975,evm.TU.Chr7.982,evm.TU.Chr3.1517,evm.TU.Chr21.144,evm.TU.Chr3.856,evm.TU.Chr17.501,evm.TU.Chr23.558,evm.TU.Chr5.1289,XLOC_026443,evm.TU.Chr11.670,evm.TU.Chr11.168,evm.TU.Chr4.622,evm.TU.Chr17.892,XLOC_038945,evm.TU.Chr10.232
GO:0005126	cytokine receptor binding	molecular_function	0.014465	1	8	556	119	21042	evm.TU.Chr6.168,evm.TU.Chr1.1231,XLOC_028545,evm.TU.Chr11.895,XLOC_043056,evm.TU.Chr19.739,evm.TU.Chr5.308,XLOC_047488
GO:0030111	regulation of Wnt signaling pathway	biological_process	0.015356	1	3	556	20	21042	evm.TU.Chr11.670,evm.TU.Chr11.168,evm.TU.Chr5.1289
GO:0005876	spindle microtubule	cellular_component	0.016291	1	4	556	37	21042	evm.TU.Chr12.695,evm.TU.Chr11.937,evm.TU.Chr13.1,evm.TU.Chr14.692
GO:0070011	peptidase activity, acting on L-amino acid peptides	molecular_function	0.018131	1	40	556	1074	21042	evm.TU.Chr9.529,evm.TU.Chr16.1040,evm.TU.Chr5.1349,evm.TU.Chr18.1025,evm.TU.Chr20.46,evm.TU.Chr15.1173,evm.TU.Chr17.43,evm.TU.Chr8.1139,evm.TU.Chr20.8_evm.TU.Chr20.9,evm.TU.Chr14.1171,evm.TU.Chr20.426,evm.TU.Chr7.1394,evm.TU.Chr2.985,evm.TU.Chr22.244,evm.TU.Chr9.384,evm.TU.Chr6.79,evm.TU.Chr19.698,evm.TU.Chr14.794,evm.TU.Chr17.919,XLOC_028082,evm.TU.Chr3.571,evm.TU.Chr20.509,evm.TU.Chr3.1046,evm.…
GO:0016627	oxidoreductase activity, acting on the CH-CH group of donors	molecular_function	0.018622	1	8	556	127	21042	XLOC_022429,evm.TU.Chr18.583,evm.TU.Chr1.308,evm.TU.Chr4.959,evm.TU.Chr12.1052,evm.TU.Chr5.1399,evm.TU.Chr18.1025,evm.TU.Chr10.463
GO:0001664	G-protein coupled receptor binding	molecular_function	0.018992	1	5	556	58	21042	XLOC_047488,evm.TU.Chr11.895,evm.TU.Chr19.739,XLOC_043056,evm.TU.Chr6.168
GO:0031109	microtubule polymerization or depolymerization	biological_process	0.019054	1	4	556	39	21042	evm.TU.Chr14.692,evm.TU.Chr11.937,evm.TU.Chr13.1,evm.TU.Chr12.695
GO:0031110	regulation of microtubule polymerization or depolymerization	biological_process	0.019054	1	4	556	39	21042	evm.TU.Chr12.695,evm.TU.Chr13.1,evm.TU.Chr11.937,evm.TU.Chr14.692
GO:0008233	peptidase activity	molecular_function	0.019438	1	42	556	1144	21042	evm.TU.Chr15.1173,evm.TU.Chr20.46,evm.TU.Chr1.2015,evm.TU.Chr5.1349,evm.TU.Chr18.1025,evm.TU.Chr9.529,evm.TU.Chr16.1040,evm.TU.Chr9.384,evm.TU.Chr7.1394,evm.TU.Chr2.985,evm.TU.Chr22.244,evm.TU.Chr14.1171,evm.TU.Chr20.8_evm.TU.Chr20.9,evm.TU.Chr20.426,evm.TU.Chr17.43,evm.TU.Chr8.1139,evm.TU.Chr15.1086,evm.TU.Chr3.1046,evm.TU.Chr22.387,XLOC_038945,XLOC_028082,evm.TU.Chr3.571,evm.TU.Chr20.509,evm.TU…
GO:0016749	N-succinyltransferase activity	molecular_function	0.021653	1	2	556	9	21042	evm.TU.Chr7.1218,evm.TU.Chr22.259
GO:0008191	metalloendopeptidase inhibitor activity	molecular_function	0.022244	1	2	556	9	21042	evm.TU.Chr10.800,evm.TU.Chr12.533
GO:0010576	metalloenzyme regulator activity	molecular_function	0.022244	1	2	556	9	21042	evm.TU.Chr10.800,evm.TU.Chr12.533
GO:0048551	metalloenzyme inhibitor activity	molecular_function	0.022244	1	2	556	9	21042	evm.TU.Chr10.800,evm.TU.Chr12.533
GO:0005102	receptor binding	molecular_function	0.022311	1	31	556	800	21042	evm.TU.Chr1.335,evm.TU.Chr11.937,XLOC_038945,XLOC_043056,evm.TU.Chr7.1322,evm.TU.Chr11.420,evm.TU.Chr6.145,evm.TU.Chr4.687,evm.TU.Chr13.162,evm.TU.Chr11.332,evm.TU.Chr1.1231,XLOC_016740,evm.TU.Chr9.442,XLOC_043057,XLOC_033102,evm.TU.Chr9.384,evm.TU.Chr5.308,evm.TU.Chr21.495,XLOC_047488,evm.TU.Chr17.892,evm.TU.Chr19.833_evm.TU.Chr19.834,evm.TU.Chr21.122,evm.TU.Chr22.244,evm.TU.Chr19.739,evm.TU.Chr…
GO:0007266	Rho protein signal transduction	biological_process	0.022557	1	7	556	109	21042	evm.TU.Chr20.975,evm.TU.Chr7.982,evm.TU.Chr3.1517,evm.TU.Chr3.856,evm.TU.Chr21.144,evm.TU.Chr10.232,evm.TU.Chr4.622
GO:0035023	regulation of Rho protein signal transduction	biological_process	0.022557	1	7	556	109	21042	evm.TU.Chr21.144,evm.TU.Chr3.856,evm.TU.Chr4.622,evm.TU.Chr10.232,evm.TU.Chr20.975,evm.TU.Chr7.982,evm.TU.Chr3.1517
GO:0005184	neuropeptide hormone activity	molecular_function	0.022674	1	4	556	41	21042	evm.TU.Chr15.1054,XLOC_033102,evm.TU.Chr21.495,evm.TU.Chr22.244
GO:0015074	DNA integration	biological_process	0.022978	1	5	556	62	21042	evm.TU.Chr7.184,XLOC_033187,XLOC_033572,evm.TU.Chr15.1054,evm.TU.Chr15.1173
GO:0048285	organelle fission	biological_process	0.024167	1	8	556	132	21042	evm.TU.Chr11.937,evm.TU.Chr13.1,evm.TU.Chr14.692,evm.TU.Chr12.695,XLOC_033203,evm.TU.Chr22.39,evm.TU.Chr14.786,evm.TU.Chr1.363
GO:0005912	adherens junction	cellular_component	0.025361	1	2	556	10	21042	evm.TU.Chr17.501,evm.TU.Chr23.558
GO:0005924	cell-substrate adherens junction	cellular_component	0.025361	1	2	556	10	21042	evm.TU.Chr23.558,evm.TU.Chr17.501
GO:0005925	focal adhesion	cellular_component	0.025361	1	2	556	10	21042	evm.TU.Chr17.501,evm.TU.Chr23.558
GO:0030055	cell-substrate junction	cellular_component	0.025361	1	2	556	10	21042	evm.TU.Chr23.558,evm.TU.Chr17.501
GO:0070161	anchoring junction	cellular_component	0.025361	1	2	556	10	21042	evm.TU.Chr17.501,evm.TU.Chr23.558
GO:0042440	pigment metabolic process	biological_process	0.026185	1	6	556	86	21042	evm.TU.Chr12.1052,evm.TU.Chr18.1025,evm.TU.Chr10.463,evm.TU.Chr5.1399,XLOC_022429,evm.TU.Chr17.43
GO:0000266	mitochondrial fission	biological_process	0.026306	1	1	556	1	21042	evm.TU.Chr14.786
GO:0032886	regulation of microtubule-based process	biological_process	0.026325	1	4	556	43	21042	evm.TU.Chr12.695,evm.TU.Chr14.692,evm.TU.Chr13.1,evm.TU.Chr11.937
GO:0070507	regulation of microtubule cytoskeleton organization	biological_process	0.026325	1	4	556	43	21042	evm.TU.Chr13.1,evm.TU.Chr11.937,evm.TU.Chr14.692,evm.TU.Chr12.695
GO:0006298	mismatch repair	biological_process	0.026372	1	4	556	43	21042	XLOC_007424,evm.TU.ori_scaf1053un.1,evm.TU.Chr15.1041,evm.TU.Chr6.1142
GO:0051381	histamine binding	molecular_function	0.026436	1	1	556	1	21042	evm.TU.Chr13.162
GO:0070026	nitric oxide binding	molecular_function	0.026436	1	1	556	1	21042	evm.TU.Chr13.162
GO:0070405	ammonium ion binding	molecular_function	0.026436	1	1	556	1	21042	evm.TU.Chr13.162
GO:0051186	cofactor metabolic process	biological_process	0.026857	1	12	556	241	21042	evm.TU.Chr18.1025,evm.TU.Chr10.463,evm.TU.Chr5.1399,evm.TU.Chr7.1218,evm.TU.Chr17.43,evm.TU.Chr12.1201,evm.TU.Chr1.1614,evm.TU.Chr12.1052,evm.TU.Chr5.1360,evm.TU.Chr22.259,XLOC_022429,evm.TU.Chr12.555
GO:0016682	oxidoreductase activity, acting on diphenols and related substances as donors, oxygen as acceptor	molecular_function	0.027185	1	2	556	10	21042	evm.TU.Chr22.90,evm.TU.Chr5.183
GO:0008174	mRNA methyltransferase activity	molecular_function	0.027227	1	2	556	10	21042	XLOC_038946,XLOC_038945
GO:0050896	response to stimulus	biological_process	0.027602	1	127	556	4120	21042	XLOC_033588,evm.TU.Chr10.223,evm.TU.Chr4.1011,evm.TU.Chr18.782,evm.TU.Chr22.727,evm.TU.Chr3.87,evm.TU.Chr16.1040,evm.TU.Chr21.144,evm.TU.Chr19.706,evm.TU.Chr11.332,evm.TU.ori_scaf1053un.1,evm.TU.Chr20.972,evm.TU.Chr7.1394,evm.TU.Chr11.92,evm.TU.Chr19.739,evm.TU.Chr8.81,evm.TU.Chr10.926,XLOC_047488,XLOC_028299,evm.TU.Chr22.376,evm.TU.Chr20.433,evm.TU.Chr15.1058,XLOC_033207,evm.TU.Chr6.168,evm.TU.C…
GO:0008202	steroid metabolic process	biological_process	0.028676	1	4	556	44	21042	evm.TU.Chr13.1083,evm.TU.Chr5.1399,evm.TU.Chr6.395,evm.TU.Chr14.794
GO:0005886	plasma membrane	cellular_component	0.029877	1	21	556	509	21042	evm.TU.Chr9.475,XLOC_031890,XLOC_023975,evm.TU.Chr20.433,evm.TU.Chr1.1614,XLOC_018483,evm.TU.Chr20.387,XLOC_028732,evm.TU.Chr1.257,XLOC_045664,evm.TU.fra_scaf69un.1,XLOC_036079,evm.TU.Chr20.434,evm.TU.Chr13.375,XLOC_038945,evm.TU.Chr19.598,evm.TU.Chr17.435,evm.TU.Chr14.155,evm.TU.Chr14.1507,XLOC_005017,evm.TU.Chr16.1040
GO:0005539	glycosaminoglycan binding	molecular_function	0.030027	1	4	556	45	21042	evm.TU.Chr19.600,evm.TU.Chr11.332,evm.TU.Chr21.91,evm.TU.Chr22.163
GO:0007131	reciprocal meiotic recombination	biological_process	0.030165	1	3	556	26	21042	evm.TU.Chr22.39,XLOC_033203,evm.TU.Chr1.363
GO:0035825	reciprocal DNA recombination	biological_process	0.030165	1	3	556	26	21042	evm.TU.Chr22.39,XLOC_033203,evm.TU.Chr1.363
GO:0048583	regulation of response to stimulus	biological_process	0.030787	1	16	556	365	21042	evm.TU.Chr17.501,evm.TU.Chr3.1517,evm.TU.Chr7.982,evm.TU.Chr11.168,evm.TU.Chr4.622,evm.TU.Chr17.892,evm.TU.Chr10.232,XLOC_028299,evm.TU.Chr23.558,evm.TU.Chr21.144,evm.TU.Chr3.856,evm.TU.Chr20.975,evm.TU.Chr11.670,XLOC_038945,evm.TU.Chr5.1289,XLOC_026443
GO:0005874	microtubule	cellular_component	0.030801	1	4	556	45	21042	evm.TU.Chr11.937,evm.TU.Chr13.1,evm.TU.Chr14.692,evm.TU.Chr12.695
GO:0008237	metallopeptidase activity	molecular_function	0.032704	1	13	556	277	21042	evm.TU.Chr15.1054,evm.TU.Chr20.8_evm.TU.Chr20.9,evm.TU.Chr5.1349,evm.TU.Chr19.698,evm.TU.Chr8.424,evm.TU.Chr6.79,evm.TU.Chr1.327,evm.TU.Chr9.1063,evm.TU.Chr22.387,XLOC_038945,evm.TU.Chr15.1173,evm.TU.Chr2.985,evm.TU.Chr20.509
GO:0042287	MHC protein binding	molecular_function	0.03299	1	2	556	11	21042	evm.TU.Chr8.35,evm.TU.Chr12.341
GO:0042289	MHC class II protein binding	molecular_function	0.03299	1	2	556	11	21042	evm.TU.Chr8.35,evm.TU.Chr12.341
GO:0016055	Wnt signaling pathway	biological_process	0.033701	1	5	556	68	21042	evm.TU.Chr5.1289,evm.TU.Chr13.162,evm.TU.Chr11.168,evm.TU.Chr11.670,evm.TU.Chr11.420
GO:0003854	3-beta-hydroxy-delta5-steroid dehydrogenase activity	molecular_function	0.034308	1	3	556	27	21042	evm.TU.Chr5.1399,evm.TU.Chr14.794,evm.TU.Chr13.1083
GO:0016229	steroid dehydrogenase activity	molecular_function	0.034308	1	3	556	27	21042	evm.TU.Chr14.794,evm.TU.Chr5.1399,evm.TU.Chr13.1083
GO:0033764	steroid dehydrogenase activity, acting on the CH-OH group of donors, NAD or NADP as acceptor	molecular_function	0.034308	1	3	556	27	21042	evm.TU.Chr5.1399,evm.TU.Chr14.794,evm.TU.Chr13.1083
GO:0004222	metalloendopeptidase activity	molecular_function	0.035646	1	11	556	224	21042	evm.TU.Chr19.698,evm.TU.Chr8.424,evm.TU.Chr6.79,evm.TU.Chr15.1054,evm.TU.Chr20.8_evm.TU.Chr20.9,evm.TU.Chr2.985,evm.TU.Chr20.509,evm.TU.Chr22.387,evm.TU.Chr1.327,evm.TU.Chr9.1063,XLOC_038945
GO:0016301	kinase activity	molecular_function	0.035745	1	44	556	1268	21042	evm.TU.Chr7.259,evm.TU.Chr7.1304,evm.TU.Chr21.500,evm.TU.Chr5.619,evm.TU.Chr17.501,evm.TU.Chr23.558,evm.TU.Chr7.1421,evm.TU.Chr9.1063,evm.TU.Chr4.622,evm.TU.Chr10.585,evm.TU.Chr19.737,evm.TU.Chr11.427,evm.TU.Chr14.906,evm.TU.Chr5.1105,evm.TU.Chr7.184,evm.TU.Chr7.1379,evm.TU.Chr5.327_evm.TU.Chr5.328,evm.TU.Chr8.808,evm.TU.Chr6.395,XLOC_000203,evm.TU.Chr20.8_evm.TU.Chr20.9,evm.TU.Chr17.918,evm.TU.C…
GO:0030170	pyridoxal phosphate binding	molecular_function	0.035805	1	5	556	69	21042	evm.TU.Chr7.1219,XLOC_016740,evm.TU.Chr22.259,evm.TU.Chr7.1218,XLOC_013070
GO:0016748	succinyltransferase activity	molecular_function	0.037797	1	2	556	12	21042	evm.TU.Chr22.259,evm.TU.Chr7.1218
GO:0004540	ribonuclease activity	molecular_function	0.038876	1	7	556	120	21042	XLOC_004786,evm.TU.Chr19.193,evm.TU.Chr11.427,evm.TU.Chr11.474,evm.TU.Chr17.600,evm.TU.Chr2.337,evm.TU.Chr3.424
GO:0016893	endonuclease activity, active with either ribo- or deoxyribonucleic acids and producing 5'-phosphomonoesters	molecular_function	0.039429	1	6	556	96	21042	evm.TU.Chr6.145,XLOC_004786,evm.TU.Chr19.193,evm.TU.Chr11.427,evm.TU.Chr11.474,evm.TU.Chr3.424
GO:0003857	3-hydroxyacyl-CoA dehydrogenase activity	molecular_function	0.041061	1	3	556	29	21042	evm.TU.Chr5.1399,XLOC_022429,evm.TU.Chr12.1052
GO:0061630	ubiquitin protein ligase activity	molecular_function	0.041991	1	8	556	147	21042	evm.TU.ori_scaf1330un.1,evm.TU.Chr3.1046,XLOC_005222,XLOC_007424,XLOC_028949,evm.TU.Chr8.1139,evm.TU.Chr6.1021,evm.TU.Chr8.601
GO:0061659	ubiquitin-like protein ligase activity	molecular_function	0.041991	1	8	556	147	21042	XLOC_005222,evm.TU.Chr3.1046,evm.TU.ori_scaf1330un.1,evm.TU.Chr8.601,evm.TU.Chr6.1021,evm.TU.Chr8.1139,XLOC_007424,XLOC_028949
GO:0044459	plasma membrane part	cellular_component	0.042616	1	13	556	288	21042	evm.TU.Chr20.434,evm.TU.Chr14.1507,evm.TU.Chr14.155,XLOC_045664,evm.TU.fra_scaf69un.1,evm.TU.Chr17.435,evm.TU.Chr19.598,XLOC_018483,evm.TU.Chr20.433,evm.TU.Chr13.375,XLOC_038945,evm.TU.Chr9.475,XLOC_023975
GO:0033588	Elongator holoenzyme complex	cellular_component	0.042798	1	2	556	13	21042	evm.TU.Chr24.254,evm.TU.Chr10.223
GO:0005088	Ras guanyl-nucleotide exchange factor activity	molecular_function	0.043323	1	7	556	125	21042	evm.TU.Chr20.975,evm.TU.Chr3.1517,evm.TU.Chr7.982,evm.TU.Chr3.856,evm.TU.Chr21.144,evm.TU.Chr10.232,evm.TU.Chr4.622
GO:0005089	Rho guanyl-nucleotide exchange factor activity	molecular_function	0.043323	1	7	556	125	21042	evm.TU.Chr7.982,evm.TU.Chr3.1517,evm.TU.Chr20.975,evm.TU.Chr10.232,evm.TU.Chr4.622,evm.TU.Chr3.856,evm.TU.Chr21.144
GO:0046149	pigment catabolic process	biological_process	0.04456	1	2	556	13	21042	evm.TU.Chr18.1025,evm.TU.Chr17.43
GO:0030178	negative regulation of Wnt signaling pathway	biological_process	0.045324	1	2	556	13	21042	evm.TU.Chr11.168,evm.TU.Chr5.1289
GO:0019722	calcium-mediated signaling	biological_process	0.045398	1	2	556	13	21042	evm.TU.Chr7.877,evm.TU.Chr6.1354
GO:0019932	second-messenger-mediated signaling	biological_process	0.045398	1	2	556	13	21042	evm.TU.Chr7.877,evm.TU.Chr6.1354
GO:0005540	hyaluronic acid binding	molecular_function	0.046848	1	3	556	31	21042	evm.TU.Chr22.163,evm.TU.Chr21.91,evm.TU.Chr19.600
GO:0014070	response to organic cyclic compound	biological_process	0.047014	1	6	556	99	21042	evm.TU.Chr11.882,evm.TU.Chr7.1322,evm.TU.Chr7.905,evm.TU.Chr1.2042,evm.TU.Chr22.122,evm.TU.Chr9.475
GO:1902531	regulation of intracellular signal transduction	biological_process	0.04848	1	10	556	211	21042	evm.TU.Chr17.892,evm.TU.Chr4.622,XLOC_038945,evm.TU.Chr10.232,XLOC_026443,evm.TU.Chr21.144,evm.TU.Chr3.856,evm.TU.Chr20.975,evm.TU.Chr3.1517,evm.TU.Chr7.982
GO:0000280	nuclear division	biological_process	0.050053	1	7	556	126	21042	evm.TU.Chr12.695,evm.TU.Chr1.363,evm.TU.Chr14.692,evm.TU.Chr11.937,evm.TU.Chr13.1,XLOC_033203,evm.TU.Chr22.39
GO:0016887	ATPase activity	molecular_function	0.050071	1	19	556	481	21042	XLOC_047554,evm.TU.Chr19.698,evm.TU.Chr11.427,XLOC_027903,evm.TU.Chr18.1028,evm.TU.Chr22.727,evm.TU.Chr5.327_evm.TU.Chr5.328,evm.TU.Chr3.1046,evm.TU.Chr18.1161,evm.TU.Chr11.474,XLOC_000203,evm.TU.Chr20.8_evm.TU.Chr20.9,evm.TU.Chr14.61,evm.TU.Chr8.1139,evm.TU.Chr9.918,evm.TU.Chr8.601,evm.TU.ori_scaf1330un.1,evm.TU.Chr15.1058,XLOC_020506
GO:0007217	tachykinin receptor signaling pathway	biological_process	0.051046	1	2	556	14	21042	evm.TU.Chr9.299,XLOC_014366
GO:0006007	glucose catabolic process	biological_process	0.051049	1	1	556	2	21042	evm.TU.Chr15.1054
GO:0019320	hexose catabolic process	biological_process	0.051049	1	1	556	2	21042	evm.TU.Chr15.1054
GO:0007265	Ras protein signal transduction	biological_process	0.051216	1	7	556	130	21042	evm.TU.Chr3.1517,evm.TU.Chr7.982,evm.TU.Chr20.975,evm.TU.Chr4.622,evm.TU.Chr10.232,evm.TU.Chr21.144,evm.TU.Chr3.856
GO:0046578	regulation of Ras protein signal transduction	biological_process	0.051216	1	7	556	130	21042	evm.TU.Chr20.975,evm.TU.Chr3.1517,evm.TU.Chr7.982,evm.TU.Chr3.856,evm.TU.Chr21.144,evm.TU.Chr10.232,evm.TU.Chr4.622
GO:0044462	external encapsulating structure part	cellular_component	0.051416	1	3	556	32	21042	evm.TU.Chr6.168,evm.TU.Chr20.509,XLOC_043258
GO:0070475	rRNA base methylation	biological_process	0.051558	1	1	556	2	21042	evm.TU.Chr22.273
GO:0050750	low-density lipoprotein particle receptor binding	molecular_function	0.05157	1	1	556	2	21042	evm.TU.Chr11.332
GO:0070325	lipoprotein particle receptor binding	molecular_function	0.05157	1	1	556	2	21042	evm.TU.Chr11.332
GO:0016994	precorrin-6A reductase activity	molecular_function	0.05216	1	1	556	2	21042	evm.TU.Chr4.959
GO:0006824	cobalt ion transport	biological_process	0.052201	1	1	556	2	21042	evm.TU.Chr16.529
GO:0015087	cobalt ion transmembrane transporter activity	molecular_function	0.052201	1	1	556	2	21042	evm.TU.Chr16.529
GO:0010273	detoxification of copper ion	biological_process	0.052707	1	1	556	2	21042	evm.TU.Chr7.1394
GO:0046686	response to cadmium ion	biological_process	0.052707	1	1	556	2	21042	evm.TU.Chr7.1394
GO:0046688	response to copper ion	biological_process	0.052707	1	1	556	2	21042	evm.TU.Chr7.1394
GO:0071585	detoxification of cadmium ion	biological_process	0.052707	1	1	556	2	21042	evm.TU.Chr7.1394
GO:0097501	stress response to metal ion	biological_process	0.052707	1	1	556	2	21042	evm.TU.Chr7.1394
GO:1990169	stress response to copper ion	biological_process	0.052707	1	1	556	2	21042	evm.TU.Chr7.1394
GO:1990170	stress response to cadmium ion	biological_process	0.052707	1	1	556	2	21042	evm.TU.Chr7.1394
GO:0071944	cell periphery	cellular_component	0.052836	1	27	556	735	21042	evm.TU.Chr17.435,evm.TU.Chr19.598,evm.TU.Chr20.509,XLOC_043258,evm.TU.Chr13.375,XLOC_038945,XLOC_005017,evm.TU.Chr16.1040,evm.TU.Chr14.1507,evm.TU.Chr14.155,evm.TU.Chr20.387,XLOC_028732,XLOC_018483,evm.TU.Chr12.569,evm.TU.Chr20.433,evm.TU.Chr1.1614,evm.TU.Chr9.475,evm.TU.Chr1.547,XLOC_023975,XLOC_031890,XLOC_036079,evm.TU.Chr20.434,evm.TU.Chr6.168,evm.TU.Chr19.334,evm.TU.Chr1.257,XLOC_045664,evm.…
GO:0030354	melanin-concentrating hormone activity	molecular_function	0.053297	1	1	556	2	21042	evm.TU.Chr21.122
GO:0006820	anion transport	biological_process	0.053313	1	11	556	240	21042	evm.TU.Chr22.376,evm.TU.Chr9.222,evm.TU.Chr2.901,XLOC_020392,evm.TU.Chr13.162,evm.TU.Chr20.762,XLOC_006879,XLOC_028949,XLOC_022143,XLOC_035088,evm.TU.Chr16.1040
GO:0007127	meiosis I	biological_process	0.05556	1	3	556	33	21042	evm.TU.Chr1.363,XLOC_033203,evm.TU.Chr22.39
GO:0010181	FMN binding	molecular_function	0.056619	1	2	556	15	21042	evm.TU.Chr22.163,evm.TU.Chr8.1040
GO:0006779	porphyrin-containing compound biosynthetic process	biological_process	0.056792	1	4	556	55	21042	evm.TU.Chr5.1399,XLOC_022429,evm.TU.Chr12.1052,evm.TU.Chr10.463
GO:1901565	organonitrogen compound catabolic process	biological_process	0.056819	1	5	556	79	21042	XLOC_016740,evm.TU.Chr17.43,evm.TU.Chr18.1025,evm.TU.Chr1.557_evm.TU.Chr1.558,evm.TU.Chr8.742
GO:0007268	synaptic transmission	biological_process	0.058655	1	2	556	15	21042	evm.TU.Chr21.122,XLOC_014366
GO:0004526	ribonuclease P activity	molecular_function	0.058763	1	2	556	15	21042	evm.TU.Chr19.193,evm.TU.Chr11.427
GO:0004175	endopeptidase activity	molecular_function	0.059046	1	30	556	841	21042	evm.TU.Chr1.327,evm.TU.Chr9.1063,evm.TU.Chr5.767,evm.TU.Chr22.244,evm.TU.Chr22.273,XLOC_038946,evm.TU.Chr2.985,evm.TU.Chr15.1054,evm.TU.Chr12.529,evm.TU.Chr14.1171,evm.TU.Chr20.8_evm.TU.Chr20.9,evm.TU.Chr20.426,XLOC_036079,evm.TU.Chr8.424,evm.TU.Chr12.858,evm.TU.Chr16.143,evm.TU.Chr5.419,evm.TU.Chr22.387,XLOC_038945,XLOC_028082,evm.TU.Chr3.571,evm.TU.Chr20.46,evm.TU.Chr20.509,evm.TU.Chr18.1025,ev…
GO:0033014	tetrapyrrole biosynthetic process	biological_process	0.059081	1	7	556	131	21042	evm.TU.Chr5.1399,XLOC_022429,evm.TU.Chr16.529,evm.TU.Chr4.959,evm.TU.Chr12.1052,evm.TU.Chr18.1025,evm.TU.Chr10.463
GO:0005759	mitochondrial matrix	cellular_component	0.059266	1	3	556	34	21042	evm.TU.Chr22.259,evm.TU.Chr7.1218,evm.TU.Chr21.91
GO:0005524	ATP binding	molecular_function	0.059847	1	63	556	1978	21042	XLOC_035966,XLOC_000203,evm.TU.Chr20.8_evm.TU.Chr20.9,evm.TU.Chr14.669,evm.TU.Chr17.918,evm.TU.Chr4.223,evm.TU.Chr3.1517,evm.TU.Chr21.123,evm.TU.Chr8.808,evm.TU.Chr14.61,evm.TU.Chr15.1058,evm.TU.Chr20.707,evm.TU.Chr8.41,evm.TU.Chr7.1356,evm.TU.Chr20.83,evm.TU.Chr16.330,XLOC_020506,evm.TU.Chr7.818,evm.TU.Chr19.470,evm.TU.Chr2.985,evm.TU.ori_scaf1053un.1,evm.TU.Chr3.467,XLOC_047554,evm.TU.Chr11.295…
GO:0032559	adenyl ribonucleotide binding	molecular_function	0.060801	1	63	556	1980	21042	evm.TU.Chr7.184,evm.TU.Chr7.1379,evm.TU.Chr5.327_evm.TU.Chr5.328,evm.TU.Chr19.698,evm.TU.Chr10.585,evm.TU.Chr11.427,evm.TU.Chr19.737,XLOC_007424,evm.TU.Chr14.906,evm.TU.Chr6.1142,evm.TU.Chr4.50,evm.TU.Chr15.1041,evm.TU.Chr23.558,evm.TU.Chr7.1421,evm.TU.Chr17.1120,evm.TU.Chr4.622,evm.TU.Chr9.1063,evm.TU.Chr7.718,evm.TU.Chr5.619,evm.TU.Chr7.1304,evm.TU.Chr9.918,evm.TU.Chr21.500,evm.TU.Chr17.501,evm…
GO:0007126	meiotic nuclear division	biological_process	0.064135	1	3	556	35	21042	evm.TU.Chr1.363,evm.TU.Chr22.39,XLOC_033203
GO:1903046	meiotic cell cycle process	biological_process	0.064135	1	3	556	35	21042	evm.TU.Chr22.39,XLOC_033203,evm.TU.Chr1.363
GO:0006525	arginine metabolic process	biological_process	0.065257	1	2	556	16	21042	XLOC_033187,XLOC_033572
GO:0006468	protein phosphorylation	biological_process	0.065331	1	28	556	790	21042	evm.TU.Chr19.470,evm.TU.Chr23.558,evm.TU.Chr7.1421,evm.TU.Chr9.1063,evm.TU.Chr8.41,evm.TU.Chr20.707,evm.TU.Chr7.1356,evm.TU.Chr4.622,evm.TU.Chr7.1304,evm.TU.Chr8.808,evm.TU.Chr5.619,evm.TU.Chr4.223,evm.TU.Chr14.669,evm.TU.Chr17.918,evm.TU.Chr17.501,evm.TU.Chr5.1105,evm.TU.Chr7.184,evm.TU.Chr7.1379,evm.TU.Chr4.584,evm.TU.Chr22.36,evm.TU.Chr19.709,evm.TU.Chr8.522_evm.TU.Chr8.523,evm.TU.Chr14.665,ev…
GO:0050794	regulation of cellular process	biological_process	0.065506	1	156	556	5319	21042	evm.TU.Chr1.363,XLOC_030572,evm.TU.Chr5.570,evm.TU.Chr13.162,evm.TU.Chr7.877,evm.TU.Chr23.25,evm.TU.Chr11.542,XLOC_038945,evm.TU.Chr8.601,evm.TU.Chr22.275,XLOC_005483,evm.TU.Chr13.267,evm.TU.Chr1.2042,evm.TU.Chr21.846,evm.TU.Chr10.46,evm.TU.Chr11.168,evm.TU.Chr7.1392,evm.TU.ori_scaf1330un.1,evm.TU.Chr17.1059,XLOC_027903,evm.TU.Chr14.1507,XLOC_028966,evm.TU.Chr14.1495,evm.TU.Chr11.295,evm.TU.Chr11…
GO:0017176	phosphatidylinositol N-acetylglucosaminyltransferase activity	molecular_function	0.06559	1	2	556	16	21042	evm.TU.Chr11.182,evm.TU.Chr11.181
GO:0051493	regulation of cytoskeleton organization	biological_process	0.065786	1	5	556	82	21042	evm.TU.Chr14.692,evm.TU.Chr13.1,evm.TU.Chr11.937,evm.TU.Chr22.235,evm.TU.Chr12.695
GO:0043566	structure-specific DNA binding	molecular_function	0.067271	1	6	556	108	21042	evm.TU.Chr10.223,XLOC_034595,evm.TU.Chr6.1142,evm.TU.Chr22.39,XLOC_007424,evm.TU.ori_scaf1053un.1
GO:0097367	carbohydrate derivative binding	molecular_function	0.067392	1	75	556	2413	21042	evm.TU.Chr11.295,evm.TU.Chr3.467,XLOC_047554,XLOC_027903,evm.TU.Chr2.543,evm.TU.Chr11.937,evm.TU.Chr19.709,evm.TU.Chr8.939,evm.TU.Chr12.1201,evm.TU.Chr11.474,evm.TU.Chr17.918,evm.TU.Chr14.669,evm.TU.Chr20.8_evm.TU.Chr20.9,XLOC_035966,XLOC_000203,evm.TU.Chr21.123,evm.TU.Chr19.600,evm.TU.Chr21.495,evm.TU.Chr20.83,evm.TU.Chr20.707,evm.TU.Chr19.470,evm.TU.Chr18.376,evm.TU.Chr14.906,evm.TU.Chr19.737,e…
GO:0004519	endonuclease activity	molecular_function	0.067438	1	8	556	164	21042	evm.TU.Chr6.145,XLOC_004786,evm.TU.Chr11.427,evm.TU.Chr3.424,evm.TU.Chr17.520,evm.TU.Chr19.193,evm.TU.Chr11.474,evm.TU.Chr17.600
GO:0030554	adenyl nucleotide binding	molecular_function	0.072224	1	63	556	2002	21042	XLOC_035966,XLOC_000203,evm.TU.Chr17.918,evm.TU.Chr14.669,evm.TU.Chr4.223,evm.TU.Chr20.8_evm.TU.Chr20.9,evm.TU.Chr14.61,evm.TU.Chr3.1517,evm.TU.Chr21.123,evm.TU.Chr8.808,evm.TU.Chr7.1356,evm.TU.Chr15.1058,evm.TU.Chr20.707,evm.TU.Chr8.41,evm.TU.Chr20.83,XLOC_020506,evm.TU.Chr16.330,evm.TU.Chr2.985,evm.TU.Chr19.470,evm.TU.Chr7.818,XLOC_047554,evm.TU.Chr3.467,evm.TU.ori_scaf1053un.1,evm.TU.Chr11.295…
GO:0006787	porphyrin-containing compound catabolic process	biological_process	0.072853	1	2	556	17	21042	evm.TU.Chr18.1025,evm.TU.Chr17.43
GO:0033015	tetrapyrrole catabolic process	biological_process	0.072853	1	2	556	17	21042	evm.TU.Chr18.1025,evm.TU.Chr17.43
GO:0015630	microtubule cytoskeleton	cellular_component	0.073256	1	10	556	225	21042	evm.TU.Chr14.61,evm.TU.Chr21.144,evm.TU.Chr22.39,evm.TU.Chr18.1161,evm.TU.Chr12.695,evm.TU.Chr11.937,evm.TU.Chr13.1,evm.TU.Chr1.69,evm.TU.Chr14.692,evm.TU.Chr20.862
GO:0030983	mismatched DNA binding	molecular_function	0.073584	1	3	556	37	21042	XLOC_007424,evm.TU.ori_scaf1053un.1,evm.TU.Chr6.1142
GO:0010038	response to metal ion	biological_process	0.073683	1	2	556	17	21042	XLOC_036509,evm.TU.Chr7.1394
GO:0001503	ossification	biological_process	0.075032	1	3	556	38	21042	evm.TU.Chr15.497,evm.TU.Chr21.317,evm.TU.Chr16.529
GO:0030058	amine dehydrogenase activity	molecular_function	0.076324	1	1	556	3	21042	evm.TU.Chr5.327_evm.TU.Chr5.328
GO:0051188	cofactor biosynthetic process	biological_process	0.076411	1	8	556	167	21042	evm.TU.Chr10.463,evm.TU.Chr5.1399,evm.TU.Chr12.1201,evm.TU.Chr1.1614,evm.TU.Chr12.1052,evm.TU.Chr5.1360,XLOC_022429,evm.TU.Chr12.555
GO:0004619	phosphoglycerate mutase activity	molecular_function	0.07658	1	1	556	3	21042	evm.TU.Chr15.1054
GO:0003908	methylated-DNA-[protein]-cysteine S-methyltransferase activity	molecular_function	0.076975	1	1	556	3	21042	evm.TU.Chr12.681
GO:0004838	L-tyrosine:2-oxoglutarate aminotransferase activity	molecular_function	0.07718	1	1	556	3	21042	XLOC_016740
GO:0070547	L-tyrosine aminotransferase activity	molecular_function	0.07718	1	1	556	3	21042	XLOC_016740
GO:0030688	preribosome, small subunit precursor	cellular_component	0.077414	1	1	556	3	21042	evm.TU.Chr5.1119
GO:0004859	phospholipase inhibitor activity	molecular_function	0.077476	1	1	556	3	21042	evm.TU.Chr16.867
GO:0055102	lipase inhibitor activity	molecular_function	0.077476	1	1	556	3	21042	evm.TU.Chr16.867
GO:0004097	catechol oxidase activity	molecular_function	0.077591	1	1	556	3	21042	evm.TU.Chr22.90
GO:0004373	glycogen (starch) synthase activity	molecular_function	0.077699	1	1	556	3	21042	evm.TU.Chr21.958
GO:0000172	ribonuclease MRP complex	cellular_component	0.077828	1	1	556	3	21042	evm.TU.Chr2.337
GO:0030677	ribonuclease P complex	cellular_component	0.077828	1	1	556	3	21042	evm.TU.Chr2.337
GO:1902555	endoribonuclease complex	cellular_component	0.077828	1	1	556	3	21042	evm.TU.Chr2.337
GO:0001167	RNA polymerase I transcription factor activity, sequence-specific DNA binding	molecular_function	0.077883	1	1	556	3	21042	evm.TU.Chr9.442
GO:0001168	transcription factor activity, RNA polymerase I upstream control element sequence-specific binding	molecular_function	0.077883	1	1	556	3	21042	evm.TU.Chr9.442
GO:0006360	transcription from RNA polymerase I promoter	biological_process	0.077883	1	1	556	3	21042	evm.TU.Chr9.442
GO:0042470	melanosome	cellular_component	0.080404	1	2	556	18	21042	evm.TU.Chr1.801,evm.TU.Chr11.181
GO:0048770	pigment granule	cellular_component	0.080404	1	2	556	18	21042	evm.TU.Chr11.181,evm.TU.Chr1.801
GO:0051187	cofactor catabolic process	biological_process	0.08072	1	2	556	18	21042	evm.TU.Chr17.43,evm.TU.Chr18.1025
GO:0008176	tRNA (guanine-N7-)-methyltransferase activity	molecular_function	0.08128	1	2	556	18	21042	XLOC_011576,evm.TU.Chr8.291
GO:0006310	DNA recombination	biological_process	0.081517	1	10	556	229	21042	evm.TU.Chr23.558,evm.TU.Chr7.184,evm.TU.Chr15.1173,evm.TU.Chr22.727,XLOC_033187,evm.TU.Chr1.363,evm.TU.Chr19.698,XLOC_033572,evm.TU.Chr22.39,XLOC_033203
GO:0016705	oxidoreductase activity, acting on paired donors, with incorporation or reduction of molecular oxygen	molecular_function	0.082508	1	8	556	170	21042	evm.TU.Chr13.1171,evm.TU.Chr6.604,evm.TU.Chr12.1052,evm.TU.Chr2.267,XLOC_005692,XLOC_011799,XLOC_000541,evm.TU.Chr5.1119
GO:0030313	cell envelope	cellular_component	0.082626	1	3	556	39	21042	evm.TU.Chr20.509,evm.TU.Chr6.168,XLOC_043258
GO:0008375	acetylglucosaminyltransferase activity	molecular_function	0.083597	1	3	556	39	21042	evm.TU.Chr11.182,evm.TU.Chr11.181,evm.TU.Chr10.463
GO:0006120	mitochondrial electron transport, NADH to ubiquinone	biological_process	0.086715	1	2	556	19	21042	evm.TU.Chr13.576,evm.TU.Chr8.522_evm.TU.Chr8.523
GO:0051056	regulation of small GTPase mediated signal transduction	biological_process	0.088493	1	7	556	148	21042	evm.TU.Chr20.975,evm.TU.Chr7.982,evm.TU.Chr3.1517,evm.TU.Chr3.856,evm.TU.Chr21.144,evm.TU.Chr10.232,evm.TU.Chr4.622
GO:0016709	oxidoreductase activity, acting on paired donors, with incorporation or reduction of molecular oxygen, NAD(P)H as one donor, and incorporation of one atom of oxygen	molecular_function	0.088958	1	2	556	19	21042	evm.TU.Chr12.1052,XLOC_005692
GO:0007267	cell-cell signaling	biological_process	0.08901	1	2	556	19	21042	XLOC_014366,evm.TU.Chr21.122
GO:0043565	sequence-specific DNA binding	molecular_function	0.090235	1	21	556	580	21042	evm.TU.Chr5.1119,evm.TU.Chr14.1017,evm.TU.Chr1.489_evm.TU.Chr1.490,evm.TU.Chr16.1040,evm.TU.Chr15.1220,XLOC_043258,evm.TU.Chr22.727,evm.TU.Chr22.122,evm.TU.Chr7.1322,evm.TU.Chr7.905,evm.TU.Chr11.882,evm.TU.Chr6.463,evm.TU.Chr1.2415,evm.TU.Chr3.383,evm.TU.Chr1.2042,evm.TU.Chr2.761,evm.TU.Chr22.275,evm.TU.Chr16.48,evm.TU.Chr15.966,XLOC_028299,evm.TU.Chr21.846
GO:0000160	phosphorelay signal transduction system	biological_process	0.092209	1	3	556	41	21042	evm.TU.Chr15.1058,evm.TU.Chr20.8_evm.TU.Chr20.9,evm.TU.Chr19.709
GO:0009311	oligosaccharide metabolic process	biological_process	0.092505	1	3	556	41	21042	evm.TU.Chr8.291,evm.TU.Chr10.463,evm.TU.Chr8.923
GO:0010033	response to organic substance	biological_process	0.09297	1	7	556	147	21042	evm.TU.Chr1.2042,evm.TU.Chr22.122,evm.TU.Chr9.475,evm.TU.Chr11.882,evm.TU.Chr19.833_evm.TU.Chr19.834,evm.TU.Chr7.1322,evm.TU.Chr7.905
GO:0051321	meiotic cell cycle	biological_process	0.09335	1	3	556	41	21042	XLOC_033203,evm.TU.Chr22.39,evm.TU.Chr1.363
GO:0048278	vesicle docking	biological_process	0.09361	1	3	556	41	21042	evm.TU.Chr1.257,evm.TU.Chr12.569,evm.TU.Chr13.996
GO:0097159	organic cyclic compound binding	molecular_function	0.094021	1	173	556	6027	21042	evm.TU.Chr18.682,evm.TU.Chr6.1142,evm.TU.Chr13.1083,evm.TU.Chr23.558,XLOC_045678,evm.TU.Chr7.718,evm.TU.Chr21.500,XLOC_036079,evm.TU.Chr22.39,evm.TU.Chr16.1125,evm.TU.Chr3.383,evm.TU.Chr2.761,evm.TU.Chr7.1219,XLOC_022429,evm.TU.Chr16.975,evm.TU.Chr7.184,XLOC_034595,evm.TU.Chr1.1169,evm.TU.Chr14.794,evm.TU.Chr19.737,evm.TU.Chr23.191,evm.TU.Chr4.687,evm.TU.Chr14.906,evm.TU.Chr18.376,evm.TU.Chr6.145…
GO:1901363	heterocyclic compound binding	molecular_function	0.094021	1	173	556	6027	21042	evm.TU.Chr13.162,evm.TU.Chr18.976,evm.TU.Chr1.363,evm.TU.Chr3.424,evm.TU.Chr19.698,evm.TU.Chr10.585,evm.TU.Chr12.925,evm.TU.Chr6.1477,evm.TU.Chr7.1379,evm.TU.Chr22.275,evm.TU.Chr1.2042,evm.TU.Chr12.1038,evm.TU.ori_scaf1330un.1,evm.TU.Chr4.50,evm.TU.Chr21.846,evm.TU.Chr11.295,XLOC_047554,evm.TU.Chr14.1017,XLOC_038948,XLOC_027903,evm.TU.Chr24.96,evm.TU.Chr17.1059,evm.TU.Chr11.937,evm.TU.Chr8.939,ev…
GO:0033993	response to lipid	biological_process	0.095822	1	5	556	92	21042	evm.TU.Chr11.882,evm.TU.Chr7.1322,evm.TU.Chr7.905,evm.TU.Chr1.2042,evm.TU.Chr22.122
GO:0043401	steroid hormone mediated signaling pathway	biological_process	0.095822	1	5	556	92	21042	evm.TU.Chr7.1322,evm.TU.Chr7.905,evm.TU.Chr11.882,evm.TU.Chr1.2042,evm.TU.Chr22.122
GO:0048545	response to steroid hormone	biological_process	0.095822	1	5	556	92	21042	evm.TU.Chr7.1322,evm.TU.Chr7.905,evm.TU.Chr11.882,evm.TU.Chr1.2042,evm.TU.Chr22.122
GO:0071383	cellular response to steroid hormone stimulus	biological_process	0.095822	1	5	556	92	21042	evm.TU.Chr11.882,evm.TU.Chr7.1322,evm.TU.Chr7.905,evm.TU.Chr1.2042,evm.TU.Chr22.122
GO:0071396	cellular response to lipid	biological_process	0.095822	1	5	556	92	21042	evm.TU.Chr1.2042,evm.TU.Chr22.122,evm.TU.Chr7.1322,evm.TU.Chr7.905,evm.TU.Chr11.882
GO:0071407	cellular response to organic cyclic compound	biological_process	0.095822	1	5	556	92	21042	evm.TU.Chr22.122,evm.TU.Chr1.2042,evm.TU.Chr11.882,evm.TU.Chr7.905,evm.TU.Chr7.1322
GO:0015718	monocarboxylic acid transport	biological_process	0.095846	1	2	556	20	21042	XLOC_028949,evm.TU.Chr9.222
GO:0016310	phosphorylation	biological_process	0.096482	1	31	556	925	21042	evm.TU.Chr14.906,evm.TU.Chr2.543,evm.TU.Chr14.665,evm.TU.Chr19.737,evm.TU.Chr10.585,evm.TU.Chr21.1007,evm.TU.Chr13.576,evm.TU.Chr22.36,evm.TU.Chr19.709,evm.TU.Chr8.522_evm.TU.Chr8.523,evm.TU.Chr5.1105,evm.TU.Chr7.184,evm.TU.Chr7.1379,evm.TU.Chr4.584,evm.TU.Chr14.669,evm.TU.Chr4.223,evm.TU.Chr17.918,evm.TU.Chr17.501,evm.TU.Chr7.1304,evm.TU.Chr8.808,evm.TU.Chr5.619,evm.TU.Chr14.99,evm.TU.Chr9.1063,…
GO:0046148	pigment biosynthetic process	biological_process	0.09651	1	4	556	66	21042	evm.TU.Chr12.1052,evm.TU.Chr10.463,evm.TU.Chr5.1399,XLOC_022429
GO:0055114	oxidation-reduction process	biological_process	0.096715	1	41	556	1262	21042	evm.TU.Chr6.604,XLOC_041242,evm.TU.Chr4.959,evm.TU.Chr8.522_evm.TU.Chr8.523,evm.TU.Chr4.1011,XLOC_041139,evm.TU.Chr13.576,evm.TU.Chr18.1025,evm.TU.Chr10.463,evm.TU.Chr5.1119,evm.TU.Chr11.295,evm.TU.Chr10.926,evm.TU.Chr17.600,evm.TU.Chr13.1171,evm.TU.Chr21.958,evm.TU.Chr1.308,evm.TU.Chr11.184,evm.TU.Chr2.267,evm.TU.Chr12.1052,XLOC_011799,evm.TU.Chr5.1399,XLOC_033187,XLOC_036280,XLOC_022429,evm.TU.…
GO:0007067	mitotic nuclear division	biological_process	0.097038	1	5	556	92	21042	evm.TU.Chr22.39,evm.TU.Chr13.1,evm.TU.Chr11.937,evm.TU.Chr14.692,evm.TU.Chr12.695
GO:0019321	pentose metabolic process	biological_process	0.098096	1	1	556	4	21042	evm.TU.Chr11.181
GO:0019566	arabinose metabolic process	biological_process	0.098096	1	1	556	4	21042	evm.TU.Chr11.181
GO:0046373	L-arabinose metabolic process	biological_process	0.098096	1	1	556	4	21042	evm.TU.Chr11.181
GO:0030259	lipid glycosylation	biological_process	0.098276	1	1	556	4	21042	evm.TU.Chr9.222
GO:0001076	transcription factor activity, RNA polymerase II transcription factor binding	molecular_function	0.098626	1	7	556	149	21042	evm.TU.Chr16.975,evm.TU.Chr20.387,evm.TU.Chr1.2128,XLOC_041242,XLOC_013070,evm.TU.Chr2.901,evm.TU.Chr19.709
GO:0001104	RNA polymerase II transcription cofactor activity	molecular_function	0.098626	1	7	556	149	21042	evm.TU.Chr19.709,evm.TU.Chr2.901,XLOC_041242,XLOC_013070,evm.TU.Chr16.975,evm.TU.Chr20.387,evm.TU.Chr1.2128
GO:0004074	biliverdin reductase activity	molecular_function	0.10024	1	1	556	4	21042	evm.TU.Chr18.1025
GO:0042167	heme catabolic process	biological_process	0.10024	1	1	556	4	21042	evm.TU.Chr18.1025
GO:0046365	monosaccharide catabolic process	biological_process	0.10071	1	1	556	4	21042	evm.TU.Chr15.1054
GO:0046870	cadmium ion binding	molecular_function	0.10097	1	1	556	4	21042	evm.TU.Chr7.1394
GO:0015889	cobalamin transport	biological_process	0.10121	1	1	556	4	21042	evm.TU.Chr9.831
GO:0042752	regulation of circadian rhythm	biological_process	0.10121	1	1	556	4	21042	evm.TU.Chr9.480
GO:0042754	negative regulation of circadian rhythm	biological_process	0.10121	1	1	556	4	21042	evm.TU.Chr9.480
GO:0003690	double-stranded DNA binding	molecular_function	0.10126	1	4	556	67	21042	evm.TU.Chr22.39,XLOC_007424,evm.TU.ori_scaf1053un.1,evm.TU.Chr6.1142
GO:0050385	ureidoglycolate lyase activity	molecular_function	0.10143	1	1	556	4	21042	evm.TU.Chr8.742
GO:0004506	squalene monooxygenase activity	molecular_function	0.10144	1	1	556	4	21042	evm.TU.Chr12.1052
GO:0015109	chromate transmembrane transporter activity	molecular_function	0.10153	1	1	556	4	21042	evm.TU.Chr22.376
GO:0015703	chromate transport	biological_process	0.10153	1	1	556	4	21042	evm.TU.Chr22.376
GO:0005993	trehalose catabolic process	biological_process	0.10166	1	1	556	4	21042	evm.TU.Chr8.923
GO:0009313	oligosaccharide catabolic process	biological_process	0.10166	1	1	556	4	21042	evm.TU.Chr8.923
GO:0046352	disaccharide catabolic process	biological_process	0.10166	1	1	556	4	21042	evm.TU.Chr8.923
GO:0004594	pantothenate kinase activity	molecular_function	0.102	1	1	556	4	21042	evm.TU.Chr12.1201
GO:0005173	stem cell factor receptor binding	molecular_function	0.10221	1	1	556	4	21042	evm.TU.Chr5.308
GO:0005092	GDP-dissociation inhibitor activity	molecular_function	0.10221	1	1	556	4	21042	evm.TU.Chr4.958
GO:0005094	Rho GDP-dissociation inhibitor activity	molecular_function	0.10221	1	1	556	4	21042	evm.TU.Chr4.958
GO:0006493	protein O-linked glycosylation	biological_process	0.10236	1	1	556	4	21042	evm.TU.ori_scaf779un.1
GO:0005977	glycogen metabolic process	biological_process	0.10248	1	1	556	4	21042	evm.TU.Chr21.958
GO:0005978	glycogen biosynthetic process	biological_process	0.10248	1	1	556	4	21042	evm.TU.Chr21.958
GO:0000014	single-stranded DNA endodeoxyribonuclease activity	molecular_function	0.10263	1	1	556	4	21042	evm.TU.Chr17.520
GO:0098599	palmitoyl hydrolase activity	molecular_function	0.10275	1	1	556	4	21042	evm.TU.Chr22.90
GO:0015288	porin activity	molecular_function	0.10297	1	1	556	4	21042	XLOC_031890
GO:0022829	wide pore channel activity	molecular_function	0.10297	1	1	556	4	21042	XLOC_031890
GO:0031490	chromatin DNA binding	molecular_function	0.10319	1	1	556	4	21042	XLOC_034595
GO:0031492	nucleosomal DNA binding	molecular_function	0.10319	1	1	556	4	21042	XLOC_034595
GO:0051716	cellular response to stimulus	biological_process	0.10357	1	99	556	3332	21042	evm.TU.Chr10.232,evm.TU.Chr13.1,evm.TU.Chr20.83,evm.TU.Chr21.495,evm.TU.Chr17.520,XLOC_028131,evm.TU.Chr9.384,evm.TU.Chr11.163,evm.TU.Chr19.833_evm.TU.Chr19.834,XLOC_000203,evm.TU.Chr20.8_evm.TU.Chr20.9,evm.TU.Chr7.982,evm.TU.Chr6.163,evm.TU.Chr13.375,evm.TU.Chr19.709,evm.TU.Chr11.937,evm.TU.Chr5.1289,evm.TU.Chr3.476,XLOC_026443,evm.TU.Chr7.905,evm.TU.Chr7.1322,XLOC_047554,evm.TU.Chr11.420,evm.TU…
GO:0000723	telomere maintenance	biological_process	0.10388	1	2	556	21	21042	evm.TU.Chr5.327_evm.TU.Chr5.328,evm.TU.Chr16.754
GO:0032200	telomere organization	biological_process	0.10388	1	2	556	21	21042	evm.TU.Chr16.754,evm.TU.Chr5.327_evm.TU.Chr5.328
GO:0060249	anatomical structure homeostasis	biological_process	0.10388	1	2	556	21	21042	evm.TU.Chr5.327_evm.TU.Chr5.328,evm.TU.Chr16.754
GO:0016702	oxidoreductase activity, acting on single donors with incorporation of molecular oxygen, incorporation of two atoms of oxygen	molecular_function	0.10409	1	3	556	43	21042	XLOC_036280,evm.TU.Chr17.600,evm.TU.Chr20.304
GO:0009279	cell outer membrane	cellular_component	0.1049	1	2	556	21	21042	evm.TU.Chr6.168,evm.TU.Chr20.509
GO:0005819	spindle	cellular_component	0.10657	1	6	556	123	21042	evm.TU.Chr14.61,evm.TU.Chr12.695,evm.TU.Chr11.937,evm.TU.Chr13.1,evm.TU.Chr14.692,evm.TU.Chr22.39
GO:0016592	mediator complex	cellular_component	0.1067	1	7	556	152	21042	XLOC_041242,XLOC_013070,evm.TU.Chr16.975,evm.TU.Chr20.387,evm.TU.Chr1.2128,evm.TU.Chr19.709,evm.TU.Chr2.901
GO:0005085	guanyl-nucleotide exchange factor activity	molecular_function	0.10759	1	8	556	185	21042	evm.TU.Chr10.232,evm.TU.Chr4.622,evm.TU.Chr7.982,XLOC_033581,evm.TU.Chr3.1517,evm.TU.Chr20.975,evm.TU.Chr3.856,evm.TU.Chr21.144
GO:0000940	condensed chromosome outer kinetochore	cellular_component	0.11049	1	5	556	96	21042	evm.TU.Chr22.39,evm.TU.Chr11.937,evm.TU.Chr13.1,evm.TU.Chr14.692,evm.TU.Chr12.695
GO:0043168	anion binding	molecular_function	0.11133	1	81	556	2704	21042	evm.TU.Chr5.558,evm.TU.Chr7.1219,XLOC_036079,evm.TU.Chr21.500,evm.TU.Chr7.718,evm.TU.Chr6.1142,evm.TU.Chr23.558,evm.TU.Chr4.50,evm.TU.Chr14.906,evm.TU.Chr18.376,evm.TU.Chr10.585,evm.TU.Chr19.698,evm.TU.Chr19.737,evm.TU.Chr8.923,evm.TU.Chr7.184,evm.TU.Chr7.1379,XLOC_035966,XLOC_000203,evm.TU.Chr14.669,evm.TU.Chr17.918,evm.TU.Chr20.8_evm.TU.Chr20.9,evm.TU.Chr21.123,evm.TU.Chr12.1052,evm.TU.Chr20.70…
GO:0006313	transposition, DNA-mediated	biological_process	0.11284	1	4	556	70	21042	XLOC_033187,evm.TU.Chr7.184,evm.TU.Chr15.1173,XLOC_033572
GO:0032196	transposition	biological_process	0.11284	1	4	556	70	21042	evm.TU.Chr15.1173,XLOC_033572,XLOC_033187,evm.TU.Chr7.184
GO:0005875	microtubule associated complex	cellular_component	0.11307	1	3	556	46	21042	evm.TU.Chr1.69,evm.TU.Chr21.144,evm.TU.Chr18.1161
GO:0045087	innate immune response	biological_process	0.1137	1	2	556	22	21042	evm.TU.Chr22.163,XLOC_028299
GO:0009064	glutamine family amino acid metabolic process	biological_process	0.11392	1	3	556	45	21042	XLOC_033572,XLOC_033187,evm.TU.Chr13.996
GO:0009968	negative regulation of signal transduction	biological_process	0.1145	1	2	556	22	21042	evm.TU.Chr5.1289,evm.TU.Chr11.168
GO:0010648	negative regulation of cell communication	biological_process	0.1145	1	2	556	22	21042	evm.TU.Chr11.168,evm.TU.Chr5.1289
GO:0023057	negative regulation of signaling	biological_process	0.1145	1	2	556	22	21042	evm.TU.Chr11.168,evm.TU.Chr5.1289
GO:0004549	tRNA-specific ribonuclease activity	molecular_function	0.11465	1	2	556	22	21042	evm.TU.Chr19.193,evm.TU.Chr11.427
GO:0016758	transferase activity, transferring hexosyl groups	molecular_function	0.11674	1	9	556	215	21042	evm.TU.ori_scaf779un.1,evm.TU.Chr21.958,evm.TU.Chr11.181,evm.TU.Chr1.1448,evm.TU.Chr9.222,evm.TU.Chr13.112,XLOC_011799,evm.TU.Chr11.182,evm.TU.Chr10.463
GO:0007154	cell communication	biological_process	0.11688	1	89	556	2993	21042	evm.TU.Chr15.1058,evm.TU.Chr22.376,XLOC_028299,evm.TU.Chr8.81,evm.TU.Chr11.92,XLOC_014366,evm.TU.Chr9.483,evm.TU.Chr9.299,evm.TU.Chr8.808,evm.TU.Chr3.1517,evm.TU.Chr8.413,XLOC_033207,evm.TU.Chr3.87,evm.TU.Chr18.782,evm.TU.Chr10.223,XLOC_033588,evm.TU.Chr20.972,evm.TU.Chr11.332,evm.TU.Chr19.706,evm.TU.Chr21.144,evm.TU.Chr16.1040,evm.TU.Chr4.622,evm.TU.Chr17.892,XLOC_033102,evm.TU.Chr23.19,evm.TU.C…
GO:0032553	ribonucleotide binding	molecular_function	0.11733	1	70	556	2319	21042	evm.TU.Chr7.1379,evm.TU.Chr7.184,evm.TU.Chr14.906,evm.TU.Chr18.376,evm.TU.Chr19.698,evm.TU.Chr10.585,evm.TU.Chr19.737,evm.TU.Chr7.718,evm.TU.Chr6.1142,evm.TU.Chr4.50,evm.TU.Chr23.558,XLOC_036079,evm.TU.Chr21.500,evm.TU.Chr12.1201,evm.TU.Chr11.937,evm.TU.Chr19.709,evm.TU.Chr8.939,evm.TU.Chr11.474,evm.TU.Chr3.467,XLOC_047554,evm.TU.Chr11.295,XLOC_027903,evm.TU.Chr2.543,evm.TU.Chr20.707,evm.TU.Chr20…
GO:0000777	condensed chromosome kinetochore	cellular_component	0.11774	1	5	556	98	21042	evm.TU.Chr12.695,evm.TU.Chr14.692,evm.TU.Chr13.1,evm.TU.Chr11.937,evm.TU.Chr22.39
GO:0000779	condensed chromosome, centromeric region	cellular_component	0.11774	1	5	556	98	21042	evm.TU.Chr14.692,evm.TU.Chr11.937,evm.TU.Chr13.1,evm.TU.Chr22.39,evm.TU.Chr12.695
GO:0015849	organic acid transport	biological_process	0.11841	1	6	556	127	21042	XLOC_028949,evm.TU.Chr2.901,XLOC_006879,evm.TU.Chr20.762,evm.TU.Chr9.222,XLOC_035088
GO:0046942	carboxylic acid transport	biological_process	0.11841	1	6	556	127	21042	XLOC_035088,XLOC_028949,evm.TU.Chr2.901,evm.TU.Chr20.762,XLOC_006879,evm.TU.Chr9.222
GO:0005488	binding	molecular_function	0.11879	1	370	556	13522	21042	XLOC_043056,XLOC_022429,evm.TU.Chr16.975,evm.TU.Chr5.157,XLOC_023918,XLOC_037892,evm.TU.Chr9.222,evm.TU.Chr22.387,evm.TU.Chr2.691_evm.TU.Chr2.689,evm.TU.Chr19.737,XLOC_034595,evm.TU.Chr1.1169,evm.TU.Chr8.592,evm.TU.Chr1.2128,evm.TU.Chr18.333,evm.TU.Chr14.906,evm.TU.Chr12.961,evm.TU.Chr13.1083,evm.TU.Chr23.558,evm.TU.Chr16.24,evm.TU.Chr6.1142,XLOC_035521,evm.TU.ori_scaf1251un.2,evm.TU.Chr24.472,ev…
GO:0044700	single organism signaling	biological_process	0.12054	1	87	556	2926	21042	XLOC_038945,evm.TU.Chr7.1041,evm.TU.Chr7.877,evm.TU.Chr23.25,evm.TU.Chr5.570,evm.TU.Chr13.162,evm.TU.Chr20.975,evm.TU.Chr1.363,evm.TU.Chr3.347,evm.TU.Chr11.168,evm.TU.Chr6.1442,evm.TU.Chr23.558,evm.TU.Chr22.39,evm.TU.Chr15.928,evm.TU.Chr1.2042,evm.TU.Chr13.267,evm.TU.Chr20.772,evm.TU.Chr21.500,evm.TU.Chr7.259,evm.TU.Chr19.709,evm.TU.Chr11.937,evm.TU.Chr13.375,evm.TU.Chr7.905,evm.TU.Chr7.1322,XLOC…
GO:0022406	membrane docking	biological_process	0.12125	1	3	556	46	21042	evm.TU.Chr1.257,evm.TU.Chr12.569,evm.TU.Chr13.996
GO:0046556	alpha-L-arabinofuranosidase activity	molecular_function	0.12215	1	1	556	5	21042	evm.TU.Chr11.181
GO:0004367	glycerol-3-phosphate dehydrogenase [NAD+] activity	molecular_function	0.12301	1	1	556	5	21042	XLOC_041242
GO:0004672	protein kinase activity	molecular_function	0.12368	1	30	556	916	21042	evm.TU.Chr14.669,evm.TU.Chr4.223,evm.TU.Chr17.918,evm.TU.Chr20.8_evm.TU.Chr20.9,evm.TU.Chr17.501,evm.TU.Chr5.619,evm.TU.Chr8.808,evm.TU.Chr7.1304,evm.TU.Chr7.1356,evm.TU.Chr4.622,evm.TU.Chr9.1063,evm.TU.Chr8.41,evm.TU.Chr20.707,evm.TU.Chr7.1421,evm.TU.Chr23.558,evm.TU.Chr19.470,XLOC_004787,evm.TU.Chr14.906,evm.TU.Chr2.543,evm.TU.Chr14.665,evm.TU.Chr19.737,evm.TU.Chr21.1007,evm.TU.Chr10.585,evm.TU…
GO:0031082	BLOC complex	cellular_component	0.12418	1	2	556	23	21042	evm.TU.Chr22.39,evm.TU.Chr10.463
GO:0031083	BLOC-1 complex	cellular_component	0.12418	1	2	556	23	21042	evm.TU.Chr22.39,evm.TU.Chr10.463
GO:0033554	cellular response to stress	biological_process	0.12481	1	18	556	507	21042	evm.TU.ori_scaf1053un.1,XLOC_007424,evm.TU.Chr12.681,evm.TU.Chr1.242,evm.TU.Chr19.698,XLOC_043258,evm.TU.Chr22.727,evm.TU.Chr5.327_evm.TU.Chr5.328,evm.TU.Chr10.223,evm.TU.Chr22.39,evm.TU.Chr9.483,evm.TU.Chr8.1040,evm.TU.Chr13.352,XLOC_028299,evm.TU.Chr17.520,evm.TU.Chr6.1142,evm.TU.Chr23.558,evm.TU.Chr15.1041
GO:0009916	alternative oxidase activity	molecular_function	0.12498	1	1	556	5	21042	evm.TU.Chr5.183
GO:0015711	organic anion transport	biological_process	0.12506	1	6	556	129	21042	XLOC_035088,XLOC_006879,evm.TU.Chr20.762,evm.TU.Chr9.222,XLOC_028949,evm.TU.Chr2.901
GO:0016842	amidine-lyase activity	molecular_function	0.12532	1	1	556	5	21042	evm.TU.Chr8.742
GO:0044272	sulfur compound biosynthetic process	biological_process	0.12559	1	3	556	47	21042	evm.TU.Chr12.555,evm.TU.Chr7.877,evm.TU.Chr17.1120
GO:0006480	N-terminal protein amino acid methylation	biological_process	0.12588	1	1	556	5	21042	evm.TU.Chr8.291
GO:0031365	N-terminal protein amino acid modification	biological_process	0.12588	1	1	556	5	21042	evm.TU.Chr8.291
GO:0048584	positive regulation of response to stimulus	biological_process	0.12652	1	5	556	101	21042	XLOC_028299,evm.TU.Chr17.892,XLOC_038945,evm.TU.Chr11.670,XLOC_026443
GO:0014065	phosphatidylinositol 3-kinase signaling	biological_process	0.12934	1	2	556	24	21042	evm.TU.Chr17.892,XLOC_038945
GO:0014066	regulation of phosphatidylinositol 3-kinase signaling	biological_process	0.12934	1	2	556	24	21042	evm.TU.Chr17.892,XLOC_038945
GO:0014068	positive regulation of phosphatidylinositol 3-kinase signaling	biological_process	0.12934	1	2	556	24	21042	XLOC_038945,evm.TU.Chr17.892
GO:0043548	phosphatidylinositol 3-kinase binding	molecular_function	0.12934	1	2	556	24	21042	XLOC_038945,evm.TU.Chr17.892
GO:0048015	phosphatidylinositol-mediated signaling	biological_process	0.12934	1	2	556	24	21042	XLOC_038945,evm.TU.Chr17.892
GO:0048017	inositol lipid-mediated signaling	biological_process	0.12934	1	2	556	24	21042	evm.TU.Chr17.892,XLOC_038945
GO:0023052	signaling	biological_process	0.12945	1	87	556	2939	21042	evm.TU.Chr4.622,evm.TU.Chr17.892,XLOC_033102,evm.TU.Chr23.19,evm.TU.Chr22.717,evm.TU.Chr21.122,evm.TU.Chr15.1041,evm.TU.Chr17.501,evm.TU.Chr19.334,evm.TU.Chr6.643,evm.TU.Chr6.997,evm.TU.Chr14.1079,evm.TU.Chr14.634,evm.TU.Chr14.1139,evm.TU.Chr22.122,XLOC_043258,evm.TU.Chr11.670,evm.TU.Chr13.957,evm.TU.Chr5.1105,XLOC_022678,evm.TU.Chr11.882,evm.TU.Chr3.856,XLOC_044739,XLOC_028299,evm.TU.Chr22.376,e…
GO:0051213	dioxygenase activity	molecular_function	0.13055	1	4	556	74	21042	evm.TU.Chr20.304,evm.TU.Chr17.600,XLOC_011799,XLOC_036280
GO:0006631	fatty acid metabolic process	biological_process	0.13081	1	5	556	102	21042	XLOC_022429,evm.TU.Chr5.1399,evm.TU.Chr14.61,evm.TU.Chr15.1086,evm.TU.Chr12.1052
GO:0004523	RNA-DNA hybrid ribonuclease activity	molecular_function	0.13098	1	2	556	24	21042	XLOC_004786,evm.TU.Chr3.424
GO:0031099	regeneration	biological_process	0.13216	1	2	556	24	21042	XLOC_028384,evm.TU.Chr1.2283
GO:0042246	tissue regeneration	biological_process	0.13216	1	2	556	24	21042	evm.TU.Chr1.2283,XLOC_028384
GO:0048589	developmental growth	biological_process	0.13216	1	2	556	24	21042	XLOC_028384,evm.TU.Chr1.2283
GO:0009719	response to endogenous stimulus	biological_process	0.13484	1	6	556	132	21042	evm.TU.Chr7.1322,evm.TU.Chr7.905,evm.TU.Chr11.882,evm.TU.Chr22.122,evm.TU.Chr1.2042,evm.TU.Chr9.475
GO:0007165	signal transduction	biological_process	0.13526	1	86	556	2911	21042	evm.TU.Chr13.375,evm.TU.Chr19.709,evm.TU.Chr11.937,evm.TU.Chr3.476,evm.TU.Chr5.1289,XLOC_026443,evm.TU.Chr7.1322,evm.TU.Chr7.905,XLOC_047554,evm.TU.Chr11.420,evm.TU.Chr11.295,evm.TU.Chr6.1354,evm.TU.Chr14.1507,XLOC_027903,evm.TU.Chr10.232,XLOC_028131,evm.TU.Chr20.83,evm.TU.Chr13.1,evm.TU.Chr21.495,evm.TU.Chr9.384,evm.TU.Chr11.163,evm.TU.Chr19.833_evm.TU.Chr19.834,XLOC_000203,evm.TU.Chr20.8_evm.TU…
GO:0009991	response to extracellular stimulus	biological_process	0.13577	1	3	556	48	21042	evm.TU.Chr22.39,evm.TU.Chr9.483,evm.TU.Chr10.223
GO:0031668	cellular response to extracellular stimulus	biological_process	0.13577	1	3	556	48	21042	evm.TU.Chr10.223,evm.TU.Chr22.39,evm.TU.Chr9.483
GO:0071496	cellular response to external stimulus	biological_process	0.13577	1	3	556	48	21042	evm.TU.Chr10.223,evm.TU.Chr22.39,evm.TU.Chr9.483
GO:0006281	DNA repair	biological_process	0.13602	1	15	556	415	21042	evm.TU.Chr19.698,evm.TU.Chr13.352,XLOC_007424,evm.TU.ori_scaf1053un.1,evm.TU.Chr12.681,evm.TU.Chr8.1040,evm.TU.Chr10.223,evm.TU.Chr6.1142,evm.TU.Chr23.558,evm.TU.Chr15.1041,XLOC_028299,XLOC_043258,evm.TU.Chr22.727,evm.TU.Chr17.520,evm.TU.Chr5.327_evm.TU.Chr5.328
GO:0031012	extracellular matrix	cellular_component	0.13621	1	11	556	285	21042	evm.TU.Chr6.79,evm.TU.Chr23.232,evm.TU.Chr7.259,evm.TU.Chr7.96,evm.TU.Chr1.762,evm.TU.Chr18.333,evm.TU.Chr20.509,evm.TU.Chr2.985,evm.TU.Chr9.895,evm.TU.Chr3.476,evm.TU.Chr22.488
GO:0009755	hormone-mediated signaling pathway	biological_process	0.13687	1	5	556	103	21042	evm.TU.Chr7.1322,evm.TU.Chr7.905,evm.TU.Chr11.882,evm.TU.Chr22.122,evm.TU.Chr1.2042
GO:0032870	cellular response to hormone stimulus	biological_process	0.13687	1	5	556	103	21042	evm.TU.Chr22.122,evm.TU.Chr1.2042,evm.TU.Chr7.905,evm.TU.Chr7.1322,evm.TU.Chr11.882
GO:0019082	viral protein processing	biological_process	0.13921	1	2	556	25	21042	XLOC_028082,evm.TU.Chr15.1333
GO:0030145	manganese ion binding	molecular_function	0.13931	1	2	556	25	21042	evm.TU.Chr15.1054,evm.TU.Chr6.187
GO:0008194	UDP-glycosyltransferase activity	molecular_function	0.13999	1	4	556	76	21042	evm.TU.Chr11.182,evm.TU.Chr11.181,evm.TU.Chr10.463,evm.TU.Chr21.958
GO:0044707	single-multicellular organism process	biological_process	0.14171	1	25	556	754	21042	evm.TU.Chr6.163,evm.TU.Chr1.762,evm.TU.Chr22.275,evm.TU.Chr19.334,evm.TU.Chr9.483,evm.TU.Chr16.529,evm.TU.Chr9.384,XLOC_033102,evm.TU.Chr22.163,evm.TU.Chr11.168,XLOC_028299,XLOC_030580,evm.TU.Chr12.1079,evm.TU.Chr21.317,evm.TU.Chr11.420,evm.TU.Chr7.96,evm.TU.Chr18.333,evm.TU.Chr13.162,evm.TU.Chr11.332,evm.TU.Chr9.895,XLOC_026443,evm.TU.Chr15.497,evm.TU.Chr5.1289,evm.TU.Chr18.782,evm.TU.Chr11.937
GO:0009967	positive regulation of signal transduction	biological_process	0.14246	1	4	556	77	21042	evm.TU.Chr11.670,evm.TU.Chr17.892,XLOC_038945,XLOC_026443
GO:0010647	positive regulation of cell communication	biological_process	0.14246	1	4	556	77	21042	XLOC_026443,evm.TU.Chr11.670,XLOC_038945,evm.TU.Chr17.892
GO:0023056	positive regulation of signaling	biological_process	0.14246	1	4	556	77	21042	XLOC_026443,evm.TU.Chr11.670,evm.TU.Chr17.892,XLOC_038945
GO:0004252	serine-type endopeptidase activity	molecular_function	0.14419	1	10	556	257	21042	XLOC_038945,XLOC_028082,XLOC_038946,evm.TU.Chr22.273,evm.TU.Chr12.529,evm.TU.Chr5.419,evm.TU.Chr12.858,evm.TU.Chr16.1040,XLOC_036079,evm.TU.Chr9.529
GO:0031423	hexon binding	molecular_function	0.14636	1	1	556	6	21042	evm.TU.Chr20.478
GO:0050789	regulation of biological process	biological_process	0.14652	1	156	556	5494	21042	evm.TU.Chr15.1220,evm.TU.Chr19.706,evm.TU.Chr5.1119,evm.TU.Chr20.972,XLOC_041242,XLOC_033588,evm.TU.Chr22.727,XLOC_033207,evm.TU.Chr4.958,evm.TU.Chr9.299,evm.TU.Chr8.808,evm.TU.Chr20.387,evm.TU.Chr8.81,evm.TU.Chr1.547,evm.TU.Chr22.376,XLOC_044739,evm.TU.Chr1.489_evm.TU.Chr1.490,evm.TU.Chr23.307,XLOC_033572,XLOC_033203,evm.TU.Chr5.1105,evm.TU.Chr13.957,evm.TU.Chr22.122,evm.TU.Chr14.1139,evm.TU.Chr…
GO:0015098	molybdate ion transmembrane transporter activity	molecular_function	0.14653	1	1	556	6	21042	XLOC_022143
GO:0015689	molybdate ion transport	biological_process	0.14653	1	1	556	6	21042	XLOC_022143
GO:0001527	microfibril	cellular_component	0.14693	1	1	556	6	21042	evm.TU.Chr22.488
GO:0043205	fibril	cellular_component	0.14693	1	1	556	6	21042	evm.TU.Chr22.488
GO:0044420	extracellular matrix component	cellular_component	0.14693	1	1	556	6	21042	evm.TU.Chr22.488
GO:0071495	cellular response to endogenous stimulus	biological_process	0.14706	1	5	556	106	21042	evm.TU.Chr1.2042,evm.TU.Chr22.122,evm.TU.Chr11.882,evm.TU.Chr7.905,evm.TU.Chr7.1322
GO:0042601	endospore-forming forespore	cellular_component	0.14807	1	1	556	6	21042	XLOC_016740
GO:0042763	intracellular immature spore	cellular_component	0.14807	1	1	556	6	21042	XLOC_016740
GO:0008535	respiratory chain complex IV assembly	biological_process	0.14817	1	1	556	6	21042	XLOC_000955
GO:0033617	mitochondrial respiratory chain complex IV assembly	biological_process	0.14817	1	1	556	6	21042	XLOC_000955
GO:0097034	mitochondrial respiratory chain complex IV biogenesis	biological_process	0.14817	1	1	556	6	21042	XLOC_000955
GO:0003785	actin monomer binding	molecular_function	0.1482	1	1	556	6	21042	evm.TU.Chr15.1041
GO:0000255	allantoin metabolic process	biological_process	0.14895	1	1	556	6	21042	evm.TU.Chr8.742
GO:0000256	allantoin catabolic process	biological_process	0.14895	1	1	556	6	21042	evm.TU.Chr8.742
GO:0000030	mannosyltransferase activity	molecular_function	0.14901	1	1	556	6	21042	evm.TU.ori_scaf779un.1
GO:0005523	tropomyosin binding	molecular_function	0.14926	1	1	556	6	21042	evm.TU.Chr22.235
GO:0051694	pointed-end actin filament capping	biological_process	0.14926	1	1	556	6	21042	evm.TU.Chr22.235
GO:0003847	1-alkyl-2-acetylglycerophosphocholine esterase activity	molecular_function	0.14929	1	1	556	6	21042	evm.TU.Chr17.43
GO:0004478	methionine adenosyltransferase activity	molecular_function	0.14945	1	1	556	6	21042	evm.TU.Chr12.555
GO:0006556	S-adenosylmethionine biosynthetic process	biological_process	0.14945	1	1	556	6	21042	evm.TU.Chr12.555
GO:0046500	S-adenosylmethionine metabolic process	biological_process	0.14945	1	1	556	6	21042	evm.TU.Chr12.555
GO:0003995	acyl-CoA dehydrogenase activity	molecular_function	0.1498	1	2	556	27	21042	evm.TU.Chr1.308,evm.TU.Chr18.583
GO:0031491	nucleosome binding	molecular_function	0.14985	1	1	556	6	21042	XLOC_034595
GO:0008061	chitin binding	molecular_function	0.14986	1	2	556	26	21042	evm.TU.Chr1.1614,evm.TU.Chr21.495
GO:0006027	glycosaminoglycan catabolic process	biological_process	0.15	1	1	556	6	21042	evm.TU.Chr1.557_evm.TU.Chr1.558
GO:0008745	N-acetylmuramoyl-L-alanine amidase activity	molecular_function	0.15	1	1	556	6	21042	evm.TU.Chr1.557_evm.TU.Chr1.558
GO:0009253	peptidoglycan catabolic process	biological_process	0.15	1	1	556	6	21042	evm.TU.Chr1.557_evm.TU.Chr1.558
GO:0035639	purine ribonucleoside triphosphate binding	molecular_function	0.15252	1	68	556	2291	21042	evm.TU.Chr18.1161,evm.TU.Chr10.223,evm.TU.Chr4.584,evm.TU.Chr22.727,evm.TU.Chr18.1028,evm.TU.Chr8.522_evm.TU.Chr8.523,XLOC_001072,evm.TU.Chr22.36,evm.TU.Chr21.1007,evm.TU.Chr14.665,evm.TU.ori_scaf1053un.1,XLOC_020506,evm.TU.Chr16.330,evm.TU.Chr2.985,evm.TU.Chr7.818,evm.TU.Chr7.1356,evm.TU.Chr8.41,evm.TU.Chr15.1058,evm.TU.Chr14.61,XLOC_035088,evm.TU.Chr3.1517,evm.TU.Chr8.808,evm.TU.Chr4.223,evm.TU…
GO:0006974	cellular response to DNA damage stimulus	biological_process	0.15284	1	16	556	457	21042	evm.TU.Chr8.1040,evm.TU.Chr13.352,XLOC_028299,evm.TU.Chr17.520,evm.TU.Chr6.1142,evm.TU.Chr23.558,evm.TU.Chr15.1041,evm.TU.Chr12.681,XLOC_007424,evm.TU.ori_scaf1053un.1,evm.TU.Chr1.242,evm.TU.Chr19.698,XLOC_043258,evm.TU.Chr22.727,evm.TU.Chr5.327_evm.TU.Chr5.328,evm.TU.Chr10.223
GO:0001883	purine nucleoside binding	molecular_function	0.15427	1	68	556	2293	21042	evm.TU.Chr7.184,evm.TU.Chr7.1379,evm.TU.Chr19.737,evm.TU.Chr10.585,evm.TU.Chr19.698,evm.TU.Chr18.376,evm.TU.Chr14.906,evm.TU.Chr4.50,evm.TU.Chr23.558,evm.TU.Chr6.1142,evm.TU.Chr7.718,XLOC_036079,evm.TU.Chr21.500,evm.TU.Chr11.474,evm.TU.Chr8.939,evm.TU.Chr11.937,evm.TU.Chr19.709,evm.TU.Chr12.1201,evm.TU.Chr2.543,XLOC_027903,evm.TU.Chr11.295,evm.TU.Chr3.467,XLOC_047554,evm.TU.Chr19.470,evm.TU.Chr20…
GO:0032549	ribonucleoside binding	molecular_function	0.15427	1	68	556	2293	21042	evm.TU.Chr9.1063,evm.TU.Chr4.622,evm.TU.Chr17.1120,evm.TU.Chr15.1041,evm.TU.Chr7.1421,evm.TU.Chr17.501,evm.TU.Chr9.918,evm.TU.Chr7.1304,evm.TU.Chr5.619,evm.TU.Chr5.327_evm.TU.Chr5.328,evm.TU.Chr22.90,XLOC_007424,evm.TU.Chr11.427,evm.TU.Chr15.1058,evm.TU.Chr8.41,evm.TU.Chr7.1356,evm.TU.Chr7.818,evm.TU.Chr2.985,evm.TU.Chr16.330,XLOC_020506,evm.TU.Chr4.223,XLOC_035088,evm.TU.Chr8.808,evm.TU.Chr3.151…
GO:0032550	purine ribonucleoside binding	molecular_function	0.15427	1	68	556	2293	21042	evm.TU.Chr10.585,evm.TU.Chr19.698,evm.TU.Chr19.737,evm.TU.Chr14.906,evm.TU.Chr18.376,evm.TU.Chr7.184,evm.TU.Chr7.1379,evm.TU.Chr21.500,XLOC_036079,evm.TU.Chr6.1142,evm.TU.Chr23.558,evm.TU.Chr4.50,evm.TU.Chr7.718,XLOC_027903,evm.TU.Chr2.543,XLOC_047554,evm.TU.Chr3.467,evm.TU.Chr11.295,evm.TU.Chr11.474,evm.TU.Chr12.1201,evm.TU.Chr11.937,evm.TU.Chr19.709,evm.TU.Chr8.939,evm.TU.Chr21.123,XLOC_035966,…
GO:0010256	endomembrane system organization	biological_process	0.15553	1	4	556	79	21042	evm.TU.Chr5.319,evm.TU.Chr5.318,evm.TU.Chr17.1132,evm.TU.Chr24.472
GO:0001882	nucleoside binding	molecular_function	0.15874	1	68	556	2298	21042	evm.TU.Chr6.1142,evm.TU.Chr4.50,evm.TU.Chr23.558,evm.TU.Chr7.718,evm.TU.Chr21.500,XLOC_036079,evm.TU.Chr7.184,evm.TU.Chr7.1379,evm.TU.Chr10.585,evm.TU.Chr19.698,evm.TU.Chr19.737,evm.TU.Chr14.906,evm.TU.Chr18.376,evm.TU.Chr19.470,evm.TU.Chr20.707,evm.TU.Chr20.83,evm.TU.Chr21.123,XLOC_000203,XLOC_035966,evm.TU.Chr20.8_evm.TU.Chr20.9,evm.TU.Chr14.669,evm.TU.Chr17.918,evm.TU.Chr11.474,evm.TU.Chr12.12…
GO:0016423	tRNA (guanine) methyltransferase activity	molecular_function	0.15952	1	2	556	27	21042	evm.TU.Chr8.291,XLOC_011576
GO:0036094	small molecule binding	molecular_function	0.16023	1	78	556	2661	21042	evm.TU.Chr21.500,XLOC_036079,evm.TU.Chr7.718,evm.TU.Chr6.1142,evm.TU.Chr4.50,evm.TU.Chr23.558,evm.TU.Chr13.1083,evm.TU.Chr14.906,evm.TU.Chr18.376,evm.TU.Chr19.698,evm.TU.Chr10.585,evm.TU.Chr19.737,XLOC_022429,evm.TU.Chr7.184,evm.TU.Chr7.1379,XLOC_000203,XLOC_035966,evm.TU.Chr20.8_evm.TU.Chr20.9,evm.TU.Chr17.918,evm.TU.Chr14.669,evm.TU.Chr21.123,evm.TU.Chr5.1399,evm.TU.Chr20.707,evm.TU.Chr12.1052,…
GO:0007049	cell cycle	biological_process	0.16061	1	19	556	560	21042	XLOC_006802,evm.TU.Chr12.695,evm.TU.Chr2.901,evm.TU.Chr11.937,evm.TU.Chr14.692,evm.TU.Chr1.363,evm.TU.Chr16.1040,XLOC_007424,evm.TU.Chr11.332,XLOC_033203,evm.TU.Chr10.463,evm.TU.Chr18.376,evm.TU.Chr1.557_evm.TU.Chr1.558,evm.TU.Chr17.520,evm.TU.Chr20.83,evm.TU.Chr13.1,evm.TU.Chr14.61,evm.TU.Chr22.39,evm.TU.Chr22.275
GO:0016616	oxidoreductase activity, acting on the CH-OH group of donors, NAD or NADP as acceptor	molecular_function	0.16075	1	6	556	139	21042	evm.TU.Chr12.1052,XLOC_041242,evm.TU.Chr13.1083,XLOC_022429,evm.TU.Chr14.794,evm.TU.Chr5.1399
GO:0098772	molecular function regulator	molecular_function	0.16274	1	26	556	807	21042	evm.TU.Chr6.1477,evm.TU.Chr5.1105,evm.TU.Chr2.1285,evm.TU.Chr2.691_evm.TU.Chr2.689,evm.TU.Chr20.975,XLOC_028966,evm.TU.Chr3.856,evm.TU.Chr21.144,evm.TU.Chr12.533,evm.TU.Chr3.1453,evm.TU.Chr19.193,evm.TU.Chr10.46,evm.TU.Chr17.600,evm.TU.Chr9.475,evm.TU.Chr5.1186,evm.TU.Chr10.232,evm.TU.Chr4.622,evm.TU.Chr3.1517,evm.TU.Chr7.982,XLOC_036079,XLOC_033581,evm.TU.Chr4.958,evm.TU.Chr10.800,evm.TU.Chr16.8…
GO:0030414	peptidase inhibitor activity	molecular_function	0.16334	1	6	556	140	21042	evm.TU.Chr10.800,XLOC_028966,evm.TU.Chr5.1186,evm.TU.Chr9.475,evm.TU.Chr2.1285,evm.TU.Chr12.533
GO:0061134	peptidase regulator activity	molecular_function	0.16334	1	6	556	140	21042	XLOC_028966,evm.TU.Chr10.800,evm.TU.Chr9.475,evm.TU.Chr5.1186,evm.TU.Chr2.1285,evm.TU.Chr12.533
GO:0017111	nucleoside-triphosphatase activity	molecular_function	0.16398	1	34	556	1085	21042	evm.TU.Chr15.1058,XLOC_020506,evm.TU.Chr16.330,evm.TU.Chr20.8_evm.TU.Chr20.9,XLOC_000203,XLOC_035966,evm.TU.Chr14.61,evm.TU.Chr3.1517,evm.TU.Chr8.1139,evm.TU.Chr19.709,evm.TU.Chr22.727,evm.TU.Chr18.1028,XLOC_001072,evm.TU.Chr18.1161,evm.TU.Chr11.474,evm.TU.Chr10.223,evm.TU.Chr11.295,XLOC_047554,XLOC_027903,evm.TU.ori_scaf1330un.1,evm.TU.Chr23.558,XLOC_038946,evm.TU.Chr5.1360,evm.TU.Chr1.2415,evm.…
GO:0000785	chromatin	cellular_component	0.16429	1	2	556	28	21042	XLOC_034595,evm.TU.Chr6.1059
GO:0032555	purine ribonucleotide binding	molecular_function	0.16521	1	68	556	2305	21042	evm.TU.Chr17.501,evm.TU.Chr7.1304,evm.TU.Chr9.918,evm.TU.Chr5.619,evm.TU.Chr9.1063,evm.TU.Chr4.622,evm.TU.Chr17.1120,evm.TU.Chr15.1041,evm.TU.Chr7.1421,XLOC_007424,evm.TU.Chr11.427,evm.TU.Chr5.327_evm.TU.Chr5.328,evm.TU.Chr22.90,evm.TU.Chr4.223,evm.TU.Chr8.808,XLOC_035088,evm.TU.Chr3.1517,evm.TU.Chr14.61,evm.TU.Chr15.1058,evm.TU.Chr8.41,evm.TU.Chr7.1356,evm.TU.Chr16.330,XLOC_020506,evm.TU.Chr7.81…
GO:0006743	ubiquinone metabolic process	biological_process	0.16893	1	1	556	7	21042	evm.TU.Chr1.1614
GO:0006744	ubiquinone biosynthetic process	biological_process	0.16893	1	1	556	7	21042	evm.TU.Chr1.1614
GO:1901661	quinone metabolic process	biological_process	0.16893	1	1	556	7	21042	evm.TU.Chr1.1614
GO:1901663	quinone biosynthetic process	biological_process	0.16893	1	1	556	7	21042	evm.TU.Chr1.1614
GO:0005185	neurohypophyseal hormone activity	molecular_function	0.16916	1	1	556	7	21042	evm.TU.Chr15.1054
GO:0009898	cytoplasmic side of plasma membrane	cellular_component	0.16944	1	2	556	28	21042	evm.TU.Chr17.435,evm.TU.Chr14.1507
GO:0098552	side of membrane	cellular_component	0.16944	1	2	556	28	21042	evm.TU.Chr14.1507,evm.TU.Chr17.435
GO:0098562	cytoplasmic side of membrane	cellular_component	0.16944	1	2	556	28	21042	evm.TU.Chr14.1507,evm.TU.Chr17.435
GO:0019031	viral envelope	cellular_component	0.16961	1	13	556	366	21042	evm.TU.Chr7.718,XLOC_037892,XLOC_017873,XLOC_028299,evm.TU.Chr19.833_evm.TU.Chr19.834,XLOC_019036,XLOC_047554,evm.TU.Chr11.332,evm.TU.Chr19.334,evm.TU.Chr22.39,evm.TU.Chr17.501,evm.TU.Chr18.1025,evm.TU.Chr6.721
GO:0036338	viral membrane	cellular_component	0.16961	1	13	556	366	21042	XLOC_047554,evm.TU.Chr11.332,evm.TU.Chr19.334,evm.TU.Chr18.1025,evm.TU.Chr17.501,evm.TU.Chr22.39,evm.TU.Chr6.721,evm.TU.Chr7.718,XLOC_037892,XLOC_017873,XLOC_028299,evm.TU.Chr19.833_evm.TU.Chr19.834,XLOC_019036
GO:0035306	positive regulation of dephosphorylation	biological_process	0.16963	1	1	556	7	21042	evm.TU.Chr8.601
GO:0035307	positive regulation of protein dephosphorylation	biological_process	0.16963	1	1	556	7	21042	evm.TU.Chr8.601
GO:0071595	Nem1-Spo7 phosphatase complex	cellular_component	0.16963	1	1	556	7	21042	evm.TU.Chr8.601
GO:0050776	regulation of immune response	biological_process	0.16969	1	3	556	54	21042	evm.TU.Chr17.892,XLOC_038945,XLOC_028299
GO:0006379	mRNA cleavage	biological_process	0.16974	1	1	556	7	21042	evm.TU.Chr2.337
GO:0090501	RNA phosphodiester bond hydrolysis	biological_process	0.16974	1	1	556	7	21042	evm.TU.Chr2.337
GO:0008170	N-methyltransferase activity	molecular_function	0.16987	1	3	556	54	21042	evm.TU.Chr8.291,XLOC_038946,XLOC_038945
GO:0007275	multicellular organismal development	biological_process	0.17035	1	14	556	400	21042	evm.TU.Chr7.96,evm.TU.Chr22.275,evm.TU.Chr11.420,evm.TU.Chr1.762,evm.TU.Chr18.333,evm.TU.Chr13.162,evm.TU.Chr19.334,evm.TU.Chr11.937,evm.TU.Chr11.168,evm.TU.Chr12.1079,XLOC_030580,evm.TU.Chr9.895,evm.TU.Chr5.1289,XLOC_026443
GO:0000784	nuclear chromosome, telomeric region	cellular_component	0.17065	1	1	556	7	21042	evm.TU.Chr16.754
GO:0006909	phagocytosis	biological_process	0.17066	1	1	556	7	21042	XLOC_028384
GO:0030100	regulation of endocytosis	biological_process	0.17066	1	1	556	7	21042	XLOC_028384
GO:0045806	negative regulation of endocytosis	biological_process	0.17066	1	1	556	7	21042	XLOC_028384
GO:0050764	regulation of phagocytosis	biological_process	0.17066	1	1	556	7	21042	XLOC_028384
GO:0050765	negative regulation of phagocytosis	biological_process	0.17066	1	1	556	7	21042	XLOC_028384
GO:0004631	phosphomevalonate kinase activity	molecular_function	0.171	1	1	556	7	21042	evm.TU.Chr6.395
GO:0006695	cholesterol biosynthetic process	biological_process	0.171	1	1	556	7	21042	evm.TU.Chr6.395
GO:0016126	sterol biosynthetic process	biological_process	0.171	1	1	556	7	21042	evm.TU.Chr6.395
GO:1902653	secondary alcohol biosynthetic process	biological_process	0.171	1	1	556	7	21042	evm.TU.Chr6.395
GO:0001614	purinergic nucleotide receptor activity	molecular_function	0.17158	1	1	556	7	21042	evm.TU.Chr9.475
GO:0004931	extracellular ATP-gated cation channel activity	molecular_function	0.17158	1	1	556	7	21042	evm.TU.Chr9.475
GO:0014074	response to purine-containing compound	biological_process	0.17158	1	1	556	7	21042	evm.TU.Chr9.475
GO:0016502	nucleotide receptor activity	molecular_function	0.17158	1	1	556	7	21042	evm.TU.Chr9.475
GO:0033198	response to ATP	biological_process	0.17158	1	1	556	7	21042	evm.TU.Chr9.475
GO:0035381	ATP-gated ion channel activity	molecular_function	0.17158	1	1	556	7	21042	evm.TU.Chr9.475
GO:0035586	purinergic receptor activity	molecular_function	0.17158	1	1	556	7	21042	evm.TU.Chr9.475
GO:0046683	response to organophosphorus	biological_process	0.17158	1	1	556	7	21042	evm.TU.Chr9.475
GO:0043605	cellular amide catabolic process	biological_process	0.17199	1	1	556	7	21042	evm.TU.Chr8.742
GO:0071310	cellular response to organic substance	biological_process	0.17206	1	5	556	112	21042	evm.TU.Chr1.2042,evm.TU.Chr22.122,evm.TU.Chr7.1322,evm.TU.Chr7.905,evm.TU.Chr11.882
GO:0061687	detoxification of inorganic compound	biological_process	0.17225	1	1	556	7	21042	evm.TU.Chr7.1394
GO:0098754	detoxification	biological_process	0.17225	1	1	556	7	21042	evm.TU.Chr7.1394
GO:1990267	response to transition metal nanoparticle	biological_process	0.17225	1	1	556	7	21042	evm.TU.Chr7.1394
GO:0004045	aminoacyl-tRNA hydrolase activity	molecular_function	0.17248	1	1	556	7	21042	evm.TU.Chr23.712
GO:1902533	positive regulation of intracellular signal transduction	biological_process	0.17306	1	3	556	55	21042	XLOC_026443,XLOC_038945,evm.TU.Chr17.892
GO:0030177	positive regulation of Wnt signaling pathway	biological_process	0.17355	1	1	556	7	21042	evm.TU.Chr11.670
GO:0060070	canonical Wnt signaling pathway	biological_process	0.17355	1	1	556	7	21042	evm.TU.Chr11.670
GO:0060828	regulation of canonical Wnt signaling pathway	biological_process	0.17355	1	1	556	7	21042	evm.TU.Chr11.670
GO:0090263	positive regulation of canonical Wnt signaling pathway	biological_process	0.17355	1	1	556	7	21042	evm.TU.Chr11.670
GO:0051537	2 iron, 2 sulfur cluster binding	molecular_function	0.17645	1	3	556	56	21042	evm.TU.Chr4.526,XLOC_041139,evm.TU.Chr19.739
[truncated: 1,458 more rows]
